# Supplementary material for: Assessing the activity of nonsense-mediated mRNA decay in lung cancer
Source: BMC Med Genomics. 2017 Sep 6;10:55. doi: 10.1186/s12920-017-0292-z (PMC5586017; doi:10.1186/s12920-017-0292-z)
Supplement: Supplementary file 2 — This document contains information of NMD target and non-target genes among patients. (TXT 4665 kb) [file 12920_2017_292_MOESM2_ESM.txt]

#Values for samples are gene abundances
#Location	Strand	Gene_Symbol	NMD_or_not	LC_C10_nor	LC_C10_tum	LC_C11_nor	LC_C11_tum	LC_C12_nor	LC_C12_tum	LC_C14_nor	LC_C14_tum	LC_C16_nor	LC_C16_tum	LC_C17_nor	LC_C17_tum	LC_C18_nor	LC_C18_tum	LC_C19_nor	LC_C19_tum	LC_C1_nor	LC_C1_tum	LC_C20_nor	LC_C20_tum	LC_C21_nor	LC_C21_tum	LC_C22_nor	LC_C22_tum	LC_C24_nor	LC_C24_tum	LC_C25_nor	LC_C25_tum	LC_C28_nor	LC_C28_tum	LC_C29_nor	LC_C29_tum	LC_C2_nor	LC_C2_tum	LC_C30_nor	LC_C30_tum	LC_C31_nor	LC_C31_tum	LC_C33_nor	LC_C33_tum	LC_C34_nor	LC_C34_tum	LC_C35_nor	LC_C35_tum	LC_C36_nor	LC_C36_tum
chr3:179306073-179322442	-	MRPL47	N	19.3851	17.4452	11.7966	17.2423	14.3405	16.8446	13.7367	17.4826	11.6029	12.2757	14.8137	15.0003	19.3626	23.8817	15.8932	19.9237	16.1364	15.1722	13.9372	15.1042	14.8201	40.71	34.1907	21.7682	12.248	13.5492	15.2677	15.3067	38.1862	24.2852	14.6898	13.5062	13.1658	15.8478	17.4145	15.1255	21.3065	13.9167	19.9507	28.6278	16.622	41.5367	15.3023	13.8135	12.9646	11.5393
chr15:81239667-81282219	-	MESDC2	N	11.0606	7.44364	10.4673	12.49	11.0864	10.9016	9.80414	12.2882	10.5471	10.8328	11.191	9.64509	15.8146	14.3448	10.8719	13.0833	10.9991	8.17118	10.3785	12.5206	11.9754	19.5358	13.036	7.591	12.4067	11.1859	11.3683	8.70669	13.9398	10.0193	10.626	13.2546	11.1669	12.686	9.37148	11.7013	10.6322	11.4481	11.3354	9.71393	11.8469	15.8989	11.946	13.5097	11.1045	9.76429
chr17:1619817-1641893	+	WDR81	N	7.68314	6.10005	8.18491	8.74105	11.0742	9.26856	14.2994	12.6781	10.6068	12.8526	7.18354	11.6239	11.7851	6.78887	10.4314	6.26284	6.90479	7.81777	10.6844	14.5298	8.97315	6.60977	9.9199	8.34113	9.04989	8.187	9.10573	7.44494	13.1733	13.029	10.6781	13.1603	14.821	15.4194	7.61212	18.4889	8.25847	25.0679	12.8476	8.70282	15.4469	11.3865	12.3478	12.8175	11.9956	8.55993
chr2:70120692-70132707	+	SNRNP27	N	29.1815	16.6119	22.7032	24.2003	21.1567	19.0226	20.0919	17.7995	25.5659	19.6693	28.1233	27.5161	32.1264	33.6346	26.5261	24.6038	29.2328	27.4925	22.2463	16.417	26.0656	29.0245	25.8346	22.6155	25.1208	19.874	22.6256	20.3022	27.9265	19.2553	23.1345	19.1242	24.3513	21.2614	22.9179	19.343	28.0418	22.833	28.1393	25.5342	21.9626	26.7424	21.1419	19.7606	26.5216	21.5029
chr1:9599541-9642831	+	SLC25A33	N	9.95833	8.4559	9.34251	7.96854	8.5556	6.19718	7.59495	8.16725	4.25012	4.67089	6.20319	5.8051	9.19654	10.6052	5.52729	6.64378	6.8188	5.59177	7.06467	5.55841	4.75836	10.814	12.3939	8.6199	5.68397	11.7487	10.6981	8.00308	12.0569	5.70676	5.30946	6.66866	5.90742	4.4207	18.0033	4.99488	13.1192	5.32054	7.58755	8.04957	5.36568	9.76218	4.99513	6.31912	5.15672	6.62831
chr9:135545422-135570342	+	GTF3C4	N	4.097	5.64281	4.10406	5.59761	4.9155	3.80912	4.99334	2.21596	4.32625	6.47564	4.81467	6.27814	4.43484	4.81289	5.75293	4.72509	5.09784	9.82431	4.31343	4.92962	4.51042	6.28871	2.31007	5.17214	4.49102	3.23102	2.99025	6.30449	3.24888	3.76399	5.8477	3.81977	5.09015	4.29268	4.83988	5.17875	4.25764	3.4366	4.05667	4.0893	3.28444	4.73283	4.06939	4.53072	4.69252	2.85812
chr10:126630692-126676758	+	ZRANB1	N	10.2758	4.81861	12.7952	9.37957	10.481	7.38935	10.3888	5.82506	9.83529	8.38487	11.9864	8.41082	9.9155	7.9397	10.2334	7.25876	10.9772	7.27824	11.3522	8.00038	11.8179	13.1565	7.72901	7.12125	11.5153	8.11241	10.9701	8.34226	8.34194	5.55294	10.6101	8.29987	9.97045	7.20992	12.7661	9.13278	13.1787	8.8123	8.41437	5.38716	8.37937	6.82588	8.35008	6.43411	9.77897	6.28615
chr3:49158547-49170551	-	LAMB2	N	75.1502	100.177	121.56	126.222	90.3503	84.6479	129.396	146.65	146.105	81.5008	138.645	84.08	75.766	26.6824	131.003	46.8829	115.068	78.2108	151.144	84.077	114.485	80.1134	420.422	81.7186	149.703	71.5496	162.777	62.7561	259.237	55.2108	111.164	103.932	102.673	72.9914	110.174	131.907	134.634	75.5796	94.1613	42.7081	176.927	47.4944	71.304	63.8766	117.986	78.5221
chr6:24667263-24705293	+	ACOT13	N	19.9981	26.2409	17.4835	37.2547	14.4785	24.3398	18.4785	30.4601	16.512	25.3753	14.1893	15.2531	27.0765	60.3593	15.6398	18.6517	15.0204	24.174	13.2432	18.4609	16.9631	38.042	22.9791	22.9959	13.8621	22.1459	14.6603	12.8042	29.4224	25.5763	14.5032	19.2036	21.6724	33.3679	13.6881	15.9762	17.4618	25.5019	31.0859	41.698	16.6989	18.3094	17.1492	22.5696	13.5632	27.8244
chr11:72003469-72145692	-	CLPB	N	3.25741	4.71554	3.2561	3.18778	4.92575	4.39112	2.97196	3.92082	2.84541	4.49804	2.95992	4.46182	3.87903	12.0356	3.21425	5.57904	4.041	5.49742	3.38905	5.2059	3.01136	2.63314	3.16002	5.18247	3.66657	3.75478	2.80931	3.03326	3.48341	4.77558	3.13531	5.15398	3.28728	4.90738	2.14012	3.68399	3.29478	5.40418	3.70297	7.34104	3.47721	7.31679	4.32417	5.86221	3.63613	3.57703
chr17:58120555-58156292	-	HEATR6	N	5.2828	6.7418	6.17136	6.45132	4.98882	8.53485	6.36051	8.70235	5.41969	7.68093	5.36499	7.09591	6.06104	10.8644	5.28678	4.07708	5.9373	6.25231	10.4335	8.77727	5.50619	11.6968	3.10293	8.08962	4.78521	5.82813	5.48651	5.74	3.41233	4.11943	5.31146	6.08613	6.30075	5.93546	2.90581	6.42806	5.1347	6.23797	6.07572	3.50217	6.39122	7.418	6.2706	5.33755	5.19665	7.47184
chr1:154521053-154531504	-	UBE2Q1	N	37.1772	42.8046	34.4929	74.7166	40.5828	44.5031	39.5273	62.183	29.9666	67.8774	40.3435	57.417	55.4171	60.1265	38.4077	57.7743	35.6261	44.5406	35.5843	85.677	32.0862	142.665	23.6603	82.5566	30.6406	55.3377	36.6367	45.609	21.4673	87.5044	38.6078	61.0178	43.3053	40.5233	33.3988	68.3711	33.0464	33.7854	34.9573	52.9123	33.119	37.6411	38.9877	59.9971	33.5682	69.026
chr2:10443015-10567743	+	HPCAL1	N	54.2883	9.19351	68.5365	34.2072	76.0586	19.0151	54.5128	33.8892	46.3385	18.419	63.1946	27.0143	85.7135	15.0992	54.17	61.1457	52.3482	24.1955	58.1605	23.4625	71.5871	24.9319	73.6041	25.5062	64.6385	31.8944	60.9542	21.2775	75.1387	35.525	50.1462	30.3224	69.6245	27.2762	66.6924	38.0668	68.9932	42.4321	68.6366	29.4693	52.055	20.4522	34.8329	27.4917	63.6238	30.3251
chr22:50964181-50968485	-	TYMP	N	69.4892	42.1903	52.0539	35.2741	57.645	42.0169	85.9475	112.625	56.1358	47.2034	54.9266	88.4121	85.3178	23.7376	58.5276	53.4905	64.8841	86.4381	49.2173	121.149	54.9229	56.5457	248.024	105.45	66.5555	70.7654	86.1729	103.749	117.364	127.432	62.2848	79.2408	68.4933	140.4	56.1545	48.4254	70.5542	154.44	131.977	80.6161	113.808	203.199	134.501	120.378	79.2163	119.014
chr19:17622438-17632097	+	PGLS	N	29.7078	26.2987	20.7501	20.413	33.6	26.5336	26.0601	57.8147	25.8779	25.8597	23.6062	31.6077	31.3728	33.4406	27.4107	35.1697	28.155	27.1429	25.1787	37.703	24.5874	32.4132	62.9115	39.4897	23.4847	39.1265	24.7571	18.9084	58.5865	39.2097	31.273	35.7432	28.4454	23.6012	21.6112	30.1086	21.4007	34.2493	32.8038	58.7081	47.8749	48.1335	28.0674	34.0272	26.6265	50.3372
chr6:139349819-139364439	+	ABRACL	N	22.914	26.9481	12.3743	36.2309	17.6654	30.0236	17.0115	28.6323	18.5886	21.6869	16.7619	30.2292	33.7086	145.163	14.4744	43.2035	20.7777	53.8776	13.9625	32.0859	14.8456	58.8972	28.1803	28.2962	13.4034	19.8837	12.2637	15.5142	35.4657	34.8371	18.3236	20.8162	19.2976	37.1293	17.9024	21.1262	18.0756	34.4534	34.5804	49.427	22.5901	44.2131	21.711	23.8927	15.9825	33.8526
chr4:13570362-13629347	-	BOD1L1	N	17.0566	21.2728	18.5406	13.0204	10.0367	16.3729	16.9774	12.4446	15.5743	19.6312	23.3028	15.4619	11.3763	15.4215	18.4069	18.7401	18.4178	15.8363	15.2244	9.05175	18.9114	19.0724	5.61014	24.2484	17.0283	14.9679	14.7747	18.3051	7.5486	10.0137	15.5718	14.0593	17.1768	17.763	15.8179	17.5594	15.6937	15.3588	16.1997	11.4853	10.4391	5.05827	16.6044	12.2727	14.4947	15.7975
chr21:44299754-44329783	+	NDUFV3	N	8.49847	8.63822	12.8228	22.4844	17.991	20.769	11.0116	13.4102	12.9576	19.6073	15.4655	15.4117	17.9094	34.3365	12.2151	11.0526	12.1459	14.4499	13.9117	14.2115	14.1744	30.0112	18.0337	21.0381	10.6894	11.4012	15.2515	13.9173	15.7658	14.3259	13.1697	14.8297	14.6527	16.9326	10.2624	17.2009	11.0232	12.4913	15.8408	15.2464	18.8472	21.7025	14.2733	14.6477	13.5034	16.5474
chr19:2071037-2096672	-	MOB3A	N	13.2425	6.73988	16.3782	9.54664	18.6124	12.6146	15.4301	15.1916	18.3522	14.1817	18.7973	18.5475	20.7037	9.59856	15.6641	9.53547	17.3093	20.0434	16.7055	20.1173	17.1935	10.8595	18.0225	12.8479	12.5114	9.88926	18.2716	12.4477	13.4926	16.7144	17.8157	21.0665	17.1169	19.0982	19.0379	13.5466	13.8593	22.6106	19.4201	13.813	16.8884	25.1156	15.9916	20.4483	15.8896	14.7232
chr14:93403259-93582665	-	ITPK1	N	22.7414	11.9482	26.4315	10.6435	37.1353	22.2897	32.3344	16.9594	22.1285	21.3007	23.2237	16.3241	44.3739	21.4562	29.1037	20.4509	31.7861	16.0906	25.6205	26.6236	21.2079	41.9019	26.4429	19.188	18.8411	19.2715	20.5386	18.0774	21.6017	21.2752	31.2155	21.5794	33.2119	25.1689	27.6419	24.8799	27.0839	37.8323	42.8311	34.8546	30.4675	24.7594	25.5916	20.3963	27.635	11.8184
chr3:124480795-124606674	-	ITGB5	N	40.5656	57.6808	46.5837	41.5656	65.9684	57.4544	50.6298	46.7352	55.7568	44.7363	38.6744	71.7313	60.0965	13.6176	36.3465	58.132	42.9846	60.3318	55.3801	115.842	47.802	30.0811	49.855	53.9469	34.9151	32.2473	41.3602	48.2934	50.602	54.2589	65.7211	58.8499	41.0226	40.418	47.4108	51.9285	31.4794	51.4264	42.4849	57.8498	66.9743	78.6341	38.2198	72.8281	41.5477	35.275
chr17:80477589-80602538	+	FOXK2	N	14.2953	15.206	16.4205	16.8703	14.8865	13.1454	14.1812	11.3624	12.6223	15.1915	13.1653	16.4017	16.1017	22.6688	16.2822	12.9433	14.6018	21.5466	16.4281	19.8158	13.7439	29.0917	8.65289	18.5422	12.2099	13.813	15.4639	16.5399	9.05473	12.5425	12.7461	14.1894	16.5352	13.1121	12.8079	15.7602	15.1792	15.4615	12.5458	12.9402	10.6641	27.2165	12.5217	13.5659	12.5686	18.2174
chr5:139026884-139063467	+	CXXC5	N	11.8547	16.7003	9.99684	23.7658	18.7255	24.2001	12.4863	17.7172	9.46851	11.6578	12.6068	22.2408	12.4267	5.10599	10.948	36.7638	16.9816	45.2049	8.55753	13.1544	17.4581	25.012	16.1282	29.988	12.5048	10.8304	11.6007	16.4156	14.9331	24.9958	16.0785	26.7332	12.4582	19.8778	10.2741	11.9729	8.33112	13.5266	13.1565	21.1652	19.9964	13.4037	14.6896	16.2782	11.4022	22.3234
chr19:34745457-34846491	+	KIAA0355	N	13.2369	5.87954	18.3179	6.75504	16.7292	9.02159	16.246	4.21017	16.0703	7.93552	20.6657	11.6153	11.7869	5.73439	14.657	8.76004	16.4563	10.6604	13.9719	11.6479	18.0768	6.36931	5.52181	5.13553	17.1844	10.6862	15.8876	8.94837	6.55021	6.14197	15.1439	9.10467	16.8234	7.35363	13.2137	7.21398	16.6597	10.6013	11.323	5.79999	12.1649	6.00997	11.3746	9.31751	11.9372	5.85904
chr12:123011793-123110943	+	KNTC1	N	8.62202	24.2182	4.67482	6.70123	4.00694	13.3976	5.94466	17.3993	7.36572	8.44164	8.23127	10.1341	3.32279	14.6163	5.16761	10.9308	6.46751	16.4292	7.39714	6.88596	5.66164	40.1797	3.42177	10.4405	8.35025	11.1136	4.79936	11.641	4.46564	24.0483	3.24219	14.2915	5.16373	11.7102	4.23582	10.4981	5.68279	8.92103	6.06436	16.2569	6.56303	16.6842	7.90493	17.7968	8.36177	13.9542
chr1:205577071-205601090	-	ELK4	N	11.7694	8.29607	6.92379	10.9533	7.95307	8.58659	6.74358	5.43348	6.82029	10.7194	9.36759	10.2227	6.67083	4.06608	8.66334	12.3818	9.26983	8.53305	5.99313	9.13399	7.51774	6.38777	3.86082	14.4344	8.66065	10.7179	6.45677	13.9985	5.05883	9.85249	7.72243	7.70555	8.13725	9.18224	6.68222	6.60823	7.13293	8.72312	7.01598	9.06012	5.22701	8.45652	9.13747	10.1461	6.91879	7.79604
chr20:57570240-57582302	-	CTSZ	N	161.423	123.582	124.242	184.892	478.116	315.389	222.21	219.314	168.554	200.956	125.113	261.904	338.461	106.55	141.187	231.03	213.804	206.595	140.455	346.85	123.965	219.943	327.026	312.545	118.384	193.972	270.015	213.882	341.62	342.96	204.744	268.541	211.215	895.58	129.408	147.039	148.707	775.007	506.722	236.598	484.497	291.928	391.138	318.566	380.286	224.832
chr12:123955925-124018265	-	RILPL1	N	8.33706	4.27143	7.05233	6.91612	7.31349	5.04052	8.34324	9.03439	7.68728	6.12694	8.64532	5.29284	5.27669	3.28971	8.51388	3.1805	7.6217	4.67856	8.38346	6.33696	7.42714	7.42077	12.8589	3.64198	10.0274	3.91617	9.77619	4.5344	12.0063	3.4098	8.58507	6.35965	6.68556	5.45676	7.34076	7.15354	8.41932	7.05878	5.33201	5.37655	9.30491	4.50855	6.56448	3.13379	10.5446	5.43364
chr19:2037470-2051243	-	MKNK2	N	56.3173	37.9334	117.419	44.9565	81.5035	36.3605	95.8332	54.5404	102.544	60.0542	71.3835	49.323	84.1524	38.2922	132.312	57.8915	68.0755	54.8864	135.206	49.3808	94.7339	33.9833	81.0424	68.0413	93.9881	74.7858	64.7141	45.64	77.2731	51.7603	80.5271	76.3737	88.2703	47.8233	94.9823	78.7499	112.997	53.7908	87.4942	77.5978	58.6761	67.5402	62.9886	58.1928	81.1476	36.4257
chr16:23072727-23160591	-	USP31	N	4.61907	4.10923	3.63001	2.86498	3.62905	3.33216	4.40405	2.31601	3.68347	3.01272	3.79507	4.24537	1.58745	4.31251	4.13397	2.97665	3.1629	3.19674	2.68527	3.40369	3.11276	7.41641	2.26539	4.05957	4.06425	2.57636	2.54537	3.11147	2.01481	2.67373	3.17405	2.63217	4.66913	2.99118	2.8323	1.94673	2.72167	3.15766	3.39346	5.02583	1.99835	8.38233	2.94132	3.0928	3.09139	2.74126
chr6:35541362-35696360	-	FKBP5	N	17.9398	13.531	22.9652	17.6032	19.9584	21.7839	27.9667	10.2957	68.8279	24.9022	7.80288	7.4292	120.665	20.6345	56.5607	18.0819	11.5532	15.2658	106.204	74.45	31.9854	21.0816	15.8238	24.3376	23.6048	10.1639	16.5962	15.2149	137.279	103.503	26.7893	22.109	69.5554	82.8507	205.299	91.0285	64.9955	64.4711	32.9416	12.8133	19.0414	21.2162	26.5326	20.9574	94.6859	16.3878
chr11:122943035-123065989	-	CLMP	N	6.12201	1.84878	3.83941	3.35185	7.63601	5.49957	3.74888	2.38962	5.95272	3.79538	3.69422	5.40999	3.85185	1.74043	4.37685	1.16822	5.12862	8.061	4.86729	13.2263	3.20935	1.6117	1.26557	3.56362	3.57007	3.09539	5.46888	2.90787	1.86567	3.43288	4.38861	4.81362	5.16489	3.7464	6.53497	3.0736	5.92046	4.70235	4.58053	3.39755	5.75483	8.24214	5.92597	7.42391	4.60173	3.86315
chr15:42450899-42500514	-	VPS39	N	27.5747	23.8884	30.417	30.9159	27.0963	23.1936	33.0576	25.4329	27.8215	31.7413	29.3381	20.1216	23.5998	28.7274	29.3551	22.9904	34.5703	23.2112	33.6204	22.9985	29.446	17.7823	15.2932	22.1966	25.6879	30.2038	30.2168	25.9735	16.4236	24.1755	34.4135	29.889	36.7513	34.571	23.4063	38.5438	24.3867	33.3012	27.1052	18.3081	27.3258	21.0656	29.2584	26.4745	27.462	25.4581
chr1:223967601-224033674	-	TP53BP2	N	14.8446	12.1453	18.7884	16.7537	16.329	12.2567	19.336	12.1837	16.086	15.0623	15.9659	15.2394	17.0846	25.1563	19.467	14.5291	18.3799	12.3926	20.3687	17.4831	17.3988	14.9875	8.37272	22.9587	13.1188	17.446	16.347	14.4279	14.1288	18.0339	17.3964	14.657	19.3819	14.9001	38.9504	19.8787	20.5442	13.3878	14.7106	12.8976	10.54	15.1734	15.0153	16.0892	18.9209	15.2188
chr7:120590803-120617270	+	ING3	N	14.4277	9.07651	13.8704	6.27248	11.0252	7.45397	12.595	5.17735	11.6335	8.55155	12.9129	8.69689	12.1507	6.31933	10.6668	10.3984	10.4792	6.97781	9.99882	6.38725	11.3721	5.99755	10.545	4.51537	9.13607	6.30839	12.9224	7.1547	9.77365	9.63746	10.9372	8.56385	10.9577	9.52434	15.0286	6.63274	15.7073	8.79804	11.2517	6.87058	7.39727	7.75801	10.1649	8.55754	9.12695	5.88828
chr21:17102344-17252377	+	USP25	N	21.4968	15.6191	20.9471	21.5285	17.5822	18.0064	17.9216	12.2551	17.3374	14.1762	20.1079	18.885	20.054	38.1373	21.3265	14.9014	21.2673	17.3082	16.6629	12.9198	19.8333	15.7515	8.76846	22.5006	17.9026	21.2521	13.9753	17.7683	10.4701	10.7346	21.4177	16.0437	21.6602	16.1258	20.912	14.9591	23.5487	19.2088	22.2925	11.3319	12.0842	10.1506	20.1247	13.0395	17.9707	11.6221
chr17:79848666-79858867	+	ANAPC11	N	49.4591	47.7798	34.4059	59.1969	54.6704	46.2386	38.8963	86.3423	38.7271	46.798	42.1911	51.8431	67.0731	87.7545	42.2086	49.2442	44.5986	48.9998	42.0883	58.1159	41.4414	165.113	104.931	65.9349	39.7638	54.8823	38.9824	43.1362	98.1726	48.4034	38.186	56.6126	43.0601	43.5193	35.9978	47.1331	45.8317	36.1958	69.9768	70.9603	75.7601	100.784	37.0383	49.3949	42.1755	72.9453
chr17:10583654-10601692	-	SCO1	N	9.22866	11.1935	7.5864	6.62358	8.56745	11.2324	8.67375	9.66699	7.22665	9.42644	10.0568	10.7245	10.0286	19.7292	10.0638	7.91079	8.73069	8.20443	7.85588	9.63133	10.1799	11.7766	8.33607	11.1012	9.01746	10.1875	6.27813	6.09063	9.60771	10.3302	8.16574	9.16429	10.4687	10.9698	6.95509	9.14576	7.1182	10.0845	9.36821	14.9584	8.45711	12.3736	9.96831	8.26412	7.62966	7.04636
chr10:135234170-135382916	-	SPRN	N	1.02477	1.05827	0.827099	1.72576	0.636065	1.18049	1.22994	3.12278	1.15163	1.41627	1.11628	1.32116	0.845832	3.16241	1.57372	1.51761	1.27179	1.45653	1.14657	1.04125	0.955586	4.08033	1.69125	2.21202	1.11289	1.60657	1.18453	1.72472	1.47538	1.62545	1.25973	1.67586	1.09572	1.07581	0.654513	0.974536	1.09362	1.21819	1.20909	1.46648	1.73103	1.54705	1.23024	0.826215	1.50052	2.37162
chr19:13215716-13228381	-	TRMT1	N	10.2739	16.3243	10.9221	12.5771	6.99974	12.4692	12.8521	22.4133	9.61542	9.44558	10.5657	15.1056	11.8954	16.0356	12.256	18.1431	9.80408	14.2951	13.1052	12.6682	10.3065	19.1665	14.9667	14.2867	13.5767	17.6813	15.0338	10.83	16.2793	27.1656	10.4144	16.5828	11.8378	12.4369	9.73732	18.4378	8.60217	11.7638	11.4951	29.1251	18.3573	19.7978	11.0353	14.8302	12.1734	15.4374
chr5:176513887-176525145	+	FGFR4	N	26.0158	0.936652	36.8579	8.55255	42.3306	8.93357	35.2442	6.22126	45.2766	8.42967	47.8358	7.65519	31.2492	0.200883	36.8595	25.7443	21.233	5.26347	53.868	3.35964	43.1751	0.751602	53.3518	3.37037	59.049	10.7232	44.1202	3.75899	33.4697	6.50588	36.6013	25.0735	30.001	3.62177	43.3285	10.1675	43.6747	20.1027	34.0462	39.6595	29.8836	2.52705	13.442	2.2778	28.1034	2.35746
chr1:32479430-32526451	+	KHDRBS1	N	41.8888	47.162	42.7249	43.9121	49.3194	46.7747	46.7913	46.5606	44.8816	48.2092	48.8334	53.3521	46.1715	74.4341	43.1671	48.5407	47.0541	46.294	47.676	48.6022	44.8715	59.2246	55.4179	59.732	46.6531	54.0253	44.7433	48.2885	57.9839	51.5727	51.051	44.5123	46.3479	41.9356	54.9599	48.5523	43.3547	41.7812	42.8558	49.898	48.8779	63.772	45.2879	45.159	43.1334	51.174
chr12:113623331-113630173	+	C12orf52	N	4.31093	5.02486	3.75689	7.18389	6.6604	3.31555	5.24672	8.63196	4.61826	5.27437	5.24979	5.97071	6.53585	8.3617	5.56832	3.89638	4.39507	6.04206	4.65859	7.9795	5.99552	9.36609	5.87512	6.89846	5.50403	3.8285	3.5072	4.68593	5.4843	5.18224	6.41645	6.1601	5.21655	5.41026	2.41655	4.91145	3.7656	3.88814	4.57341	12.3007	6.34354	7.16432	4.0877	5.98089	4.39769	5.62063
chr2:242045514-242089679	-	PASK	N	5.85712	13.4784	5.16222	6.02555	4.61304	10.7064	7.40209	6.88381	5.94011	7.21151	6.78695	9.1792	2.21235	11.6654	6.64528	7.10123	5.70845	9.37588	5.83621	2.88946	7.85797	19.3682	3.32183	10.6997	7.79341	7.6583	6.39984	12.2411	4.67853	8.19974	3.3607	9.77984	3.95209	6.60149	3.12243	5.62937	4.58299	6.39625	4.28661	6.16898	5.464	5.7859	3.74754	7.27407	4.55005	11.0857
chr1:155216996-155225274	-	FAM189B	N	4.55667	7.00388	6.44454	10.1409	6.30864	4.72922	5.6754	13.0211	7.45756	10.623	6.60069	7.70161	7.12866	19.0805	6.44788	10.1733	5.47893	6.15125	6.1471	12.816	7.01715	19.0836	7.38508	12.0064	6.15882	7.18906	4.77544	6.33616	7.17988	9.77761	6.75077	8.18001	4.94239	4.65985	4.21601	6.32203	5.29009	4.98832	6.19942	13.5695	6.56652	10.505	4.95797	9.07343	5.84642	9.20294
chr6:33384219-33386094	-	CUTA	N	56.1181	81.8202	49.6191	95.135	69.6888	56.3549	53.8864	103.84	52.9415	73.1008	50.2582	65.2913	80.4498	73.9651	54.6308	114.373	54.7016	67.3431	56.3342	74.3758	53.6519	128.822	146.197	78.6434	52.0313	74.5021	52.1338	46.9022	133.508	139.69	64.3707	80.189	53.0069	57.0853	58.3697	66.9861	56.1938	56.1016	65.9199	113.33	88.1506	58.0024	52.2953	66.0316	59.1871	101.755
chr7:1191707-1200395	-	ZFAND2A	Y	14.9132	14.5393	13.2891	10.7011	16.9529	11.6543	18.4878	18.2308	11.9582	6.59876	17.6357	15.2511	18.3205	13.0936	14.1008	23.431	17.5912	14.3868	18.4119	17.8784	13.5331	18.9793	38.5504	10.6027	15.7337	10.9881	15.6409	10.0326	26.5812	17.7643	13.8525	14.0093	12.0265	11.6103	19.1391	11.2842	21.6896	10.4707	15.326	25.1589	14.2033	16.6656	13.9417	18.1581	13.9193	21.7429
chr14:50110273-50155140	-	POLE2	N	1.2863	7.94589	1.18405	3.41902	1.00377	3.4261	0.934179	6.14495	2.28848	1.96434	2.07001	2.8981	0.761046	7.07713	1.40754	1.60505	2.36562	11.9374	1.39006	2.18469	1.2675	15.9	2.21421	2.16362	2.17354	1.77552	1.40869	2.3066	1.88149	2.34645	0.932913	1.68968	1.74187	3.3166	1.07118	1.13562	1.21448	2.18211	1.7248	5.21484	2.08885	8.84513	1.9807	3.47356	1.60509	4.08613
chr17:38375556-38440388	+	WIPF2	N	10.0084	8.9807	13.7644	11.1072	13.0277	8.20759	11.7421	6.74061	11.4992	13.0206	14.0805	10.655	10.5293	21.0447	11.4216	6.82568	11.9541	13.6881	10.8181	11.6972	11.5043	14.9474	6.47538	14.1564	9.94636	10.0536	10.8228	11.4774	5.20541	5.87717	13.0234	8.7638	12.8375	9.3744	10.9868	9.83053	11.9868	9.89523	8.95104	7.38267	7.67491	14.1	12.3541	11.0168	9.50518	9.23594
chr5:139916925-139937895	-	SRA1	N	24.5507	27.0774	17.9505	29.7873	22.7355	25.5414	24.7567	31.8475	19.4958	26.6687	22.1726	20.7996	21.4856	17.7724	22.7177	18.0742	23.0679	24.5196	23.3653	23.11	23.1994	38.6087	39.8175	42.0677	19.3237	26.2912	39.131	26.596	34.9312	25.2469	20.6476	34.4277	18.4402	21.648	22.0971	30.6764	20.5732	22.7218	25.0324	26.4003	31.1457	26.9743	22.9846	25.5051	22.2571	27.4413
chr14:51706880-51722759	+	TMX1	N	24.2298	21.4698	16.4015	13.321	19.1269	12.8044	19.7741	17.7709	16.2067	22.2643	18.8764	20.1291	27.635	24.1493	17.7655	14.7635	20.4418	41.4608	16.1162	19.8593	19.0151	38.1083	16.2827	18.6265	15.0017	16.2173	15.9809	18.9923	21.3131	16.1289	20.136	15.2595	20.5207	21.6689	19.6013	14.5945	23.5489	25.6695	23.8663	15.7822	16.0853	32.8984	20.0976	22.2731	15.8468	14.7589
chr19:50364461-50371166	-	PNKP	N	16.6557	32.0914	17.3693	13.6331	13.177	15.0808	21.0283	30.8935	18.863	15.5435	16.0857	19.2478	15.3865	17.8294	18.1239	13.8447	17.921	16.5887	20.9644	14.2668	18.636	32.8353	20.581	19.6738	22.3598	18.4014	31.7226	18.6758	16.0167	25.7687	15.2234	19.1378	17.922	17.3274	15.2643	24.1212	15.6513	18.8673	17.0756	28.0375	21.5818	18.8661	20.1393	21.4697	20.7472	22.7663
chr21:43305221-43373999	-	C2CD2	N	6.67975	10.7467	8.35176	15.377	8.75475	8.22988	7.51077	7.70961	9.08083	15.5919	13.1538	10.5146	6.63388	19.8717	9.48348	8.77538	8.18183	11.473	7.34123	9.63485	10.0689	29.258	4.26635	9.02706	9.8175	12.8573	6.88432	12.4638	5.09316	7.39032	7.96938	9.58731	8.18348	6.59406	5.27687	10.6808	6.51809	7.14657	6.6037	7.03457	6.19298	7.79886	8.38787	8.17799	6.60518	10.9386
chr7:100472733-100486285	+	SRRT	N	35.6489	68.2308	38.1235	39.37	24.0434	42.609	45.6786	100.412	38.8775	42.0279	37.7057	43.1194	28.6531	59.2542	42.5716	53.2476	39.2311	46.5944	41.5337	35.3657	38.4236	146.021	62.677	37.1051	45.0169	41.0186	50.6339	51.8518	47.8663	61.1417	37.3796	46.4599	37.0527	34.4774	38.3151	50.7415	34.2031	34.6334	32.8801	59.5695	40.8154	47.7117	30.7161	43.4161	38.9349	64.2276
chr12:56435637-56438116	+	RPS26	N	243.704	96.6199	57.9266	96.7802	89.5016	65.7839	72.5837	157.502	214.064	174.6	72.5252	98.3204	122.724	381.845	75.0736	97.6244	69.0061	74.9609	71.8275	99.1388	70.8618	166.481	505.577	202.369	64.3972	90.0485	185.157	189.39	585.213	281.791	78.9934	87.1809	187.693	199.238	86.6577	73.5217	88.0527	67.5031	393.485	569.335	123.632	190.5	69.8867	73.7668	82.8135	124.928
chr12:115108059-115121969	-	TBX3	N	10.6497	2.7908	13.0767	5.40019	13.4921	3.16759	16.2246	5.67918	20.1684	4.92136	36.9682	7.64795	15.4004	1.47193	16.2739	14.8106	16.38	4.86071	24.2785	4.81129	34.8581	0.388423	11.04	3.03087	26.9026	7.33283	19.9095	5.27639	12.7515	8.04358	19.079	4.57314	14.0022	3.261	7.38517	4.03558	18.5888	9.55963	14.1077	3.42533	11.3781	6.56087	9.84769	4.77634	18.7263	2.23183
chr6:14117872-14137149	+	CD83	N	31.5363	9.56969	51.2573	12.3178	64.6365	31.6167	19.3068	14.1508	34.7866	22.9788	23.0646	15.5791	25.0093	2.1812	9.23393	11.7054	23.9448	19.1204	12.4545	21.4688	11.9288	9.98412	36.3298	27.5563	16.6041	22.0666	81.8334	17.2999	12.925	6.43565	27.2571	29.3127	17.0443	17.1863	50.3637	13.6126	46.2754	33.0603	56.3008	6.52531	19.6649	14.2882	29.6474	19.1192	24.8028	9.31878
chr14:71374122-71582099	+	PCNX	N	10.7379	7.02737	8.18849	7.03048	10.2143	11.9407	9.5299	9.09351	11.4337	16.6109	9.30727	11.786	9.10877	6.59755	8.29212	7.72522	11.4915	7.115	6.12685	11.2087	8.56506	10.2112	4.06841	8.92002	8.18299	8.86476	7.25072	11.0755	5.24168	9.09176	11.0579	10.8011	11.8305	9.96054	11.5137	7.61106	9.43052	8.5466	11.924	6.8876	6.24726	12.4562	11.9004	11.9119	7.59589	5.683
chr19:10244021-10341962	-	DNMT1	N	28.3751	58.5673	24.8153	31.4977	26.5908	32.5784	30.9471	46.6171	19.6614	43.2118	30.321	36.8332	17.5939	18.7119	21.4361	22.4984	29.4081	45.8694	25.9556	30.259	24.0196	91.4544	24.4512	71.8798	22.2408	54.8655	32.7911	25.6287	23.3052	40.3856	27.1444	40.0011	24.8884	33.7661	14.839	25.9763	22.6166	30.6369	24.973	29.0253	25.1623	39.5585	37.2452	42.6143	23.0807	34.1193
chrX:119384607-119392253	+	ZBTB33	N	8.26383	10.6815	4.92302	8.40664	6.90747	10.0282	6.53347	6.17913	4.69111	10.3463	7.83589	8.86842	8.31461	19.241	7.43219	10.09	7.93715	9.25111	5.18425	8.86859	8.46071	12.163	2.85866	9.95847	6.42752	7.51953	4.44804	9.97699	4.55954	13.1288	7.07264	6.42979	7.41286	7.67745	6.50944	10.8222	6.48871	8.79328	7.40385	9.42369	5.24643	9.56799	7.55255	6.99522	5.75179	7.60875
chr2:85829979-85876403	+	USP39	N	18.5582	25.8852	15.973	28.0955	18.9252	24.3554	20.2728	30.9899	19.53	19.9299	21.4989	23.6806	23.7145	33.5463	20.1191	28.0157	22.9685	27.9869	19.4862	21.4662	20.2284	40.2587	23.4583	28.3873	21.048	20.948	16.4226	23.6923	23.7044	29.3848	18.6726	25.5406	20.9388	24.0661	14.7831	27.9783	18.4802	21.7018	20.0875	38.5465	24.0815	33.426	20.1066	22.0182	18.9923	28.6803
chr7:56019512-56024192	+	MRPS17	N	4.64608	35.4259	3.62088	5.90093	4.49557	5.49288	3.88563	9.92788	3.41912	3.66523	5.01532	5.65486	7.42317	10.8709	5.05054	6.87327	4.4614	5.37335	4.39967	6.12837	4.71399	11.1859	9.97135	7.67934	2.96845	4.62557	3.47264	4.04092	10.2212	10.6712	4.79611	4.2223	4.38935	4.19609	4.45119	3.81974	4.35514	3.41417	4.78045	15.3177	5.94817	21.8881	3.70819	4.2217	5.07056	10.207
chr11:62495541-62507765	+	TTC9C	N	15.4918	20.3321	9.78482	11.6609	11.7999	14.7432	10.9331	17.976	11.6674	14.6109	14.9339	19.0847	15.015	34.2857	13.7925	17.5693	12.8552	14.7142	10.103	13.0857	19.3306	15.5319	9.45936	14.1847	15.9955	17.2618	11.2661	11.9731	13.0309	16.8773	10.581	15.9928	15.0027	18.039	6.98736	16.4312	10.8372	16.2911	15.4909	21.4404	13.0333	13.5329	13.3942	18.9001	12.7226	23.4689
chr6:83072923-83080545	+	TPBG	N	3.85515	21.9009	3.72226	10.0357	2.62984	13.4665	4.77889	11.879	5.77439	10.4191	2.53653	14.3862	2.26643	11.4618	4.63126	6.32496	3.02137	24.5781	4.1851	13.29	2.12196	9.14865	4.05922	8.97344	3.39881	7.42152	3.88756	8.8736	4.55036	9.31926	4.77247	5.76302	2.7135	5.21049	5.03732	3.75392	3.19471	2.13229	2.14129	2.7193	4.02955	24.6667	4.27725	15.14	3.76477	15.0876
chr19:19174808-19223697	+	SLC25A42	N	5.9509	4.126	6.66826	3.48283	5.52804	4.36224	5.98944	6.16763	6.94658	5.0877	7.57126	3.91839	4.79205	3.55458	4.9371	3.36986	4.81195	5.57902	6.00961	5.14329	6.37166	4.19385	4.77677	5.06569	6.48818	4.46691	5.48371	3.68283	3.13439	3.20255	7.84397	5.59916	5.54753	3.60749	3.99489	4.37712	4.96051	3.87598	4.86921	1.83571	4.74149	3.6132	5.30556	4.86674	5.63094	5.4606
chr16:66541906-66586447	-	TK2	N	0.300695	0	0	0.274543	0	0	0	0	0	0	0	0	0	0	0	0	0	0	0	0	0	0	0	0	0	0	0.42845	0	0	0	0	0	0	0.404311	0	0	0	0	0	0.185419	0	0	0	0	0.303739	0
chrX:153991031-154005964	+	DKC1	N	10.5959	33.246	10.3869	25.9633	12.5396	20.2772	13.67	28.1624	11.6918	22.1714	14.1669	20.2787	15.626	37.9682	14.8383	45.7398	13.537	25.1229	12.695	24.1922	14.6869	44.3087	11.402	18.1186	13.8188	18.159	11.954	17.6577	14.4914	59.5741	10.9007	17.7232	12.0728	16.6033	12.0496	37.8878	10.2866	15.1322	12.4916	52.266	14.1901	44.6283	13.3326	18.0978	12.619	27.0318
chr19:507299-519654	+	TPGS1	N	5.40347	2.61863	5.68275	2.23201	6.0647	2.83568	4.38624	7.72854	5.36811	3.43886	5.57316	4.65544	7.74219	4.70544	5.56065	3.95167	5.10821	2.69347	5.85215	4.94444	5.8535	3.39938	17.7542	2.65204	7.09362	4.031	7.80024	3.02367	12.6084	5.4446	6.50103	5.4739	6.40504	2.57392	6.25894	3.81166	5.29624	3.91555	7.12376	2.74672	11.1596	5.18647	4.55718	3.40085	4.80118	2.76738
chr9:115923286-115983641	-	FKBP15	N	15.5627	14.5771	16.5311	13.2885	18.6152	20.7426	21.8813	11.4748	13.7982	15.8629	16.6839	21.2235	24.7515	10.1043	15.3224	15.5192	22.4674	17.8664	13.3026	18.2573	14.6528	14.4606	9.65754	13.6145	14.4334	15.922	16.2209	16.7373	13.2451	17.4559	21.4178	19.1783	28.6379	35.0248	11.8621	16.5779	13.1124	43.0823	26.8336	12.6402	21.28	18.3166	22.0205	19.3199	16.9163	14.8819
chr6:31514647-31526606	+	NFKBIL1	N	7.16307	9.42017	8.20306	9.48882	9.53164	6.64893	7.55214	10.3839	8.99252	9.78502	8.13114	7.83897	9.67934	8.83367	8.3222	8.68804	6.76106	8.5046	10.244	8.34541	8.61969	11.7583	18.0268	8.51908	9.57707	6.83837	7.57287	4.82296	12.8245	9.30483	9.74845	8.7595	7.94518	6.80115	7.29414	10.0669	8.60356	7.65849	10.8987	10.9868	13.8333	7.48166	6.63122	8.85346	8.28836	9.77757
chr9:123363091-123476748	-	MEGF9	N	15.5285	6.73183	15.9468	15.5853	16.0429	7.55094	18.7969	3.51672	14.7074	14.8145	15.576	15.5342	21.9501	4.12214	18.1673	6.478	19.9765	7.93281	15.355	9.93546	13.6078	6.73502	7.83898	16.3943	10.7665	11.2218	10.3406	8.13859	8.41605	5.66004	19.9324	14.3219	20.7806	15.9883	22.4343	14.4586	14.9638	15.1555	18.3891	3.7342	12.7644	5.81166	15.9882	8.84355	16.2827	6.52384
chr3:101498046-101547073	+	NXPE3	N	8.27139	2.17778	7.22957	2.69301	8.91916	4.62373	9.1782	1.85876	9.50234	5.43248	10.3117	6.86007	10.6121	3.20425	7.33745	1.85928	8.51344	3.63625	7.12354	5.16594	7.76833	4.55658	3.16063	3.81356	5.21775	3.13045	4.73608	4.40858	3.50501	3.33491	8.55678	4.18465	6.30806	4.51524	6.15851	2.5585	9.96618	8.05935	9.02374	2.72997	4.19701	8.80856	7.22999	6.07008	7.88751	2.27565
chr9:111704851-111775809	-	CTNNAL1	N	54.804	12.8056	45.3543	14.3291	46.8877	18.4716	36.9434	13.5317	40.4188	9.81683	74.977	23.3513	44.3184	6.85169	37.2247	11.7783	46.493	13.9608	17.2691	10.4448	41.7514	31.4862	64.6654	7.35341	49.9065	16.5224	58.7885	22.2651	58.0068	12.6332	28.6534	8.61818	34.2506	18.7978	30.6902	9.43266	42.0328	17.5982	42.9962	9.42499	22.2618	15.8775	24.9716	10.6044	35.107	6.93119
chr17:8280838-8286531	-	RPL26	N	1132.31	509.217	645.201	778.021	611.766	1034.04	602.559	1111.43	864.961	870.865	727.096	1052.5	1049.13	1142.43	832.034	1054.15	757.374	643.699	779.329	934.854	742.004	565.303	1765.94	641.781	843.618	1193.29	719.204	638.687	2318.14	1280.67	912.616	1271.24	750.637	821.818	953.312	1214.84	965.837	778.169	968.317	1310.41	1142.22	949.111	724.427	643.805	791.564	724.833
chr6:2948393-2972090	-	SERPINB6	N	98.7164	38.8812	97.1025	69.0208	93.1047	64.7981	78.3406	81.6442	83.8138	47.8918	95.0432	63.2798	107.923	73.4252	80.1991	130.314	80.5435	49.7037	70.9175	54.5705	93.3768	39.9184	143.765	57.9514	100.466	54.7117	101.112	83.1313	171.744	142.535	70.839	59.125	80.0938	75.2799	76.9123	56.2205	96.3734	84.404	88.0843	83.4109	87.1871	42.6665	59.9801	53.9466	72.0177	66.5588
chr12:57623110-57628718	+	SHMT2	N	14.3473	17.7691	11.5473	28.1199	17.8922	86.3708	13.4096	28.4976	14.2867	18.355	13.6536	37.065	21.0955	83.4548	13.7299	27.4737	13.3206	23.4846	13.5881	35.4151	10.878	85.1823	18.6541	45.2134	11.9671	19.0562	11.9543	30.9194	19.5645	33.0691	18.5644	28.7881	15.7155	23.1521	11.7725	19.8765	11.0325	21.5001	16.9254	84.1207	22.2688	81.2571	18.5593	24.8526	13.3979	37.569
chrX:71424510-71458897	-	ERCC6L	N	0.205495	1.00837	0.0742274	0.348019	0.0735046	0.755664	0.19564	0.321313	0.15972	0.405522	0.330165	0.534573	0.133734	3.57206	0.0821961	0.933457	0.290973	1.98608	0.184071	0.770556	0.171616	2.75459	0.0982692	1.10682	0.171236	0.379852	0.0661732	0.419848	0.138539	0.861813	0.12519	0.215151	0.190215	0.552409	0.0968183	0.166813	0.0780978	0.233242	0.351251	2.4826	0.0778689	2.34554	0.318737	0.656479	0.171451	0.52118
chr9:2720469-2844241	-	KIAA0020	N	10.7275	15.5717	9.85382	12.2232	6.27226	10.17	9.35052	15.2824	9.03643	7.15544	10.1981	12.6141	9.71971	19.3022	9.75877	17.0643	9.88269	14.6005	8.34983	9.66768	8.42778	25.0451	18.4091	10.9279	8.86572	8.69908	12.782	7.48282	19.8408	20.7536	7.89861	11.0564	10.5191	13.0033	10.6411	9.27985	11.3506	9.83466	10.4169	18.504	8.40717	14.3267	9.49457	8.77383	10.028	14.5493
chr9:130213765-130265780	+	LRSAM1	N	5.35587	7.44725	7.92127	11.3952	8.20235	7.25062	7.65984	10.0401	8.51503	8.06515	7.44167	8.6106	6.47332	6.55236	7.01955	11.9224	6.55792	9.1386	6.33161	9.4493	6.95473	9.3827	15.0538	8.04698	6.63122	5.9803	9.10412	10.799	12.1437	9.59289	8.0072	8.55876	7.00829	7.57114	5.02089	7.64307	6.70213	9.89518	8.7332	7.18539	13.6172	5.41469	7.10148	5.90917	6.93992	6.37337
chr6:109783797-109804440	-	ZBTB24	N	3.05464	2.78373	2.44312	3.73833	3.09998	2.74047	3.38155	2.1175	2.57753	3.95496	3.60595	3.91234	3.29973	3.16491	3.63441	2.21746	4.37403	3.61608	3.66939	2.96004	3.30569	7.14335	2.37309	2.77796	2.98475	3.56488	2.93446	3.33068	2.65359	2.69633	3.62925	3.57031	3.72493	3.7373	2.13699	2.6138	2.75762	3.5632	2.90256	2.73558	2.43898	4.16205	3.934	4.33806	3.28135	2.72532
chr2:25960557-26101385	-	ASXL2	N	6.41413	4.42758	6.46639	5.03139	7.35464	5.72043	5.61122	2.24062	6.11513	6.77875	7.8493	8.27103	5.49169	8.31805	6.72628	8.33785	7.27003	8.07299	4.77409	6.40398	6.86778	5.80974	1.79069	6.48977	5.30403	5.05987	4.56939	7.12624	2.11872	4.85125	7.20077	4.84067	7.71243	7.6388	4.68258	4.80145	6.00818	7.59409	6.31646	6.73264	3.67571	7.7954	8.37146	6.41545	5.43273	3.15638
chr10:13203554-13253104	+	MCM10	N	0.281504	0.586368	0.158074	0.731125	0.262489	1.50024	0.234343	0.379079	0.153659	0.205532	0.433279	0.667926	0.126963	4.70599	0.458629	1.00057	0.330214	2.88038	0.337036	0.981438	0.207553	5.50507	0.130081	1.76462	0.150507	0.372625	0.15202	0.916548	0.148383	1.11664	0.151669	0.238172	0.336237	0.891817	0.239388	0.255011	0.15036	0.447776	0.50656	2.46017	0.182298	4.97067	0.641905	1.31039	0.419502	0.803867
chr8:42752075-42883255	+	HOOK3	N	21.553	18.8549	17.5221	23.1412	14.1174	30.5326	15.0605	5.95695	13.1703	14.4615	15.6906	26.0676	13.4702	14.6674	15.9901	23.5102	20.9093	18.7441	11.4139	15.8834	13.8408	7.86226	1.89246	58.2132	13.8382	18.1155	11.1616	31.8972	5.30737	7.88602	14.5539	10.934	18.4289	18.9569	14.6779	13.6018	18.3264	17.1908	15.8944	13.5755	7.88989	13.5689	15.7882	15.9732	12.1928	25.7484
chr17:54965270-54991399	-	TRIM25	N	16.7952	13.9391	23.5902	18.6273	19.0991	12.6789	22.2702	13.7809	26.1262	17.4507	23.6363	19.5893	22.0441	18.9466	26.5122	20.0933	25.6835	22.923	20.2622	14.326	22.5108	28.6804	12.6978	24.2795	18.7253	17.4474	21.0239	20.6683	7.42802	15.245	26.8543	14.1032	26.391	22.1973	24.6608	15.3976	20.5338	28.9335	31.6284	21.7695	17.0987	22.0446	23.8334	20.7733	22.4093	12.7584
chr19:41807492-41859816	-	TGFB1	N	39.2995	19.5347	31.4245	30.4368	48.7183	40.766	39.0373	59.117	41.2384	40.0259	43.6884	48.793	48.5966	11.5643	33.2996	23.7028	37.1669	28.3314	29.2321	55.8561	32.2336	18.0997	62.4988	42.7869	31.0964	36.5545	38.2694	33.133	53.393	43.3526	44.9993	56.8079	42.7671	38.4626	36.8778	56.0706	32.3332	61.8648	46.0529	21.7413	52.8913	52.9536	44.3733	41.0401	37.1665	32.2319
chr1:214454445-214510474	+	SMYD2	N	21.5414	24.5699	18.8667	25.1574	22.9489	19.6944	22.6494	25.9401	18.228	18.7684	23.0553	16.6798	28.3418	34.722	25.9576	34.0858	18.6142	19.4634	19.2901	17.0856	26.4837	18.2364	32.4955	17.8957	25.3572	20.1923	21.5895	27.4852	34.2425	37.3951	21.4636	18.7623	20.0239	21.6568	18.596	21.7714	19.9723	18.8279	22.6001	22.0673	20.0343	25.7193	17.7872	25.9197	20.157	21.7506
chr20:5080486-5093749	-	TMEM230	N	73.0778	82.0223	52.3975	66.5536	65.4998	65.8695	52.9712	46.797	60.9803	42.1939	60.0343	59.4068	84.3542	64.2336	58.4292	64.9051	64.7424	74.768	50.3879	54.6016	60.3815	38.7648	80.8887	37.1891	50.7881	55.3224	53.846	37.2939	98.1397	68.3196	62.8594	63.5112	65.2982	63.8011	57.1713	54.1672	57.7731	57.1779	64.1315	60.1462	68.0828	57.8956	59.682	51.6396	63.7558	58.8048
chr19:19040010-19052070	-	HOMER3	N	24.3384	25.576	10.4727	15.0958	22.947	25.2022	12.25	21.2195	15.5304	15.2661	12.5601	25.0878	13.254	20.5782	11.9035	8.57274	13.4953	27.6137	12.1237	31.492	11.4661	21.276	29.1149	21.6332	13.7762	14.7194	18.6369	11.367	28.0058	14.4338	12.7826	14.8563	14.1358	18.8018	10.8642	13.8832	8.41626	28.7726	11.6179	16.3637	28.8293	29.0676	11.5893	18.5577	13.5849	28.5117
chr16:69362524-69364498	-	PDF	N	2.38248	4.34965	2.4712	4.04326	2.2205	6.25373	2.83386	5.78019	2.20358	2.99886	2.4559	3.3623	4.3502	5.69132	2.93822	3.61623	3.03427	2.03956	2.7051	2.33269	2.51917	2.13153	7.31238	3.67884	2.39615	1.97209	2.67198	2.84413	4.94218	4.95841	2.51598	3.16506	2.58895	1.24535	1.97426	2.2276	2.43221	1.86454	4.28493	6.19336	4.05065	5.8032	3.80046	3.20229	2.50816	2.7255
chr14:74523553-74551196	-	ALDH6A1	N	5.72134	11.104	9.49957	6.05676	9.09582	7.00146	7.39016	6.8914	8.11195	17.4948	8.67185	5.44123	9.29735	8.54788	9.17658	3.86124	10.1136	8.5925	9.53575	8.80112	8.3072	10.8747	3.69694	9.01941	7.83587	11.2118	7.8348	8.13005	3.76242	2.70322	11.6083	9.78934	12.7222	10.4726	5.79867	10.1708	7.48351	7.84659	7.06676	4.66035	6.42528	6.25817	7.70421	9.91837	7.77307	4.9196
chr4:145888264-146019693	-	ANAPC10	N	14.8847	9.03815	13.5651	10.714	8.74631	13.8784	10.2087	7.56759	9.26299	9.56045	10.0683	9.79132	14.3282	11.4865	11.5241	10.4784	10.7124	15.5099	9.87636	7.47117	11.4481	5.77746	14.5431	8.97294	10.3057	10.1803	10.3437	10.3824	18.2152	7.25773	11.0159	9.72998	11.6337	12.6454	11.4501	12.0567	16.8622	10.0959	15.7202	8.00589	8.27843	10.3994	10.9019	9.16787	12.8612	7.68209
chr16:31469401-31478487	+	ARMC5	N	3.93	5.04383	4.67506	4.14321	5.162	3.40996	4.86412	13.9566	4.91982	5.39741	4.37761	4.61634	3.99295	2.78667	4.63233	3.67516	4.33856	3.41292	4.62953	3.89617	3.61381	5.53589	12.8108	3.84276	3.08477	6.47166	5.25046	3.65578	6.20437	5.40285	4.65898	5.33839	3.86767	2.9824	6.54572	4.43841	5.83891	3.37689	4.88867	4.15906	6.60617	5.2444	3.36269	3.10396	3.91089	5.07409
chr1:235294498-235324772	-	RBM34	N	35.1882	37.8886	28.9498	42.9652	22.6623	32.1365	29.3958	47.7775	19.1508	26.3343	28.3992	29.8869	39.3991	35.7918	29.8429	45.2301	36.1635	29.1087	29.0863	30.5838	25.6367	39.1973	46.6335	41.8552	31.9735	37.9115	29.7299	28.2376	56.9496	58.5732	32.2231	29.449	27.8921	30.8923	28.8813	38.2674	43.639	27.8599	30.1132	40.0788	29.5086	40.7184	30.7036	25.9859	29.3157	62.4809
chr2:172378757-172414643	+	CYBRD1	N	145.757	29.4397	168.284	45.7292	101.003	56.8974	107.542	25.2056	135.061	97.9646	117.342	57.9706	119.205	7.6858	138.059	26.1956	118.18	38.6347	119.762	73.1154	133.174	7.02015	91.2652	23.971	112.632	77.9941	120.466	47.3002	96.7709	20.3196	136.197	70.8783	117.918	58.0261	141.081	93.4195	128.726	60.0537	114.5	17.0603	85.6062	30.6776	82.9616	37.2617	108.457	24.5768
chr4:666225-668127	-	ATP5I	N	131.995	151.297	95.5091	150.536	117.415	134.7	97.7919	224.528	100.363	115.022	107.747	133.468	163.947	185.977	98.9657	149.58	111.742	185.681	102.082	120.454	123.527	372.323	320.013	236.684	122.587	129.59	111.609	109.095	372.862	134.445	107.256	129.18	102.249	135.579	111.436	111.315	119.827	113.802	182.734	183.561	165.162	191.685	107.274	105.655	126.419	141.502
chr1:205681947-205719404	-	NUCKS1	N	49.6001	28.9098	31.8875	38.5007	40.7349	57.2632	24.1281	43.4218	55.3928	63.3747	47.5115	39.3756	45.8275	86.464	37.5411	47.6114	30.4763	40.5829	33.7118	46.534	42.1793	60.0317	57.3682	63.1294	43.3601	52.8812	24.6417	46.68	51.3115	63.6556	41.3811	54.6905	42.8697	25.2028	37.8156	75.5804	64.8742	39.2639	45.8071	42.102	29.9116	59.7196	46.6936	45.7872	41.5502	60.0053
chr19:1407584-1435719	+	DAZAP1	N	43.1814	45.7657	34.6606	33.8844	40.1231	31.872	40.9792	52.4722	36.7403	35.1497	42.3585	42.4182	40.3984	53.6218	38.7869	50.0419	38.3513	38.8622	38.7726	42.009	37.4762	52.3196	52.6883	51.516	36.8273	43.1145	45.2696	33.8829	53.3994	66.2074	35.4994	42.7831	36.8213	33.7689	41.4157	56.6728	31.7018	35.8087	40.377	64.4389	46.65	67.109	39.1279	42.3712	40.1274	43.2767
chr8:25285366-25315992	-	KCTD9	N	17.7073	6.49809	17.4482	9.87118	13.8622	12.049	14.0975	4.45022	14.0251	12.7611	15.3937	11.7243	15.3354	11.3477	15.5983	7.94834	16.703	10.3407	18.1949	9.40971	14.9289	8.20585	8.42	8.58598	15.2454	13.8028	15.6479	11.4763	13.4748	8.35034	15.7505	8.91713	15.9842	14.9247	15.4387	13.137	20.2181	12.3979	14.4177	9.31878	10.5065	13.2521	18.3324	13.6414	15.4205	5.31803
chr16:446725-460367	+	NME4	N	26.196	21.9412	21.9496	37.3227	29.5045	27.9424	22.66	68.3387	25.3186	22.473	28.9758	32.4439	27.5824	126.658	23.1198	27.2132	29.4426	57.421	35.6887	45.7885	26.8695	52.955	47.2868	31.3529	29.6936	31.9986	31.9508	25.1251	46.2482	26.8506	28.0773	61.1272	23.2578	37.4514	22.2427	48.205	21.2797	18.8196	25.8696	56.6347	33.7544	34.3406	23.9444	21.82	23.7721	49.319
chr15:45879321-45908197	+	BLOC1S6	N	44.7942	36.1982	34.9171	39.8815	28.8374	35.3413	33.4529	21.8063	27.9913	31.2378	29.8476	37.8837	27.7828	48.5596	30.9421	34.7274	33.5064	31.9961	28.6901	25.0168	30.2223	25.1899	16.3644	36.9334	28.5989	35.0234	31.4922	63.2382	19.4075	24.9263	30.2208	23.8019	32.8543	34.1758	34.1678	24.2465	34.5491	30.0893	29.5762	26.244	21.719	34.273	35.8383	33.0798	28.4786	34.7008
chr8:33342268-33358778	+	MAK16	N	7.55186	4.41744	3.73555	4.95172	4.54301	6.43805	5.70061	3.65544	4.63913	5.0951	5.731	6.11601	6.45503	7.50127	6.51806	4.29615	5.74977	4.33637	4.94989	5.02036	4.91832	3.33999	4.5253	3.49629	4.55853	5.83465	6.19762	6.79559	6.39613	3.8586	4.52838	5.14091	5.71291	5.94606	6.97699	4.50032	4.62711	5.19291	5.59198	5.16379	4.69581	7.1534	4.56009	5.88688	5.80992	2.81978
chr15:75246757-75249805	-	RPP25	N	2.92601	1.92971	5.05532	5.20155	8.36662	5.45348	5.41972	4.52902	4.31477	3.38268	4.00738	6.56238	7.66929	6.19797	4.67461	10.9335	5.87336	5.67642	5.68453	9.6602	2.94828	16.0769	9.20734	4.17275	2.80418	3.1495	5.39304	3.02757	7.44343	8.07538	5.68372	8.346	6.0647	5.95183	3.87585	4.0923	4.22879	5.97564	9.63932	14.3781	11.2766	12.1891	4.192	5.22464	4.37706	3.77509
chr22:41220539-41253026	-	ST13	N	127.435	97.7722	115.236	81.9492	122.037	85.1386	104.846	61.1858	117.054	135.675	97.1401	119.912	149.138	262.241	126.091	116.719	117.907	106.684	121.362	124.038	105.768	71.29	74.8566	123.641	108.668	111.862	116.181	149.563	93.4838	94.135	153.318	145.284	138.77	121.705	113.101	124.738	120.364	123.102	134.949	131.604	122.484	156.768	109.982	93.2406	110.187	89.9785
chr13:21727734-21750741	-	SKA3	N	0.379746	1.0151	0.283941	0.551261	0.290256	0.573961	0.209296	0.485002	0.256334	0.547041	0.262886	0.770743	0.146259	4.37566	0.210419	5.78375	0.333553	3.73563	0.496908	0.599407	0.550603	13.4589	0.161399	1.98445	0.117643	1.08713	0.102034	0.64742	0.407375	10.9405	0.428088	0.389538	0.201867	1.18093	0.172106	0.228826	0.526957	0.470014	0.748138	4.64584	0.189996	4.04461	0.623125	2.27488	0.641154	1.54249
chr12:120565007-120632513	-	GCN1L1	N	11.4909	17.5035	13.6408	16.2577	11.2627	12.4889	12.8082	21.5937	15.5854	14.6364	13.5804	16.4638	10.3208	25.3299	15.3723	16.5887	16.3635	32.1984	15.9122	22.9638	12.3901	34.2977	9.44128	16.277	15.7841	13.2554	14.927	18.397	7.19371	20.3387	10.8769	18.0039	15.0893	17.6923	9.55635	19.9663	14.1698	18.6823	14.8483	28.9703	20.2766	22.0873	16.1134	14.39	14.36	14.974
chr19:10596796-10614417	-	KEAP1	N	16.0685	17.2221	17.8215	24.1228	20.6411	22.4899	18.9789	30.7622	17.1147	22.288	20.9833	20.0306	22.7011	21.2921	16.3879	25.5085	16.4272	20.9437	17.8808	23.7478	21.0589	30.0438	48.4766	24.6155	17.6732	23.4614	17.7196	16.4022	34.1802	37.6147	21.2446	29.2315	18.6907	25.2623	15.5042	14.5057	15.0454	14.4956	23.1992	27.2995	24.3003	34.9075	18.714	26.3339	17.5744	21.1597
chr8:11141925-11185646	+	MTMR9	N	4.72947	1.85358	4.12826	2.40171	3.80141	3.13052	3.57986	1.80932	3.93146	2.74283	4.62143	3.72332	3.26538	3.96287	3.92095	2.0179	4.07089	2.98985	2.81785	2.96595	3.57997	1.5207	1.93284	2.51996	3.8781	2.94147	3.48929	3.16489	2.65777	1.8592	3.7803	2.17836	3.97279	3.6918	4.19115	1.77436	4.32682	3.60518	3.74228	1.7983	2.51868	2.84449	3.58781	3.11864	3.5412	1.45888
chr11:27387508-27494322	-	LGR4	N	5.97806	14.3213	3.74461	9.74943	7.80716	12.3643	3.71908	5.01927	3.45545	10.974	6.01911	11.4719	3.51613	10.8114	4.35137	15.6821	4.47792	11.5533	2.74578	7.68748	8.47073	2.86427	1.37892	29.4697	5.79648	24.6042	3.47458	9.69336	2.27535	9.54598	2.81176	3.78059	2.95689	4.37269	2.59302	9.14	4.58111	3.6495	2.50387	19.0153	1.06258	5.94452	3.02884	6.64094	2.37227	10.4175
chr15:45003675-45011075	+	B2M	N	11589.5	3533.2	7165.62	6340.79	8258.96	5750.44	6966.71	4613.54	6908.85	4073.34	8468.99	5729.64	12467.4	1461.51	6366.93	5743.67	7939.92	4412.69	5472.06	7800.88	6998.13	3950.34	13339.6	5161.84	7249.7	4610.92	6767.98	4459.73	14433.1	9471.42	6776.85	6105.49	7135.49	14416	8325.39	3749.92	11359.4	10472.7	12807.2	5250.25	8131.29	5669.05	13019.9	8045.5	9369.44	5827.36
chr12:123319000-123347507	+	HIP1R	N	11.4033	17.0524	12.4165	25.4224	11.7422	10.768	12.5594	23.2597	10.1879	12.2937	10.7935	12.2728	9.7906	15.1922	12.1344	16.8086	9.99794	8.86212	14.4875	12.9343	13.4734	31.1325	11.9191	21.5382	9.4855	9.16768	13.8864	20.1389	19.7596	19.5691	9.84541	18.5155	10.8894	6.66543	10.7611	15.1615	13.279	7.95096	7.82154	21.8188	16.5136	11.5433	9.85294	9.1597	10.9412	15.0471
chr3:169940153-170023769	+	PRKCI	N	16.4397	16.5718	16.4947	23.8657	14.01	13.3507	18.0114	6.7385	11.9991	15.3351	16.8947	21.9634	15.2844	16.9101	17.0315	12.9761	16.8494	11.5568	13.6874	12.5177	16.8791	12.9412	10.5894	12.2442	13.981	17.2145	13.1094	20.9243	10.603	8.59506	15.1607	11.3454	16.3967	15.1588	17.6967	21.754	15.2627	12.1765	14.5061	13.9799	9.77113	30.0027	18.0834	16.4137	14.4573	29.274
chr1:38272651-38275126	+	C1orf122	N	17.7676	31.3449	12.8751	39.9044	22.57	33.4003	21.9442	78.3091	16.7898	15.2544	22.609	23.4427	28.8988	41.2639	21.4185	17.604	18.9704	33.3083	18.0622	29.0794	15.0471	22.6725	49.3738	21.1051	16.4129	14.0608	18.3046	49.9433	51.5179	20.1912	19.281	28.1911	21.4304	19.5548	14.5181	17.1546	19.9074	19.3576	21.4021	24.2395	32.1321	29.5636	17.7273	24.7362	19.0886	32.3504
chr1:20209006-20239438	+	OTUD3	N	4.63975	6.45753	5.36995	8.27656	3.81359	4.77803	4.61842	6.38046	3.6516	6.42888	4.97137	6.41853	3.18313	4.16769	5.23896	4.798	6.24333	6.56314	5.26551	8.18857	5.58992	5.85731	2.60938	10.1449	4.90021	10.2359	5.61818	6.04553	1.6492	3.24679	3.64962	5.53941	2.78756	2.77639	7.3574	15.1378	5.52072	5.83987	2.70978	5.41208	4.49954	2.93986	4.41068	5.50829	5.19418	7.53083
chr7:30811033-30932002	+	FAM188B	N	6.85499	3.43164	7.4453	5.5551	11.9554	4.90403	6.25311	3.90224	4.9957	3.5798	7.91393	2.69768	6.42754	2.00653	6.80627	3.33314	4.68696	2.18648	5.90011	4.42823	11.7876	1.55121	12.0356	2.90017	15.231	6.17687	9.78682	3.7914	12.9336	5.22535	7.01023	6.50479	6.81906	1.87082	10.671	5.82708	8.79649	5.01314	4.03495	4.12321	9.6008	2.80176	4.24008	4.06319	4.08075	5.28258
chr7:5470966-5553429	-	FBXL18	N	1.21398	1.63115	1.27543	1.09667	1.90764	0.855615	1.49907	1.17835	1.68453	0.85999	2.15556	1.70169	1.27294	1.59786	2.07473	1.76363	1.00844	1.36672	1.53714	2.54146	1.69952	3.17384	0.544279	4.54023	0.90058	1.18124	1.48944	1.7447	0.706614	1.59603	1.86581	1.14626	1.73573	1.12102	1.13485	1.18084	1.33	1.37803	1.7957	2.23685	1.4463	3.08346	1.53428	2.09677	1.10065	2.09242
chr1:3370990-3397677	+	ARHGEF16	N	2.55264	13.7935	3.01722	12.8541	2.75748	8.28081	2.81748	17.4105	2.02461	10.653	3.19525	9.31364	2.74885	9.47288	2.59635	22.1451	3.03267	9.66793	2.92045	4.15938	3.61889	24.2678	3.5464	20.9185	3.91788	17.4676	3.47509	11.4217	3.09242	9.86752	2.97855	8.09237	2.279	3.2771	2.12315	7.47615	2.94643	1.88964	2.68993	12.5501	4.10825	5.30437	3.03123	7.7729	3.29121	17.3233
chr19:39306062-39322645	-	ECH1	N	54.6919	51.3456	76.4927	61.8888	66.8819	45.0922	68.7712	87.6597	69.5371	60.0037	77.8605	57.1309	121.041	86.4095	61.7718	63.2828	79.2104	89.1441	81.5808	71.8254	69.0062	67.0695	96.9227	85.6344	64.8185	69.031	64.05	121.741	81.3299	72.2468	82.2926	83.4305	56.4248	59.4398	67.2975	65.1052	76.625	67.2342	81.1834	145.969	91.2346	67.8773	63.5413	69.4163	78.6469	58.7346
chr11:45825623-45834566	+	SLC35C1	N	5.5914	7.66544	5.76133	7.30181	7.45333	6.45262	7.08112	10.2861	5.36002	4.67978	5.75666	11.8823	8.83999	7.96379	6.85522	15.817	6.2305	6.53961	5.40321	10.2213	6.79525	5.22617	7.14069	4.77267	3.74274	7.00308	7.43356	5.55415	6.79643	17.749	9.18453	9.36171	6.47545	9.06153	5.14484	9.20043	4.75475	9.97452	9.23142	12.4685	8.42603	10.4087	6.76574	17.0788	7.20903	11.7315
chr1:145586115-145590461	-	NUDT17	N	3.81007	7.70344	3.23799	8.37496	3.16475	7.25766	4.8933	10.0899	4.31072	9.91754	5.049	5.23709	4.02943	6.97794	4.62831	4.70172	3.52289	4.04135	5.31312	6.3882	4.63429	17.1284	7.31458	4.44533	5.27729	7.04303	3.3501	5.0382	7.50004	4.40472	5.01185	5.85461	3.99006	3.63149	3.83147	11.7049	4.31651	3.95665	2.87493	2.76844	5.61544	4.34547	4.30866	4.49825	5.13984	11.8462
chr12:1675159-1703331	-	FBXL14	N	5.63087	2.4741	7.1632	5.87612	7.68507	50.4228	6.42765	3.80615	6.90677	4.25075	7.33611	6.67226	6.34257	3.23639	7.04588	6.9723	4.17561	2.741	5.93329	4.73906	7.19923	8.80529	3.74813	3.06258	5.66142	4.74842	5.63174	4.43158	2.82722	5.61154	6.71892	4.63297	6.06372	5.04646	5.90862	3.65877	5.62308	6.37858	6.6329	5.32327	4.78792	5.05906	6.11681	4.61995	5.44641	3.59783
chr12:12966250-12982915	+	DDX47	N	20.9487	20.298	25.9346	21.5949	23.2056	23.5512	23.5932	23.4112	18.0842	18.7547	23.2937	27.667	23.2294	27.1391	22.3686	20.1937	23.4896	26.1169	24.3813	24.8898	19.7095	21.1804	26.4758	16.2525	21.9357	25.425	23.5876	16.1533	28.6105	21.3845	22.4516	22.7754	21.5456	21.7052	30.7222	25.0189	27.3778	22.2074	22.5617	29.5254	23.7113	31.0774	22.0285	18.2115	20.4948	15.3391
chr10:105348285-105615301	-	SH3PXD2A	N	12.1822	9.2777	10.2754	12.9823	11.7889	13.6438	12.1227	11.5009	14.3241	13.2717	11.2325	15.2234	7.76109	7.64045	12.3658	12.5488	13.023	21.7036	15.8086	22.0309	9.30095	7.40893	6.52913	9.73871	10.7361	13.8363	13.1098	10.6908	5.58263	9.575	13.4526	9.41419	9.53173	8.01674	8.64568	14.2779	9.06761	9.26706	8.01607	11.9018	10.8499	22.4488	10.8592	16.3182	11.4245	11.8896
chr6:73951037-74020088	-	KHDC1	N	0.965772	3.34984	0.960711	2.26098	0.759272	1.95933	0.77092	3.25783	0.880487	2.76946	1.24729	1.72146	0.871552	4.01299	0.684227	0.284932	0.718084	1.68775	0.94459	1.66439	0.796103	11.351	1.91351	1.81229	1.29833	1.19737	0.616586	1.19215	0.964598	0.617417	0.714205	1.15003	0.669392	1.3524	0.924241	1.60841	0.46026	0.543332	0.672053	0.337982	1.38363	1.4777	0.807002	2.01597	1.23342	2.31623
chr14:105639275-105647660	-	NUDT14	N	18.7744	23.6766	16.2206	14.8526	12.9803	20.4088	22.5836	50.8615	18.2422	20.1494	22.2915	17.3884	25.4064	26.8277	20.1624	19.6579	17.4034	14.4977	19.4605	12.5535	25.8204	41.4245	40.16	16.8028	19.5856	19.3271	19.1673	12.4997	32.3402	22.4236	16.7382	24.35	20.6885	15.7625	16.2425	23.8464	17.9452	19.8592	25.4817	20.8792	34.9764	18.8729	20.6416	16.093	19.9492	16.5783
chr22:32072242-32146126	-	PRR14L	N	6.31015	5.93079	5.07918	6.32788	5.2444	5.20204	5.91125	4.74469	5.91698	6.56707	6.78315	6.81325	4.28386	11.1537	6.49694	5.53202	6.75366	6.5601	5.83	6.02704	6.86144	6.65043	3.70952	5.36148	6.40517	6.12083	4.77206	11.2435	4.21434	5.65915	6.28588	6.48552	5.92485	6.1644	4.12675	6.33568	4.9621	7.23477	6.22914	7.39951	4.41005	8.3269	5.92719	6.45798	6.14802	6.25831
chr1:36554476-36559533	+	ADPRHL2	N	14.601	21.1357	11.9922	17.65	15.8861	12.5753	12.8649	26.3268	11.2874	16.8766	15.1765	14.2982	18.9595	14.8708	13.4544	12.8596	14.6272	16.46	14.2157	13.3899	16.338	15.7903	28.0672	19.7567	20.3893	18.5029	13.3353	21.683	24.8916	14.5538	13.8249	14.523	10.455	13.6919	13.1194	13.1558	13.1348	14.1797	15.7555	12.6836	17.6802	15.0988	12.5927	12.8393	14.7569	17.0359
chr2:191829084-191885686	-	STAT1	N	76.2503	88.9524	51.4863	85.1502	61.3078	66.9904	60.0184	52.2001	47.7384	47.4992	72.326	69.5886	69.9159	50.0503	59.1345	78.3836	58.7765	103.679	44.0556	95.4029	61.1134	81.2636	53.144	131.125	51.4608	66.9316	56.7729	73.9107	39.1078	168.907	50.6874	64.6639	62.7062	177.016	47.3147	57.0958	68.3527	102.932	78.834	103.289	51.731	87.6752	211.832	152.067	61.176	95.1728
chr17:72199721-72206794	+	RPL38	N	712.233	443.275	482.709	665.799	566.972	662.233	459.776	944.083	598.887	730.789	512.36	710.954	923.243	1396.35	581.818	799.106	625.181	650.724	566.505	838.897	549.644	1010.13	1585.47	545.136	655.896	892.249	544.954	526.072	1731.28	840.537	637.649	920.721	558.221	662.101	679.854	850.573	652.825	541.737	755.544	842.262	823.963	1080.68	501.796	511.983	533.55	642.436
chr20:21283942-21370463	+	XRN2	N	25.0129	36.468	23.6331	22.0815	25.7837	24.3411	28.0126	20.126	22.4065	25.8513	26.7378	32.7358	28.9294	45.5054	25.8845	26.606	28.8871	36.7095	23.4665	26.2356	24.5922	27.4219	17.7414	28.284	21.5069	24.6307	22.1649	16.6882	21.7291	34.9991	28.0245	24.1673	28.845	28.3219	28.0468	21.8988	28.6078	25.886	26.8048	28.2589	22.9911	32.7697	25.1451	23.6549	23.4391	21.8229
chr7:5023349-5112854	+	RBAK	N	5.67803	8.0144	3.46325	5.67584	3.05976	5.02968	4.97943	4.75313	3.89245	5.44224	4.68856	5.61799	4.07337	3.25677	4.66492	4.70975	5.82045	6.28528	3.69362	3.16906	4.5641	10.5536	2.67299	5.51823	4.7647	6.5784	3.98634	5.24274	3.52645	6.11391	4.32442	3.30156	4.67403	5.50179	3.04729	3.87289	3.65392	3.65589	4.3934	5.18337	3.2004	3.36143	4.71919	5.40919	3.98406	7.73036
chr19:52693292-52730687	+	PPP2R1A	N	61.1174	67.5025	65.8135	69.1443	90.4536	76.8964	69.5702	132.898	73.0811	84.32	75.1297	106.083	78.3764	113.259	64.6134	131.713	67.6779	84.127	71.4277	109.53	73.7463	90.3241	131.267	108.237	74.9827	88.381	71.9469	69.5937	111.235	161.419	77.1894	118.718	81.0843	71.3493	68.0547	101.425	63.9972	79.4497	74.2892	175.263	105.389	124.468	69.2068	83.7594	66.4925	90.8917
chr10:101156627-101190381	-	GOT1	N	9.71968	13.6123	8.8872	12.5426	14.1539	12.1987	11.3128	22.9422	9.66724	10.4358	8.74508	11.0347	12.0208	18.7861	9.97451	11.3366	8.37284	11.7739	11.9243	13.3378	9.43946	13.1874	14.1453	94.7808	9.04692	17.5506	10.9675	11.8937	12.4829	12.5434	9.10533	12.2728	11.4081	12.1458	8.86323	12.143	12.3902	11.0381	11.9486	25.539	12.6438	18.0862	10.4039	16.0566	11.3802	8.94622
chrX:118967985-118986961	-	UPF3B	N	4.89555	11.4404	4.80435	5.23806	1.73754	6.24142	5.61337	8.37688	4.29032	5.80691	4.97041	6.19942	4.38484	17.454	6.63005	8.83469	5.99536	5.05633	6.00596	2.5968	6.41407	14.1095	4.10292	5.07246	6.5374	5.51066	6.15995	8.48611	5.72732	8.9058	4.72339	4.45617	4.47721	5.6639	4.48791	11.4723	4.9264	5.1447	5.16683	8.81999	4.45067	5.30095	5.22437	5.08817	4.87092	6.77398
chr17:79993012-79995608	-	DCXR	N	37.4259	25.8525	33.6383	33.1523	37.435	33.8058	39.7425	58.894	26.6477	47.7656	25.8543	26.6813	64.6206	52.1411	44.5071	29.1062	35.5413	21.7151	45.3813	28.3452	38.4348	89.268	86.2943	31.042	29.0853	53.673	34.7629	34.1409	68.723	32.2666	40.8619	47.282	48.6694	31.3766	32.0504	40.1641	34.5599	30.8825	40.5119	32.2617	69.5332	34.437	36.6101	32.3227	41.4409	50.8333
chr3:130397779-130465673	-	PIK3R4	N	10.8299	13.3074	15.5501	12.5362	13.6049	11.491	16.5014	12.2494	15.8587	9.94539	18.2388	8.52683	11.7348	10.8401	13.989	14.7177	13.7515	9.82036	15.8824	9.89359	15.51	17.6835	27.8306	9.231	19.8105	14.3508	20.1096	17.259	26.618	18.4827	12.1056	11.9068	13.1649	10.4436	10.1975	14.3859	15.8124	13.6836	13.5079	11.3936	17.1541	12.0401	10.0346	8.71409	14.3986	6.74206
chr8:42396298-42408151	+	C8orf40	N	31.1248	17.4034	27.8594	24.5388	33.2834	31.0829	28.1973	26.0001	28.5368	28.1539	28.2154	27.048	28.2538	27.7573	27.7261	42.8006	25.0491	16.4305	27.2208	21.7358	30.4112	11.3219	54.7062	28.621	28.5335	23.1357	27.0772	27.3802	56.8677	21.9919	26.6097	25.1533	27.7669	29.1484	27.9035	29.1029	39.333	24.417	26.7068	42.6539	34.2937	38.8748	24.4709	23.0837	28.0997	31.1356
chr13:101256181-101327347	-	TMTC4	N	5.47098	11.2085	3.94894	7.03564	4.11544	8.25243	2.84767	6.54498	4.72494	7.64998	5.30138	9.3615	5.17518	16.5554	5.15615	30.271	5.21032	9.31757	3.81195	7.21858	4.04117	10.9855	2.26716	8.10287	3.86294	6.22082	4.1834	7.91105	3.86575	15.6989	4.26928	6.33585	4.90651	5.19848	3.70676	8.07927	2.29788	2.98623	3.84453	10.2358	4.74769	7.82481	4.80594	7.37697	3.65976	12.899
chr13:73282495-73301825	-	MZT1	N	8.83273	5.31219	5.85817	5.12149	6.70611	4.6827	5.61562	4.30686	5.51718	5.5157	7.02761	7.22898	8.73701	14.4814	6.21974	15.7326	7.79561	8.24653	6.65822	6.03176	7.62437	18.4313	8.02552	6.5008	6.63519	7.51194	6.04874	5.00737	9.7017	13.4054	6.46664	5.78092	7.66372	5.05354	6.16425	5.98357	8.5698	6.56738	9.44643	11.3266	5.0418	11.6727	5.43294	8.52627	6.18128	9.26241
chr20:3827487-3849280	+	MAVS	N	10.6003	9.27613	12.5548	8.30997	11.6209	5.89492	9.6016	4.03442	13.07	7.5094	13.2935	11.7924	10.5796	9.76086	14.2074	13.0596	10.8375	11.5871	12.204	10.0245	12.7446	6.91305	1.84977	6.46291	9.92936	9.11965	11.4276	8.211	1.60947	9.79743	13.563	7.42591	13.2032	9.68953	8.03969	7.19148	10.0317	9.05603	12.3443	8.19029	7.11909	8.40051	13.7372	7.55858	10.7364	5.94959
chr11:61560452-61634826	+	FADS2	N	13.3676	24.6161	8.2689	8.28495	18.6961	11.1153	33.2665	22.7215	15.8795	10.8934	10.1594	15.5012	13.0717	58.7226	14.6966	5.94804	13.9629	15.8958	12.9694	20.5269	14.3769	60.1133	13.4586	38.4405	7.16569	14.2893	11.2625	6.83208	9.92731	9.38086	15.5975	12.2391	27.4627	24.5798	9.4943	13.0493	13.1973	16.0464	12.2619	8.81461	21.644	32.5881	35.2806	26.7572	21.6583	54.294
chr6:32151966-32157963	-	PBX2	N	0	39.8579	0	48.246	0	33.4438	0	33.7476	0	56.9971	0	34.8056	0	41.3452	0	29.2231	0	37.5398	0	26.6823	0	18.834	0	38.3978	41.0109	0	0	29.2538	18.8683	0	31.5138	33.7354	0	0	32.444	0	0	0	0	30.3817	0	25.2031	0	41.3412	0	54.2025
chr19:16466050-16582896	-	EPS15L1	N	8.0863	9.10738	11.2336	8.76755	9.94818	9.71367	10.0538	11.0613	11.7314	9.56713	10.004	8.95371	10.8345	8.73793	11.8692	8.07739	9.20493	10.6296	12.2541	12.55	10.6208	9.82668	14.476	13.9919	12.1109	11.7125	10.7313	8.25911	11.6525	11.307	9.34779	11.5269	11.1589	8.99678	9.48611	13.6123	9.99145	9.81516	7.63331	10.3977	10.7559	11.6408	10.0793	9.80191	9.93796	14.9801
chr17:4840425-4843546	-	SLC25A11	N	23.4472	19.6925	19.7327	23.5621	30.0743	16.6101	21.3388	29.6163	22.2712	25.7522	22.1115	23.657	33.1325	38.5183	20.0959	17.0401	22.0259	15.901	19.3157	21.1984	20.7608	34.6199	28.4256	23.4501	19.3427	20.0456	20.049	15.9537	25.0078	18.1927	22.8486	24.9414	25.5836	19.7126	17.8357	18.7136	20.1852	23.6057	28.4681	28.8546	29.1561	26.644	22.0848	18.51	19.536	21.3263
chrX:118602363-118605282	+	SLC25A5	N	114.199	150.505	87.9885	127.462	126.957	127.466	120.775	241.065	88.9662	141.016	92.4348	134.734	178.259	545.083	114.495	157.83	120.308	140.984	100.829	176.16	98.7609	293.729	149.926	182.713	66.0676	154.828	92.7861	119.609	180.571	302.254	118.669	173.954	117.064	169.023	109.94	306.26	109.807	147.686	163.798	342.782	134.988	329.465	112.84	124.303	106.53	164.706
chr11:77225981-77348850	-	CLNS1A	N	47.0639	47.6073	30.4213	74.6741	35.1831	37.0417	33.7007	42.3714	34.457	39.9069	34.9696	45.8162	44.909	87.7885	36.075	53.6825	40.3444	36.3548	33.3057	41.4579	34.2493	45.5345	45.5121	36.7023	34.4362	42.0692	30.439	32.0616	49.6214	56.2854	38.8242	45.2206	37.6117	47.4054	32.7486	50.1036	30.2623	41.7518	40.0547	71.5878	40.6914	63.5083	42.2046	47.6109	36.2215	69.817
chr7:100277130-100287071	-	GIGYF1	N	14.0103	19.1759	13.8963	13.4873	9.56961	11.915	14.9534	21.4169	16.1368	14.3635	16.661	15.626	9.46215	11.0247	13.7277	16.4626	12.4	11.9346	16.9549	12.2611	14.7416	36.5003	9.3394	9.44641	15.4134	12.4923	16.0855	18.4683	8.63514	17.2758	12.0238	14.8811	12.894	10.5865	9.17145	17.9456	10.5775	11.5227	12.7667	14.7324	15.7879	10.0191	13.1033	13.8262	17.3071	17.4966
chr13:110801318-110959496	-	COL4A1	N	37.8453	43.0304	44.9	64.6345	94.3636	34.1596	113.917	39.6741	70.831	27.0594	47.896	120.595	38.0742	35.2018	50.109	64.0415	68.1815	80.4722	66.5303	183.587	45.6068	50.2849	38.0348	56.8013	48.129	42.8144	61.1765	49.4141	81.8283	72.2226	55.5911	24.794	54.1274	48.1822	59.9554	53.3032	45.8516	37.9767	30.8911	61.3373	75.756	145.464	44.889	94.704	32.384	23.285
chr2:171847333-172087824	-	TLK1	N	13.2325	13.8586	12.685	11.9574	8.7699	12.9513	11.8553	8.18152	10.2004	11.2081	10.9993	14.3549	11.4623	16.896	11.4977	16.437	11.8016	19.7987	10.0111	10.2845	10.7568	10.4251	7.70909	11.1162	9.18005	9.78376	8.35819	16.3093	9.36041	10.1739	15.238	12.5183	12.5564	15.765	10.0386	10.7022	11.1465	13.6623	11.0261	11.8122	8.27892	12.9261	12.6158	14.692	10.0108	9.23401
chr12:46123448-46301823	+	ARID2	N	5.88225	5.07951	6.10115	5.93149	5.22689	4.76864	5.11138	4.78181	4.97425	5.79453	7.00313	5.75672	4.57726	17.6715	5.69031	5.1421	6.18687	4.40145	5.04327	3.36304	6.83517	5.34693	4.1296	4.19934	6.84252	5.13298	5.06247	7.04414	5.95317	4.29632	6.21732	5.34012	5.331	6.09218	4.80037	5.5982	6.19593	5.18276	4.82471	4.66051	4.15823	4.49579	6.40013	4.02813	5.41689	5.78292
chr1:212899495-212965124	-	NSL1	N	17.8607	17.0159	13.1499	15.7683	14.1821	15.2345	11.3786	13.7541	16.015	19.3545	14.4471	14.1265	18.2785	11.6638	14.7882	11.9767	15.0968	12.5149	12.2312	13.7053	14.7166	12.6362	12.6288	18.0887	12.6789	12.2252	11.455	12.0714	16.3578	10.9627	13.0139	13.5592	13.2851	14.4773	11.3897	13.1113	14.5098	13.7697	17.5209	11.4765	12.1825	15.6586	14.3533	13.3982	14.3095	15.7486
chrX:119759648-119764005	-	C1GALT1C1	N	14.8612	22.0978	9.50429	22.5276	11.5759	15.779	11.0045	16.4245	10.9574	16.9026	11.7641	15.2134	16.0049	26.8113	13.4822	32.2907	13.9626	21.8725	10.5956	17.6976	11.2712	17.4495	16.1344	12.0301	10.3675	9.92384	9.79569	13.0795	20.1599	25.6194	13.9985	13.6205	11.0036	14.5443	11.5943	22.9843	15.0315	10.7559	17.4637	23.7723	11.357	15.1462	11.9706	14.4929	10.9608	14.9411
chr10:74127098-74385899	-	MICU1	N	17.3376	11.6325	20.5145	38.1556	25.9739	19.0089	20.412	22.8429	18.6058	17.1573	20.5958	18.8794	24.2868	29.1428	17.2387	12.9976	21.6156	19.0165	21.2559	25.3896	19.1989	10.9729	18.9586	28.3983	19.7947	17.5563	18.7759	15.7604	22.04	13.936	20.5326	18.9666	20.9643	21.5826	18.1846	22.7702	21.5534	20.5684	20.517	16.3673	19.832	19.9425	19.8271	17.1904	20.8532	18.2618
chr1:36335409-36395211	+	EIF2C1	N	5.27699	5.83818	5.49284	5.39968	6.92171	4.44775	4.80238	3.84019	6.19229	7.62832	6.21983	6.33513	5.58077	13.8289	6.13425	4.8022	4.86961	4.84094	5.15069	5.10751	5.59217	4.15215	2.28412	6.84612	4.77467	5.2865	3.92875	10.0341	2.35175	3.09405	6.48054	4.68585	6.11571	5.64242	3.95683	5.3995	4.95066	6.68854	5.20098	3.28511	3.35458	6.19825	5.66966	5.86004	4.75052	4.4536
chr5:68513587-68525956	+	MRPS36	N	18.3359	14.6743	21.3682	37.0199	16.284	18.8512	18.8723	18.4217	19.6417	26.2967	16.2878	20.7365	28.2327	22.0687	18.028	16.1183	23.5743	19.6478	17.7361	12.1661	18.7064	45.5997	31.8393	50.2001	14.3754	28.5121	16.6789	14.9269	39.7023	20.9466	18.8307	31.0089	19.4	20.8531	21.891	20.5725	32.7786	18.6344	30.1239	23.1757	15.2134	24.0979	18.4677	15.5879	20.5267	11.9296
chr9:124894745-124922098	-	NDUFA8	N	20.4173	23.2365	20.2649	22.2263	26.1234	19.2318	20.0735	21.1789	23.0282	18.8735	22.1953	23.9211	32.1274	32.3162	22.0562	28.0367	22.3362	24.5493	19.7358	23.7792	24.7754	51.8642	42.4516	23.6068	21.4765	16.6791	19.4962	24.3125	44.9398	25.6117	21.7631	23.7656	20.0599	23.7387	18.05	18.466	22.1764	22.8395	31.0125	34.3618	28.0321	28.908	20.2576	21.1408	24.2242	20.1864
chr13:114110134-114145267	-	DCUN1D2	Y	6.6782	14.8738	7.97979	5.05708	6.70124	6.97217	8.32301	6.00128	8.5588	7.2656	9.0917	8.12404	6.65264	7.14309	8.73295	15.1852	9.92005	6.17243	7.65783	4.93377	10.6707	17.6732	4.72659	5.59772	10.7195	9.12966	7.38335	6.88652	7.43927	10.814	6.34323	5.76469	8.70714	6.46759	6.19822	8.5032	6.61718	6.84976	8.19039	8.03187	7.0422	9.01893	7.16315	6.98039	8.9436	8.94486
chr11:63580860-63595190	+	C11orf84	N	7.23074	9.36807	7.54063	6.04671	9.05347	5.61871	6.63295	9.00208	7.38208	4.99079	8.96118	9.86406	7.21669	29.216	8.04879	9.31481	8.78967	7.73457	7.14186	8.72493	9.215	15.8612	5.65884	7.7888	8.63239	6.7523	7.83512	5.25061	5.67946	5.15809	6.68254	6.35339	6.9211	6.22902	6.18621	6.08751	5.82638	5.90324	7.5933	9.47507	8.2306	8.03771	7.15548	8.7516	5.77018	11.3049
chr3:52005442-52015212	+	ABHD14A	N	13.1262	9.4953	12.7361	20.3154	16.5198	13.205	13.6112	20.2504	14.6725	20.0543	14.1334	10.0717	17.1013	7.95245	13.7355	9.03853	14.6854	10.4904	14.9118	13.0145	14.886	27.2362	26.9856	14.2794	14.2184	16.3029	15.7729	12.8838	20.1538	12.9437	16.3141	21.2385	15.011	10.2763	14.0459	16.9512	14.5375	13.173	15.1863	8.5026	22.5146	10.6623	12.513	12.2399	14.1805	13.2089
chr2:232597135-232650982	-	PDE6D	N	14.278	13.0817	11.2289	9.10734	11.1928	13.5098	10.5526	12.1634	11.1344	10.5663	12.9607	12.5213	15.1507	11.4738	11.0382	12.7698	11.8612	14.0448	9.69402	12.8664	11.6367	17.2468	13.8785	11.0625	13.6744	11.154	10.815	7.33269	13.7823	13.9569	11.5175	12.8189	10.2018	11.6653	9.98151	8.31133	12.4986	12.2348	11.7869	14.0392	11.2998	13.0695	10.9981	11.4381	8.74088	12.3701
chr19:35759881-35770718	+	USF2	N	77.5098	68.3853	64.3521	56.0101	105.844	93.6497	74.6325	84.2966	72.7394	78.3764	72.8873	86.0202	90.4216	45.2275	63.0676	83.1072	71.5153	99.7003	62.6677	106.655	72.1932	65.1583	78.6866	68.1492	60.7373	79.023	77.0783	87.0217	82.5654	112.475	85.2823	114.659	80.9091	148.686	62.3225	74.1874	58.2379	158.106	92.6394	95.2328	89.2289	87.7091	79.2596	115.832	82.5629	67.8312
chr12:120899471-120907596	-	SRSF9	N	71.0137	67.8673	58.6468	76.2055	72.001	64.7396	63.9254	86.5378	58.2539	57.9098	74.7243	68.7269	82.9916	108.451	65.8794	59.5472	66.6863	90.8262	64.3293	69.7347	72.6542	150.062	105.57	73.7434	66.9777	49.3438	62.2691	76.2934	104.915	75.392	67.4758	82.134	63.0131	67.9329	63.0494	68.7297	57.4134	59.9545	69.889	117.598	71.3394	128.973	66.9982	61.4689	67.5218	64.3758
chr3:127783621-127872757	-	RUVBL1	N	13.4798	25.0587	11.4708	27.9739	17.5178	15.194	13.0342	15.7328	12.5795	16.6012	14.1639	18.7024	17.2915	46.678	17.6625	21.9286	13.7775	19.0535	16.094	23.2043	20.5968	28.3011	16.0373	25.5555	19.3752	14.1183	13.7891	21.0872	17.683	36.8601	15.9717	24.1476	14.3619	16.6019	12.4152	21.7758	11.4599	13.7047	12.7518	34.3265	17.6871	37.4901	13.5244	24.0249	12.1751	13.6593
chr14:96747595-96830207	-	ATG2B	N	8.12403	16.0259	8.27186	9.34924	7.37843	7.89219	8.27251	5.03046	7.75714	11.8817	7.86221	7.09982	6.82282	9.70979	9.2565	9.03187	8.61501	5.34856	4.62311	6.91278	8.92954	8.24261	2.43056	6.60124	10.1169	10.0803	5.00312	8.93269	2.93042	5.45218	9.37004	7.26759	8.52183	9.8427	6.73924	6.22605	8.79624	7.97287	8.41994	4.48463	3.7394	6.00717	6.76164	8.29063	8.76054	5.65394
chr10:126150403-126306457	+	LHPP	N	5.38683	6.51016	4.816	17.3929	8.73645	9.58581	6.11461	16.7294	6.16921	6.8907	6.0198	6.39567	7.72483	7.32228	6.07093	4.83491	7.52659	7.15672	7.71015	9.1619	7.06721	9.67782	9.40825	7.98684	5.9075	7.026	6.93787	11.582	8.23931	5.21575	8.45877	11.7146	8.5	11.2939	5.86226	11.4479	5.52061	8.35863	7.39539	12.7892	10.3986	8.85352	7.85523	9.6922	6.97465	19.4385
chr7:156931607-157062066	+	UBE3C	N	20.837	16.6168	19.7308	18.4774	22.8163	14.546	20.317	14.2902	15.8093	16.5838	19.4144	20.4868	18.2776	34.2323	20.6425	22.272	19.3181	26.1786	17.749	28.9335	17.9592	14.3467	9.08899	10.7678	16.1163	15.0195	16.7233	24.2745	10.5516	21.5511	19.3263	17.0885	21.8978	15.8707	20.774	17.543	19.1106	17.8391	21.1263	28.766	13.7895	40.885	16.6859	17.7775	18.6646	14.429
chr11:9595228-9615004	+	WEE1	N	22.6775	35.2376	28.2477	24.1266	19.7845	19.1993	8.87459	28.1659	10.0238	15.8311	13.9032	13.6612	16.6878	43.0076	14.2701	31.1551	9.07822	25.0688	16.3642	27.3323	15.4781	59.7094	13.0336	31.2687	18.7821	29.2999	16.8453	12.1216	11.9996	18.0663	11.9468	15.7067	7.98595	10.1374	26.2232	13.3758	26.7877	12.2478	6.63002	22.5868	8.97292	16.3578	9.23858	8.66728	15.4141	20.1565
chr8:75146935-75233563	-	JPH1	N	4.27687	1.92811	5.36598	10.411	3.80166	1.86865	3.98545	1.39949	2.48896	2.39846	4.48811	1.52005	3.05462	0.958341	4.52557	10.2673	4.80311	0.710329	4.17001	0.687894	4.59366	1.05567	3.11047	2.7828	4.35748	3.38719	2.96714	5.80189	2.21708	5.51614	4.28326	2.58559	4.95101	2.56416	4.50653	3.93309	5.31812	1.59887	3.45425	3.74672	2.21255	2.42615	2.9722	1.20153	3.34732	2.87076
chr20:62612488-62664453	+	PRPF6	N	17.0374	49.6148	21.6921	23.3459	28.239	26.0416	22.2794	38.9756	22.1438	34.0252	25.1825	24.7306	26.2067	47.6137	23.4815	46.0902	22.9046	27.7685	26.8716	26.4122	26.7669	42.2357	38.7025	44.1011	25.2146	30.1616	26.5832	22.7259	30.2803	33.1419	25.0774	29.325	22.2091	22.9878	20.1432	27.6796	22.4389	21.9849	23.7612	39.9477	34.6196	20.8427	20.2746	21.8809	23.481	31.3144
chr10:103541082-103543170	-	NPM3	N	9.03796	15.7195	4.70764	16.5612	6.1693	9.1454	7.37271	25.8373	8.06809	11.5824	6.68842	15.8822	10.0238	55.2277	6.19966	10.7642	10.8045	16.4208	6.65663	17.0479	3.27405	12.1102	13.9179	17.4139	5.44609	12.3574	6.81524	7.63862	19.0829	17.8675	6.99162	16.414	5.84418	9.97627	8.30107	12.8768	7.24174	9.04135	6.99407	29.8304	12.9514	34.275	5.51988	12.7628	4.46381	15.632
chr3:152880029-152886265	+	RAP2B	N	6.96594	6.26683	3.2416	7.72752	8.34886	10.8023	5.3332	5.3012	4.95175	7.01655	6.21935	8.67374	7.06504	5.33285	4.88094	5.88777	5.33308	7.60294	4.0557	10.2665	4.70843	5.9058	6.57175	7.86861	4.22336	5.29775	5.55299	7.92844	7.1304	8.26627	6.01914	7.61204	6.44688	21.1904	5.75213	5.17995	4.21793	26.466	8.22581	7.42836	8.03737	24.7752	10.1513	10.4446	6.61922	13.5936
chr19:8509651-8553998	+	HNRNPM	N	60.6413	82.4615	81.2542	72.0792	76.8196	65.3886	75.9078	83.3379	71.4914	75.3978	75.4321	82.9866	76.873	84.4454	73.3764	67.9134	71.6712	95.6093	79.5605	84.194	73.6239	112.493	101.659	92.0425	77.3292	72.6033	78.949	79.2116	89.7218	109.572	70.1374	90.6637	66.7276	73.2394	88.9808	89.4263	75.1804	72.955	69.7878	101.822	68.8907	125.473	65.0235	66.6028	72.9463	86.9609
chrX:48928820-48931733	-	PRAF2	N	10.69	15.888	10.4913	25.1805	12.5687	10.849	11.2192	26.4705	13.5425	16.373	11.91	13.4891	10.9797	11.8001	10.0568	5.53727	8.84291	14.1733	9.57398	26.6853	8.31669	31.4701	19.7886	9.97782	12.4723	16.1012	9.02605	10.4527	15.5569	10.5658	11.2891	14.8916	8.99633	9.27548	10.0688	12.3949	8.69882	7.45238	8.39513	13.4759	14.6953	20.7096	9.89327	17.5722	8.33146	19.2521
chr10:18834490-18940551	-	NSUN6	N	5.91809	4.35858	6.30669	7.15453	3.5327	4.09001	4.18043	3.99432	5.17787	4.50299	5.14351	4.18696	4.084	4.32672	4.96632	7.31474	5.54888	6.12086	5.50301	2.91615	6.18963	5.10618	3.70157	6.0291	6.67937	5.86553	6.23052	8.2174	5.15132	3.4553	3.50998	4.47826	4.70586	4.72237	4.96563	4.94365	5.4254	4.11647	4.71607	3.81213	4.68447	3.89886	4.9683	3.65168	4.76319	4.24185
chr3:194995465-195163807	-	ACAP2	N	19.2333	9.36477	12.5458	11.2186	12.7023	11.7755	14.6932	5.06599	11.8127	11.9575	14.2105	13.5301	14.293	17.544	14.4522	17.637	15.831	9.05166	9.35809	8.99517	12.1556	12.4128	6.50469	10.0348	13.1338	11.6531	10.3055	13.8273	7.92735	8.1837	15.1416	9.63013	17.2993	17.1688	13.0046	9.11188	15.8769	21.2973	15.1804	12.2612	7.83123	23.6186	16.5225	12.5254	11.6155	6.60416
chr22:28247657-28316122	-	PITPNB	N	22.9303	22.2299	21.1268	21.9648	19.097	22.3344	24.829	17.227	17.837	14.9256	18.863	21.4965	22.3311	30.9937	20.62	21.6807	21.2245	28.3635	22.0205	21.5847	20.1117	17.3019	19.5314	20.7344	19.1169	19.59	21.1093	18.034	26.3068	26.2669	22.0476	19.0293	22.0536	21.7065	35.2474	21.7676	24.6253	23.4597	19.9592	33.3369	18.7722	40.321	21.4873	19.4032	21.0762	18.9563
chr6:30152232-30181204	-	TRIM26	N	14.094	23.1418	17.0209	24.5698	21.2693	16.9736	21.6626	21.3114	15.4536	18.0687	19.1552	17.9318	20.0649	15.9107	17.7707	23.6729	17.4884	16.4099	17.4985	20.7153	20.2588	27.5774	14.9723	21.4927	15.0809	16.4906	19.0435	13.3228	11.7771	32.3144	20.2046	19.5395	17.8921	18.6373	16.8279	16.9408	17.3859	16.89	19.889	27.7946	18.2772	15.431	22.6896	22.8596	17.183	26.8364
chr19:41284121-41302847	+	RAB4B	N	21.0523	18.8466	19.961	20.0912	22.7616	16.4075	24.4342	32.9531	19.1693	17.7656	24.2438	23.9321	31.7115	16.7277	19.514	19.0088	22.5388	11.2162	24.1355	20.083	24.0005	6.45698	41.0138	26.6811	21.6329	28.2135	26.1233	24.6342	36.1238	34.8846	19.8673	28.1198	23.8155	24.095	20.7898	29.2262	19.4412	26.3956	32.4127	21.5389	37.8215	20.0232	29.3854	23.7134	28.1096	31.9273
chr11:72465774-72505213	-	STARD10	N	39.863	81.2271	52.8423	110.082	64.3538	94.6983	58.5196	114.99	41.6647	46.4491	50.7244	83.4994	55.8253	140.583	51.0538	116.189	63.405	61.0686	48.4415	39.7237	60.8743	87.9792	102.747	79.6006	37.0776	105.828	42.8984	94.9296	59.2059	69.7551	68.5855	84.1714	41.4908	46.9673	41.1551	80.1354	41.724	24.3085	43.526	121.895	66.9166	37.3853	45.4597	56.6012	54.408	119.463
chr4:78978724-79465423	+	FRAS1	N	4.45563	1.56951	5.98176	3.36237	9.01327	5.07442	8.46658	1.01839	11.5206	4.38187	10.8615	3.53357	6.87251	0.446899	9.18689	1.76462	7.51421	2.66433	7.76423	1.50108	7.7566	10.0835	4.0498	0.869252	8.77782	2.66241	6.83338	4.46656	3.47998	0.54211	7.73401	2.12833	5.40378	1.68158	8.16123	3.19151	10.0079	4.18674	7.21065	0.322579	3.30117	1.80807	3.46769	0.571796	6.95616	0.442746
chr16:46614466-46655538	-	SHCBP1	N	1.1306	2.98604	0.834303	1.08261	1.23476	2.19627	0.982258	1.86692	0.916577	0.647407	0.794447	1.91249	0.675364	5.02081	0.873762	1.43388	1.11445	3.15121	1.38128	1.54921	0.880965	4.23498	1.09863	2.64435	1.14255	0.875705	0.949031	1.5762	0.881054	3.79311	1.01952	1.27263	0.857216	2.30276	0.413974	0.688334	0.72491	1.99713	1.70219	5.9699	1.09024	10.1507	1.20502	3.36903	1.06449	2.70965
chr10:70715884-70744829	+	DDX21	N	18.7707	8.91185	21.9395	26.0899	18.5426	12.1378	21.3928	11.4869	12.9697	12.3305	15.9596	19.4633	20.0899	32.6505	21.5415	21.2875	21.7178	17.3806	21.2762	24.3071	13.6729	8.63097	11.8295	18.5588	13.9787	16.0636	24.1304	12.8777	18.8631	19.5012	19.1155	14.4537	20.5585	15.4571	45.9628	18.0892	26.9688	17.0239	20.2469	26.3157	13.641	37.2719	17.1075	16.8126	21.1564	16.8222
chr7:72983990-72993121	-	TBL2	Y	10.5158	15.9011	10.1589	27.5608	14.4026	12.983	11.2026	28.1688	9.59552	13.9823	10.8161	17.5596	14.1127	24.5578	12.8938	16.515	12.5939	23.1371	11.4797	23.219	10.6092	20.4305	13.4608	15.5832	11.4706	14.3064	10.9616	13.6142	12.968	21.9029	13.0616	17.1041	11.2413	9.03403	8.62003	15.6684	8.67156	9.54977	9.78956	26.6152	15.2988	23.5558	11.3837	20.404	10.5952	23.6312
chr17:37884749-37887040	-	MIEN1	N	22.7837	16.4006	18.0863	40.9684	22.7534	24.0422	20.7386	31.5514	17.4885	18.4903	19.7445	19.0345	31.9555	53.0552	20.5281	17.8333	20.5597	12.7229	18.9065	21.4665	22.7569	110.994	41.1662	37.656	16.983	21.7575	19.0897	19.7746	33.3672	22.0186	22.5007	25.0378	21.5338	21.1482	17.5425	18.8439	16.8954	18.1877	24.8284	28.8283	31.1736	39.162	19.793	20.5678	22.0138	30.9606
chr13:21750784-21753223	+	MRP63	N	10.7324	6.33186	7.29825	7.59885	10.0274	8.48339	6.9693	14.0574	8.09073	6.96978	9.44367	8.61096	12.2889	15.5193	9.28194	19.5515	8.4665	7.31923	9.02763	8.91292	9.12961	11.3628	16.1329	10.0436	8.87337	6.76613	7.81889	5.31915	17.5429	16.7298	8.97456	8.96584	8.78298	6.85214	8.10074	6.62202	8.05757	6.8083	9.58621	11.6521	10.668	11.541	7.4359	6.90888	9.01393	11.2014
chr6:80713604-80752244	+	TTK	N	0.65803	2.58573	0.195022	1.25654	0.214658	0.637515	0.442513	0.775301	0.285876	0.537925	0.423888	1.17077	0.511873	13.0988	0.366236	2.006	0.580694	5.51535	0.578574	1.05636	0.340668	9.52786	0.29593	2.02047	0.426369	1.11855	0.105518	0.760656	0.331168	6.96158	0.406446	0.662694	0.266575	2.31507	0.214616	0.541822	0.197006	0.778425	1.50992	4.92702	0.238627	6.43526	0.706177	1.88931	0.376279	2.28593
chr16:108058-126354	-	RHBDF1	N	18.5959	33.6235	21.4732	19.4259	13.8783	23.4803	16.3245	57.569	17.2603	14.4273	22.916	21.4636	13.2099	22.5834	13.4052	22.169	17.2507	24.9752	24.2102	16.9008	21.0552	59.6487	23.0864	26.4055	26.7941	33.548	28.2426	30.176	20.1819	29.5171	14.1017	42.0834	13.8437	5.29194	17.428	32.3862	24.5573	10.6532	11.864	24.1406	17.1186	10.3491	9.20099	9.09148	15.9747	58.6085
chr3:46963216-47023500	-	CCDC12	N	23.8646	24.1177	20.5991	27.4171	22.3211	26.8607	23.4833	25.7127	22.8674	20.683	25.8686	18.9193	32.3773	20.1555	24.7879	26.5264	26.0395	24.8694	22.9618	17.7517	22.7217	30.5561	61.1113	22.5743	33.5415	19.1725	23.8056	19.1256	48.5443	23.2721	21.8586	23.778	18.7187	21.9991	21.4372	24.9689	18.7315	21.5207	27.2582	18.0696	36.0494	22.8747	25.9535	20.0327	25.5175	23.3852
chr7:39989636-40136733	+	CDK13	N	17.1853	22.5684	14.7783	16.1217	14.1706	19.4093	14.7139	15.5668	14.395	19.5785	17.5281	16.2982	11.4421	11.553	15.4037	18.8162	15.3255	16.0672	13.0508	14.5853	18.1245	17.5838	9.75274	13.5983	17.3154	15.126	14.1042	20.9303	10.7837	17.9364	11.5782	16.2099	14.3648	17.0278	11.6168	16.8825	14.3047	17.7128	12.0796	17.133	11.331	15.3534	15.9046	14.5554	15.9596	27.7833
chr15:92396925-92715665	+	SLCO3A1	N	12.5646	5.5064	17.998	19.2751	20.0838	7.75914	21.3709	11.9324	15.8348	14.447	17.204	15.7378	19.133	2.91642	20.7849	9.20613	13.8204	8.94425	15.9118	10.9493	15.7662	8.04433	12.3532	9.86118	15.2167	16.8892	18.1997	9.33444	12.528	10.8509	17.6198	14.6707	15.784	10.161	22.6507	21.1169	23.93	14.0679	15.3121	5.21742	14.1846	22.7867	18.0929	12.0896	14.5801	11.689
chr20:44420576-44440066	+	DNTTIP1	N	11.6267	22.4208	11.267	19.6765	14.9485	13.6927	11.34	28.3789	10.0893	14.4894	13.8175	37.935	15.1186	35.6356	11.2512	27.3407	12.1765	24.969	10.9452	17.9416	13.1374	41.5796	26.7073	37.9138	14.2299	16.69	10.701	10.3916	22.9242	42.9144	12.9127	14.1025	11.4315	16.7522	18.0595	19.5069	13.768	16.339	12.6473	76.7591	13.3476	14.9607	12.9012	14.1027	12.702	41.2882
chr11:67395409-67397401	-	NUDT8	N	2.91836	6.84707	2.09419	4.65974	2.46878	2.13594	3.94103	10.4837	2.94613	2.72077	2.95356	5.46172	4.05842	8.09592	2.67074	4.31532	4.05141	4.0556	3.56985	5.09146	2.91689	13.3627	10.3665	4.34082	3.6565	5.75191	2.49707	1.71965	4.95416	4.1415	2.27583	4.14113	3.11884	2.16991	2.40509	4.63329	1.74006	1.73241	3.05652	6.41915	6.46482	6.8722	3.14802	6.33505	2.9503	6.1385
chr9:36214438-36277053	-	GNE	N	6.11517	4.64364	7.90152	6.26829	7.65457	5.88517	5.13631	2.39794	6.82654	5.67183	6.78686	5.55308	6.44147	5.82444	5.77974	8.21957	6.03075	5.1529	6.65571	5.84683	7.01082	6.89916	3.98914	5.04994	6.55348	4.60598	6.80805	8.27513	3.28375	3.6104	6.79194	5.34684	6.16474	4.49906	6.95484	3.19697	7.14444	5.27037	5.86931	7.79256	4.59975	5.25471	5.72617	5.16943	5.64011	4.44797
chr19:4007644-4039384	+	PIAS4	N	5.99792	8.68097	8.97074	5.0375	7.39872	6.4183	6.70676	7.0305	6.56215	12.5632	9.19463	12.2093	8.19996	12.9694	5.13577	11.4887	7.0788	7.52895	6.87072	8.83668	8.50375	15.6322	6.37356	10.9358	7.7737	9.29888	5.13429	5.72784	4.3677	14.5404	5.81594	7.14246	6.99221	6.00669	4.40587	9.45839	8.021	10.1791	5.94255	13.5916	7.93768	10.405	8.04078	8.20748	8.24473	10.3592
chrX:48553945-48567403	+	SUV39H1	N	1.4092	2.42845	1.12799	2.03874	1.96469	2.24152	1.79839	2.5496	1.65256	1.90791	1.81449	1.67006	2.18071	3.11129	1.75505	3.46752	1.82791	1.46275	1.6987	2.48367	1.62007	6.77864	2.22252	3.75962	1.61306	0.928425	1.70762	1.64794	2.64651	4.03992	1.87438	1.83927	1.85307	1.91751	1.03971	1.66107	1.1708	1.64803	2.15004	4.49398	2.21468	5.61175	1.32042	1.80785	1.50618	1.7294
chr13:21547171-21635686	-	LATS2	N	13.3567	2.88247	15.8584	4.72197	15.8719	5.76153	11.9674	3.40925	10.6442	6.5826	13.9822	8.34968	9.97149	2.40447	10.6577	4.70389	10.1581	7.83524	14.6678	11.0083	11.6585	3.30707	8.97128	5.54382	10.9752	6.29422	16.9397	6.57038	7.30383	4.08888	13.1544	6.03845	11.2758	4.97893	18.0217	5.72151	17.3303	8.23946	9.71125	3.721	8.83536	6.31249	7.98577	5.40374	12.4402	4.99334
chr4:1813206-1857974	-	LETM1	N	7.72245	14.3171	9.65008	9.10682	7.93866	10.6871	8.93126	10.408	7.20655	7.7707	9.03362	9.20953	7.57475	15.7263	8.25237	9.98621	8.58585	14.7984	10.1848	11.0954	9.29353	31.8177	4.87909	21.5046	8.41669	9.09001	8.81933	10.0846	5.19081	10.3815	7.68051	10.4235	9.79161	9.72278	7.86743	9.76812	6.04363	9.55754	8.92178	11.4791	8.38573	13.4404	8.4593	11.901	6.57873	9.41426
chr16:48572637-48654059	-	N4BP1	N	33.1202	21.463	39.2185	20.975	34.6833	17.8278	34.2613	15.1176	31.5231	28.6832	32.6557	28.3392	29.8595	26.0712	23.895	16.7147	27.7223	21.8988	28.4808	18.7903	26.4322	8.16049	19.8088	16.4557	27.7881	24.25	26.4525	22.5586	13.4005	15.5862	30.5313	19.8636	34.7986	24.6779	33.3459	23.6745	37.777	25.8569	31.9002	18.165	16.3354	27.9642	27.3241	27.8117	28.6028	25.7809
chr11:61560109-61564716	+	FEN1	N	2.96719	7.66736	2.2674	2.85369	3.88953	4.4082	2.81993	8.30104	2.85273	3.30691	3.38125	6.42552	3.4163	21.1267	3.02647	6.10581	3.14904	7.91962	3.54217	6.02424	2.47268	32.4291	4.79791	7.96563	2.50908	3.26944	3.01455	3.07445	4.47361	10.7727	2.96793	5.62743	3.46224	6.30566	2.68864	3.65969	2.51321	3.7245	5.54022	11.9483	5.75926	16.8291	3.55129	9.03729	3.72028	6.98474
chr1:113615831-113669822	+	LRIG2	N	4.86563	8.80506	5.48818	3.33524	5.20162	4.76289	4.17073	2.48906	4.60912	8.4569	6.68943	5.92688	4.26819	6.80056	5.49974	4.60241	5.1728	7.49815	4.03214	4.03614	5.50844	3.35479	2.58741	4.2435	5.66286	4.86995	4.27443	5.54606	2.93934	3.78589	4.54443	4.73526	5.796	6.54804	2.40845	4.9471	3.83926	6.32343	4.10047	3.66446	3.05253	4.15587	6.3319	4.52561	4.40516	6.24237
chr16:2563871-2570219	+	ATP6V0C	N	72.6878	62.9717	75.1361	123.716	128.804	76.9323	102.379	139.897	79.4185	76.6243	78.5953	96.4365	141.57	115.888	78.3431	101.595	91.2102	71.3175	83.8932	117.292	76.7916	120.418	146.292	118.211	69.456	104.886	96.3001	82.4034	135.618	110.744	99.468	169.446	113.449	129.527	109.974	118.876	91.5283	193.268	133.436	121.409	136.49	158.855	87.8189	83.1882	88.9709	129.765
chr1:43124096-43142429	+	PPIH	N	16.098	22.3344	11.7075	20.1299	13.4624	17.2583	14.93	30.7051	14.8256	15.2913	15.8225	13.6219	20.9761	20.4825	16.0366	27.5593	12.8773	22.5473	13.5871	18.2119	15.5878	19.058	26.5304	17.4657	15.8407	19.489	13.3789	18.2095	26.9004	20.8625	13.6733	14.7673	13.5723	15.6103	11.5786	14.3025	14.52	14.0898	17.5815	28.5938	14.799	21.8804	12.6324	15.6588	12.2197	20.6321
chr20:42825136-42839431	-	C20orf111	N	18.3452	36.9681	17.4626	16.2934	16.5757	19.2913	19.9028	19.1619	16.3436	15.9884	15.9457	17.6431	19.6711	25.9018	17.2862	24.176	20.619	21.6038	18.8098	15.5679	16.3948	33.3629	23.2822	21.3599	16.79	14.0226	15.4804	20.8988	25.0937	23.7602	15.9465	15.0231	15.4458	16.2268	22.9971	14.7523	18.4441	14.1119	18.6645	32.0042	19.2442	16.7501	14.6863	17.2728	15.9766	16.8823
chr12:99038919-99129204	+	APAF1	N	6.85105	5.76128	8.76055	4.98111	7.46571	7.78358	6.03684	4.09754	6.6555	6.37069	7.0832	6.61801	5.87545	8.44628	6.87091	5.75436	8.20912	7.79438	7.49957	6.8888	7.00256	8.55845	3.72989	5.5379	7.41979	6.89962	6.8751	7.26663	3.81451	6.22332	5.98554	5.27021	6.64153	8.32472	7.15666	6.3104	6.67086	8.82732	6.70118	7.78837	3.74705	4.93822	6.99227	5.66808	6.39763	4.65844
chr18:11688955-11885684	+	GNAL	N	1.32048	0.837792	1.40601	0.625972	1.0132	1.16301	0.69584	0.936629	1.05842	3.10806	1.72543	1.59704	0.558848	3.05075	2.06315	1.54371	0.997161	1.29591	1.93128	1.71162	1.88726	10.6126	0.785354	3.11747	1.22418	1.03697	1.02042	0.895215	0.614643	0.770922	1.72474	1.69242	0.857661	0.917288	1.15646	0.957493	1.73268	1.0652	1.4831	0.487486	1.5852	1.96684	1.16853	1.60442	1.52049	1.12204
chr11:63448918-63527363	+	RTN3	N	44.8301	63.475	58.5773	29.8992	65.977	47.9838	60.3229	57.921	53.6971	44.1664	53.7027	46.1305	72.5528	88.7937	56.802	56.8255	67.4225	50.7656	54.5368	48.4675	54.8011	86.8533	68.5419	50.1493	46.1478	49.7686	48.1236	35.382	69.0437	46.0645	62.2806	52.2167	61.2132	59.1327	59.9259	45.2513	58.5439	59.9181	66.4272	53.2226	57.3899	48.5581	49.4506	57.3283	54.194	76.2621
chr6:17393447-17558023	+	CAP2	N	2.577	3.6159	3.88819	6.40581	3.39585	2.93517	4.24293	1.66447	5.67126	3.55275	3.16143	2.55856	3.15529	0.312965	4.9274	2.98569	2.72118	2.46601	3.65636	2.09562	4.89668	0.99714	2.82031	4.49829	3.81339	2.46471	2.87176	3.09551	2.94169	0.797624	3.85793	2.50859	2.55713	1.48449	2.75366	2.64552	3.09653	1.09403	1.52715	1.29307	2.3914	2.13322	2.45696	2.58604	1.96278	1.9783
chr17:7589389-7606820	+	WRAP53	N	2.36002	4.81108	2.94955	1.95539	3.28853	4.66571	2.65786	6.52301	2.95609	3.67656	3.17105	3.92415	3.89304	8.57749	3.39982	3.3449	2.39449	2.85319	2.99199	3.08127	5.40556	8.04057	7.5938	4.70196	4.40992	3.55865	2.71166	2.52375	6.13912	4.74176	3.02543	4.44269	2.03091	2.32116	1.65224	3.00688	2.30517	2.5952	4.04169	4.49141	3.7711	4.74711	3.02622	2.93444	2.9846	4.49979
chr3:123209667-123304032	-	PTPLB	N	17.748	17.4416	15.0856	22.0459	18.2194	13.3928	18.2917	6.9658	14.8686	18.168	16.6048	14.7379	18.6996	22.2287	20.1632	17.2973	17.9502	11.0357	17.3817	12.5416	16.205	29.5367	11.3576	18.8864	12.8913	12.7427	13.833	18.3014	12.0261	12.8569	20.1448	10.9579	19.0598	17.2902	15.089	18.4486	16.5209	18.5308	14.9214	16.6871	10.9426	16.4574	16.3675	14.3737	15.1823	6.20793
chr2:220462582-220481173	+	STK11IP	N	9.90992	17.9239	10.7724	8.493	8.40349	12.5199	11.2391	20.0236	10.7814	10.0615	9.9461	10.904	9.51613	10.8989	12.9447	13.7722	9.37078	13.2733	8.53054	8.07095	13.9371	26.4602	13.3602	16.8349	14.8132	10.8153	13.1674	10.431	11.174	13.9648	8.88286	13.5277	9.61206	10.2515	9.26959	13.9039	8.6165	12.2738	10.1189	13.0452	14.6145	12.8058	10.5365	9.59674	12.7632	16.7316
chr13:45694650-45858237	+	GTF2F2	N	15.8283	10.747	9.66138	12.4028	9.61146	12.5863	11.7251	12.4428	9.72939	10.48	10.4107	13.8004	13.2111	17.5174	12.2659	50.6766	11.7268	12.7003	11.5299	10.3283	10.9626	17.272	16.1005	13.0669	10.8403	12.0792	10.3723	9.07792	20.6634	34.592	12.0278	9.72749	12.6064	15.2665	11.6808	9.59999	13.0359	14.9836	14.4367	26.9761	12.6246	12.8977	11.8932	9.22286	12.9931	17.6216
chr17:73772515-73781974	-	H3F3B	N	570.446	303.41	599.476	407.371	560.09	434.188	485.051	430.943	548.443	390.583	518.902	427.24	620.31	602.982	472.989	365.337	474.383	621.113	516.016	464.095	518.611	486.506	600.23	406.539	580.567	493.386	619.499	420.485	638.122	320.356	532.997	474.279	483.032	341.412	867.12	380.895	690.021	289.918	595.715	318.177	483.664	742.196	479.509	397.991	464.601	324.189
chr2:73460548-73480149	+	CCT7	N	53.8514	54.694	48.8572	76.7746	63.6935	60.997	48.6266	75.1889	56.8869	55.2253	55.1594	70.0677	71.4577	149.407	60.8835	87.9835	58.3659	91.4702	57.1026	84.2341	54.1243	76.3503	90.161	81.3405	52.6293	49.6708	52.0446	53.3954	89.4503	97.078	59.2818	77.235	52.8259	54.718	48.2878	58.3741	54.6685	51.7097	60.866	139.701	70.2303	121.596	50.9885	55.1427	49.4041	52.9404
chr12:122150658-122220907	+	TMEM120B	N	5.16029	7.47039	5.53798	8.31702	2.95486	5.23165	4.88351	6.22898	3.49543	6.45023	3.86901	4.46661	3.75004	4.8826	5.19631	2.8519	4.86316	4.47255	4.74364	3.41659	4.84198	9.64897	4.02337	4.71777	4.31226	4.71442	5.55443	11.2727	2.3966	3.28998	4.33682	4.57196	4.3611	3.18459	2.83224	4.81958	3.13062	2.47129	3.67848	4.71066	4.98561	3.39362	4.21286	3.32252	4.22928	6.17933
chrX:47001615-47004903	-	NDUFB11	N	25.6082	40.7996	22.6703	37.7655	31.665	32.32	24.2294	54.8219	25.1488	38.9018	23.9885	31.1676	36.8766	63.0922	24.1496	37.3094	26.3349	22.435	27.6647	43.959	24.5976	98.9002	79.4247	54.5945	24.5504	35.3944	24.6283	31.564	63.5527	45.7435	26.7433	35.7384	23.3244	27.7684	23.1104	34.0352	23.9658	21.9473	35.4087	56.6582	48.7033	50.1572	21.0103	30.0042	27.9368	45.7121
chr10:99205927-99217127	+	ZDHHC16	N	15.9557	19.2457	22.2062	54.3863	15.1524	26.9757	17.8112	38.8601	14.8739	34.1368	15.9283	24.944	23.7274	27.3034	20.6625	15.653	21.1319	13.7184	20.267	18.1091	18.5704	22.7904	25.1242	44.641	16.9996	34.5995	15.5287	35.9365	19.6781	16.4345	18.5348	32.5015	14.9627	16.4484	10.8695	40.3362	12.3455	12.8894	18.4313	14.4905	23.0276	18.803	15.824	18.3809	16.807	37.4678
chr11:6411655-6416228	+	SMPD1	N	12.8483	16.4296	14.8061	14.2352	23.0103	23.0638	17.2604	29.5929	17.0529	13.2008	18.2054	17.5176	17.9035	7.44408	14.5501	11.2008	13.1995	17.6446	18.3283	21.9245	13.3839	31.9596	37.4605	13.3661	15.5767	13.2862	17.7629	11.4774	27.762	16.5507	16.2038	19.3932	15.4692	16.7725	14.8384	13.7096	14.6287	16.0242	15.4463	10.2477	24.1873	14.4857	13.9917	13.8615	15.094	15.64
chr19:47978401-47987525	-	KPTN	N	4.00603	7.72789	3.64173	3.66078	2.94871	5.57926	4.27844	11.4311	3.20868	6.16972	3.69949	3.59406	3.9242	7.03394	3.9529	2.0219	3.56387	4.36829	3.13075	3.67023	3.94879	7.21635	8.09199	8.42747	3.1498	9.52822	5.29566	3.09087	5.80928	4.58811	4.31535	5.46003	4.24093	3.40521	2.4701	3.75141	3.95437	2.68025	6.02615	4.45382	5.05412	4.46483	3.70194	4.52834	3.92086	6.73239
chr7:148959262-148994393	+	ZNF783	N	6.24752	9.01475	6.51016	4.56191	3.65106	7.05341	7.59175	6.13166	6.50955	5.3362	5.07555	7.20999	4.73664	6.55002	5.93972	9.67219	5.65787	8.52963	7.92057	8.00891	6.91119	8.61133	5.18746	7.98193	6.90873	5.34102	8.33612	7.47339	4.05883	9.85151	5.28435	6.26215	5.78545	5.55241	4.48825	7.00031	5.56323	5.71483	5.32827	9.18811	5.8943	6.16861	6.51584	6.36954	6.91053	6.26064
chr7:47314752-47622156	-	TNS3	N	30.8027	38.2218	37.6881	21.9651	51.1	29.8882	33.7952	17.298	39.709	25.9158	48.9577	26.9729	37.178	14.12	33.0699	26.108	33.704	19.5744	32.4967	33.2206	45.9794	13.0897	21.8791	19.1371	38.6158	15.7359	32.3595	23.3362	25.5578	30.9879	33.2353	23.9219	43.9753	44.123	34.4985	20.7409	35.9469	49.7272	41.8026	24.6838	26.942	24.2511	29.6209	28.5905	37.5758	17.9403
chr5:176728462-176739758	-	MXD3	N	6.56379	8.70128	5.36762	7.23587	2.47732	4.5999	3.72336	12.2992	4.41583	5.44724	6.27944	6.06464	3.6626	3.19705	6.11171	4.0209	3.92166	6.37602	6.10502	2.26598	5.98384	34.9945	7.11682	5.46068	5.13579	5.1613	5.52381	7.40688	7.28098	6.93029	4.5072	4.11666	3.14213	3.57878	6.74901	7.38312	4.19541	4.14566	4.53266	5.18026	5.97144	4.7045	4.55027	8.02354	4.5668	10.0466
chr16:8985951-9058371	-	USP7	N	30.3262	41.3092	42.5537	45.7627	34.6603	49.24	32.8	41.6671	25.7168	41.3584	36.8074	39.8089	27.8576	44.6195	30.2914	69.1924	32.5123	45.9784	32.8212	36.9438	34.3764	44.9125	16.0768	34.8443	35.8836	54.9837	30.8451	52.7752	18.6749	61.4795	30.5695	61.2042	30.7871	43.4809	35.1299	67.2979	33.3477	45.8315	27.1699	59.2609	24.9652	51.9811	29.315	36.2316	33.1946	47.7152
chr17:73106047-73126360	+	ARMC7	N	5.21419	4.60865	5.57099	9.85643	8.02578	5.93041	6.64231	9.46595	6.48286	6.20238	7.3129	6.0899	7.58601	9.62795	6.20184	4.62641	5.3038	5.01649	5.6486	5.35529	8.8948	11.0825	10.2856	5.8038	6.668	5.91695	5.79515	8.01878	10.2891	5.70601	5.9154	7.53616	6.01069	6.38892	5.6174	8.23764	4.87683	10.7658	8.10376	5.31067	7.99109	6.50391	5.68206	5.29681	6.59664	7.185
chr3:112280556-112304424	+	SLC35A5	N	24.8409	16.13	20.3167	23.3834	20.6343	14.8722	20.4807	7.98881	22.7427	19.056	23.4981	24.9377	29.2287	19.5535	23.6979	16.4944	22.629	16.3109	16.541	18.5903	19.9445	11.3888	12.39	16.307	18.8928	15.6377	19.1154	16.4432	15.046	13.3556	22.197	13.8561	21.669	23.5361	17.5808	18.0221	24.2418	24.229	24.1169	10.7228	16.1562	21.7216	22.4202	20.3805	22.7495	9.99122
chr3:150259781-150321015	-	SERP1	N	73.6041	45.2346	59.8668	69.3516	72.1492	47.2839	59.4288	41.1507	55.4934	58.936	65.3429	51.1649	74.4918	54.782	78.1729	65.9807	66.4337	49.6317	74.974	54.3414	77.2513	64.5732	73.2655	61.2381	59.5311	67.178	62.0361	92.4838	77.4802	81.1402	74.4673	86.4669	72.8755	57.8999	65.7897	74.4507	73.1563	56.1098	63.9958	75.7032	67.6689	87.9061	61.6374	68.6767	59.2934	118.968
chr2:170440850-170497916	+	PPIG	N	31.2914	24.5888	20.654	20.01	8.04447	24.7022	23.4578	16.1191	16.8877	19.8125	18.544	23.0603	18.2649	23.3702	21.7239	26.8296	20.5633	21.005	19.9603	4.91279	20.4342	21.5769	12.8962	16.7513	18.124	20.7848	23.4121	21.8535	18.6762	17.9563	21.6994	16.1249	22.6828	23.709	26.4523	15.6436	31.9725	18.0936	25.3776	23.0515	14.7718	7.58869	25.8743	17.3343	18.434	22.0857
chr17:34058668-34070540	+	RASL10B	N	0.381087	0.181419	0.264494	0.607197	0.50723	0.581542	0.468075	0.395409	0.630399	0.169497	0.362655	0.529047	0.813725	0.291971	1.12166	0.189304	0.203756	0.394256	0.392987	0.745015	0.781126	2.88559	0.131869	0.289752	0.433886	0.197257	0.305889	0.219274	0.656962	0.275893	0.245554	0.225656	0.665369	0.589451	0.93324	0.259839	0.355149	0.107176	0.22182	0.21487	0.164198	0.774852	0.0489353	0.535685	0.419761	0.130064
chr1:23884409-23886285	-	ID3	N	52.4385	15.2632	68.4947	24.7563	148.277	37.9825	64.2772	56.5058	87.3152	22.8504	100.103	54.1272	59.6969	9.7183	115.274	41.3857	108.273	31.7378	101.847	58.0756	98.2443	12.0404	300.065	17.5067	74.3346	35.8759	123.98	34.6296	90.8542	22.612	114.95	65.7783	83.1075	21.5078	40.1097	18.2307	104.836	22.7791	99.8607	40.7738	128.663	32.6972	58.3819	45.9365	66.2061	23.7759
chr22:28374004-29075853	-	TTC28	N	6.76573	3.24714	11.2068	3.7986	9.32176	3.82662	10.5507	3.54948	9.37154	5.08243	14.4389	6.93861	8.03041	3.05293	8.47886	2.50693	9.31339	6.23444	10.36	6.16126	14.0727	2.86977	3.68582	4.11495	11.4431	4.73607	9.60054	4.43257	2.74281	2.42834	8.27975	4.70651	9.81868	4.60298	8.86595	4.4859	11.2572	8.24608	7.62258	1.45212	6.6607	4.1122	5.95709	4.80775	9.91559	2.84088
chr9:115513118-115637267	+	SNX30	N	15.4762	9.12893	14.9139	14.0159	14.8314	11.5272	15.666	5.76851	11.5888	20.121	16.2105	13.4143	14.9695	4.53865	18.2268	9.35233	25.6286	8.77114	18.481	9.81855	14.2258	6.91037	7.30062	14.025	6.4618	16.6471	15.9297	10.2578	8.54105	7.44617	20.2545	21.189	20.6208	12.0469	11.4151	41.9623	13.1904	13.0758	13.3659	5.14663	11.9993	6.98253	13.9875	14.6457	18.3683	5.42619
chr2:224720433-224810104	-	WDFY1	N	24.1059	16.2969	19.3055	11.0749	18.0559	18.5561	20.0347	8.81779	23.2929	15.8854	22.8363	23.9972	19.7062	18.5564	22.0697	21.9589	20.4229	24.058	19.3929	22.1456	17.2141	16.4057	12.8725	17.2675	22.6405	17.7485	14.5661	20.0163	14.8152	23.6938	18.3736	16.7413	22.0012	24.2186	18.0713	14.4371	22.589	25.8777	20.9581	30.9879	14.8229	20.4917	27.4395	21.5093	19.9408	11.2967
chr2:3592383-3606206	-	RNASEH1	N	8.3505	7.41201	5.93312	6.11892	7.72569	5.57855	7.33057	4.89204	6.02278	4.75739	7.96055	9.07455	7.25683	15.4711	7.87477	8.63935	6.94956	10.2748	6.92693	5.74624	7.54349	9.00801	3.07726	5.94805	6.32539	6.3406	6.81499	5.96416	4.33158	8.44562	6.42623	5.4886	7.76992	8.44714	6.66975	5.13142	5.51283	6.89858	8.4173	12.7	6.64642	12.234	7.28972	8.92792	7.14232	5.78174
chr17:72983727-73001895	+	CDR2L	N	5.01075	2.97663	7.23262	5.36577	6.5178	2.86589	6.12461	8.4583	4.8316	1.63677	8.13399	4.95452	5.28639	11.9812	5.47075	6.90986	6.32275	4.77035	5.23422	6.64617	7.36798	6.3806	6.32583	3.83425	7.11219	6.74599	6.13895	2.98368	6.23644	3.08905	4.70783	4.52445	4.5324	2.59227	5.78361	4.05468	7.08155	3.17311	5.53777	2.33848	6.43392	7.40036	3.92544	5.50135	5.79841	12.1002
chr17:79989500-79992080	+	RAC3	N	1.60056	4.48726	2.09338	1.69975	2.52329	3.60362	2.22931	3.94585	2.32452	2.50048	1.31544	5.42967	2.69066	7.02142	2.27709	1.77586	1.53834	6.30852	2.2468	2.98108	1.84981	55.7439	5.02732	2.85648	2.12261	1.96114	1.75394	5.8398	3.08856	1.90142	1.591	2.81202	1.53279	2.75807	1.67955	2.30527	1.67949	1.06362	2.45639	2.05064	3.03274	5.66061	2.08908	5.10866	2.29996	6.96491
chr16:48278207-48397033	+	LONP2	N	13.5977	20.0478	12.7681	19.8957	13.0604	12.612	12.7357	11.7856	11.3426	18.8904	12.2164	17.7848	13.3664	20.1638	14.0777	17.6554	13.8523	13.8885	10.7863	16.8674	12.9816	5.70133	4.56939	13.735	11.7357	16.478	10.2344	20.3498	5.53995	14.4979	13.7331	14.9814	15.4016	15.8346	10.8587	14.597	13.3924	15.0321	13.6574	20.2472	8.29941	18.376	14.8239	15.3898	11.8909	15.8313
chr20:32263489-32274210	-	E2F1	N	1.77923	6.89732	1.75421	2.60215	2.23559	2.11931	1.87151	6.05037	1.18083	0.520419	2.00503	2.62792	2.42241	10.094	2.32248	3.25201	2.38592	5.43351	2.76055	2.19092	2.42338	80.8398	2.89879	7.18281	1.75882	2.13457	1.43771	2.9909	2.74143	4.73725	1.34501	1.65636	1.78316	2.94481	1.12194	1.38803	2.1834	1.61038	4.41849	7.5339	2.40744	5.81632	1.928	3.79552	2.15011	3.51961
chr19:17858527-17899377	+	FCHO1	N	2.93463	1.90225	1.92797	2.7081	1.92138	5.6781	2.64647	7.6704	2.78544	3.61503	3.22942	3.79277	3.79523	12.8948	2.80427	9.97875	2.00921	6.3987	1.7435	4.25695	2.26139	4.48456	2.68634	4.94329	2.29408	3.72013	2.15623	4.1677	1.8066	6.69249	2.91506	4.26076	3.08446	3.75593	2.13013	2.62883	2.23236	5.18107	2.32034	3.22273	4.04196	5.4928	6.3542	7.17449	2.26146	12.1729
chr2:153191751-153506348	+	FMNL2	N	26.6522	33.357	25.623	14.2251	16.6776	25.0923	28.9614	11.0095	20.057	19.3697	17.1499	30.332	22.7976	20.3048	24.6432	11.5924	27.4776	21.6948	23.5934	12.7755	19.5987	10.6348	11.9447	19.8689	21.1723	30.4252	21.8457	18.0939	15.9016	17.5826	23.7516	21.0932	31.2134	36.8142	22.249	24.3789	21.2095	37.8705	27.4241	15.5275	19.3459	17.3617	31.2482	17.8711	23.7764	18.821
chr4:144106070-144144983	+	USP38	N	8.31925	5.38109	6.53293	11.7609	7.48782	6.09852	8.00211	5.26396	6.28226	8.06626	6.37061	8.79469	7.7609	5.77228	6.53112	6.39259	7.02945	10.7296	5.39887	8.46845	5.37435	3.58937	3.79327	5.69883	5.09554	5.01677	5.30252	8.03068	5.57522	5.28892	6.54011	6.20315	8.3459	9.12317	9.21989	6.41783	7.37808	8.12893	6.97299	7.05349	3.81921	5.52265	7.98443	8.27976	5.86513	4.36157
chr6:26538633-26546482	+	HMGN4	N	259.775	361.847	240.606	28.6771	31.9688	30.5501	34.4415	21.0444	32.7718	25.0343	192.115	35.205	40.6065	26.6498	36.0797	52.3796	226.235	33.5307	31.0323	216.864	30.9004	28.2502	99.6813	224.642	148.105	25.0777	31.0296	24.8827	30.854	192.079	33.7569	31.7371	34.5591	314.826	28.8329	30.4437	37.7701	28.9271	41.468	48.9974	175.479	36.2459	38.5765	34.2273	33.0178	17.5828
chr12:7085348-7125814	-	LPCAT3	N	30.6084	20.0726	46.5946	30.9991	36.5064	18.1161	37.563	32.668	32.4055	24.2687	43.1624	32.3129	46.6313	15.0244	40.6389	36.3027	50.4098	13.99	46.4996	25.6443	39.5005	61.7344	34.6756	22.1627	36.1542	31.0009	36.362	18.3726	28.6625	30.8256	32.3972	32.7553	37.743	46.3759	36.6104	34.6552	35.5092	33.6142	31.9525	30.7857	39.8631	36.095	40.5809	23.7401	45.6975	35.3146
chr18:71815746-71826197	+	TIMM21	N	10.1823	9.03543	7.80471	10.9421	7.57137	8.97346	10.6449	8.81633	9.08156	10.3338	10.1096	12.4568	12.1045	9.3625	12.4716	7.37785	10.3388	11.4612	10.0387	7.51602	10.063	20.2615	12.3061	8.12489	11.031	10.1805	8.65173	7.12647	14.2239	9.86587	7.55939	10.0147	11.1527	10.2414	7.90911	10.73	7.07702	9.17234	12.4201	8.18629	10.2324	17.7362	10.8154	12.4943	8.87588	7.89729
chr22:50247490-50282090	+	ZBED4	N	4.33119	6.21312	3.70914	6.6229	4.29707	3.81934	4.6855	3.09376	3.88186	3.89382	4.21923	5.65721	4.45698	11.0388	4.2359	5.82016	4.3553	7.07676	3.65786	6.88166	3.71589	4.38256	1.88068	5.71229	2.79616	4.80596	3.62047	16.5833	2.43293	5.79504	4.35656	3.88054	4.59885	4.13457	4.70048	3.98418	3.70441	4.72051	3.93738	5.71374	2.97532	8.29838	4.44527	6.22967	4.34342	5.32537
chr21:44513066-44527697	-	U2AF1	N	62.5702	65.4712	64.2436	55.3783	58.8734	57.0312	61.4858	65.3653	54.7639	65.3172	69.7137	57.858	74.4368	166.829	66.9138	72.0156	60.0387	61.3414	64.0406	49.9062	66.9785	166.758	122.543	81.6338	61.537	66.0449	76.7615	53.0505	105.883	79.2749	57.4506	54.7697	50.4154	52.8806	88.6949	58.1049	76.038	47.6415	61.8576	61.8138	67.2634	65.0756	57.174	51.4041	57.9329	49.0509
chr17:58256455-58499831	-	USP32	N	13.0863	9.28668	16.3668	13.3536	14.5163	14.0774	16.4224	14.2294	11.5352	14.6942	12.6053	13.2107	16.4563	19.3572	13.914	8.14764	19.4024	15.0126	10.9093	13.2404	12.2404	22.342	9.5356	19.8625	11.0191	11.1852	10.0134	10.7412	10.596	7.98322	15.4405	9.62168	18.346	15.378	13.0668	12.5095	13.9148	16.6032	15.5498	8.27827	10.5597	15.4291	13.8384	13.7318	11.6986	9.4785
chr20:34287194-34288906	+	ROMO1	N	55.6294	94.7321	45.2053	74.6021	73.1171	56.0808	50.8525	119.116	47.895	72.0435	43.9035	52.643	87.1326	140.089	57.1447	55.1028	51.1167	68.987	46.9454	70.6387	50.5375	253.912	161.812	112.844	55.512	72.0971	48.3964	48.3899	176.221	80.8052	55.3809	62.4787	49.6972	42.6692	46.8181	62.1131	49.6918	39.6766	94.8954	152.719	107.192	60.6276	51.7834	57.4462	56.6193	89.4212
chr7:73588575-73611431	+	EIF4H	N	91.1091	73.1414	95.82	86.059	104.233	75.247	100.421	106.684	94.1594	80.5992	106.674	94.2462	111.95	121.335	99.8582	109.759	95.5068	109.122	104.167	122.601	107.647	122.165	105.813	107.735	93.0423	69.1918	102.272	83.1596	109.769	121.562	104.398	91.7622	94.3639	79.5957	114.282	86.2749	95.4431	85.2126	92.4392	136.654	98.5014	146.254	90.5312	94.048	97.1411	79.7351
chr2:131113580-131132982	+	PTPN18	N	34.3433	51.608	28.2423	31.6021	29.2535	41.4321	34.8167	53.1246	31.5428	29.3893	32.1962	34.6884	40.3945	17.2729	35.988	46.0773	38.1584	38.4074	33.6429	30.4757	34.2074	94.9542	25.7426	22.9267	28.6683	40.9699	33.4127	29.1366	28.3911	50.3101	34.1141	38.0587	40.6379	47.9658	22.6256	40.9433	25.4808	52.2761	34.3388	35.464	46.1731	25.4121	38.9992	35.4316	36.7625	46.9573
chr19:10943114-10946994	-	TMED1	N	14.4831	14.6536	11.4181	15.5395	18.3987	12.2561	11.6823	18.5526	12.2099	17.4215	13.6168	15.3592	20.1056	17.0534	12.8635	13.2689	12.5618	15.0075	13.2161	15.6174	13.2455	18.1774	26.109	22.0434	14.7167	15.4786	12.4512	11.2805	23.9285	16.7859	15.7244	17.6551	13.6303	11.645	13.7348	11.2599	13.0709	11.7974	22.7235	17.4058	23.5224	19.2405	18.0773	18.3928	15.2361	16.1728
chr11:62480102-62494821	-	HNRNPUL2	N	14.0329	22.3849	17.8609	13.4886	21.3401	20.9027	21.1016	23.3129	20.2915	17.8843	22.6155	24.3753	20.1346	24.2459	22.2253	20.5201	21.8006	23.3718	22.9936	22.3104	24.1538	25.6982	23.6611	19.6584	22.167	22.4998	19.7354	16.7911	25.2558	22.4788	21.8908	21.6735	22.417	23.3161	16.3879	21.5198	16.2975	21.6165	18.7025	29.7338	21.8712	18.4851	22.7955	20.1933	22.0302	24.6594
chr1:45976708-45988719	-	PRDX1	N	176.838	261.709	164.07	360.846	241.793	216.198	183.732	275.335	158.833	181.809	158.141	191.959	302.825	931.6	168.737	274.557	203.216	160.188	143.93	209.117	168.087	196.414	353.812	311.584	150.889	203.653	155.435	382.096	378.814	242.948	182.397	235.906	194.73	327.64	169.471	180.166	199.147	255.704	277.175	246.32	238.108	339.311	220.899	211.101	199.267	292.152
chr4:177241115-177253396	+	SPCS3	N	46.7819	23.6008	30.7478	28.9927	36.0005	25.1633	33.7973	28.3305	27.8705	38.9559	37.1594	47.1859	42.821	23.8811	32.7474	34.8551	40.6026	45.2334	28.46	31.1737	31.432	16.9784	25.0458	20.6929	27.5444	35.6823	27.6407	41.6483	32.0692	37.1841	34.1642	38.5953	41.8001	42.1849	30.3876	32.0219	34.5044	39.621	35.8244	29.0447	28.0553	40.1906	36.9622	46.6045	30.0454	26.984
chr4:38869298-38947360	+	FAM114A1	N	19.7712	23.865	20.2236	21.4332	15.2621	15.8681	14.6335	13.4984	22.019	17.06	20.5015	31.4105	16.5335	49.7054	17.0821	14.9023	14.6018	44.8719	17.9215	28.7473	15.6052	16.2658	12.3666	17.9223	21.5031	15.438	14.8662	21.6332	10.9515	9.48509	18.1294	13.0596	14.3708	11.9937	12.9303	12.9424	21.9995	13.9356	13.0242	16.8155	14.2242	27.5026	18.8426	30.9664	17.4337	25.7389
chr1:52838501-52870131	-	ORC1	N	0.213642	1.1735	0.140776	0.535507	0.420201	0.807021	0.23814	1.05443	0.246953	0.246052	0.403028	0.672442	0.387817	4.52889	0.213999	1.17821	0.489501	1.48808	0.410941	0.848389	0.122106	3.68109	0.233797	0.953925	0.173006	0.212964	0.299494	0.793248	0.337938	1.53626	0.25276	0.659152	0.176204	0.870578	0.253478	0.191195	0.28828	0.656447	0.718431	2.20572	0.288174	4.76434	0.360507	1.51578	0.302691	0.812805
chr15:37181409-37393504	-	MEIS2	N	10.0661	3.60385	9.17728	3.19185	11.1743	4.09757	13.7429	4.74778	12.1814	5.45633	11.7943	6.85481	9.87786	4.23248	11.037	2.10964	9.44484	4.35493	8.94764	4.74227	10.3829	21.7675	7.06183	4.25488	14.9159	5.51817	15.5201	9.74834	5.75941	1.6033	11.9377	5.08892	12.9263	2.91717	9.06844	3.4377	9.33537	4.59686	6.86645	1.58313	5.52329	5.85019	7.06546	4.60753	7.98353	1.50585
chr3:56654161-56717265	-	FAM208A	N	33.6227	31.1807	26.5607	26.419	21.7524	26.2798	23.1323	18.7486	24.8292	29.8414	29.6781	29.1261	22.0655	18.678	25.7647	20.1964	27.7072	22.3117	22.2128	18.8567	26.7201	38.2594	15.7959	27.7572	25.715	22.862	22.4609	22.8568	19.4719	20.1478	25.1693	23.683	25.5311	29.7928	20.8856	23.8397	28.2586	27.3902	24.0273	18.9323	18.7947	18.1446	27.8113	23.6121	24.3201	23.5107
chr6:30585486-30594172	+	MRPS18B	N	20.466	30.2714	20.4955	36.271	22.8663	18.6703	18.993	27.6907	20.2763	29.399	26.9332	20.7389	33.8343	25.2988	24.4842	30.4606	22.8221	23.5484	21.8678	21.2757	25.3331	22.2287	40.8852	33.7865	23.336	26.1002	17.793	15.3873	37.6959	27.7474	24.4966	27.0782	26.884	21.529	16.274	22.5305	21.3166	19.2987	29.3623	40.9279	31.0107	24.3389	20.6804	17.7461	22.0541	32.5339
chr20:34541539-34547394	-	SCAND1	N	23.3922	27.6171	18.0167	16.5426	23.8384	15.2102	22.6602	41.6248	18.6794	18.3158	21.3034	18.9753	29.9443	43.843	19.2389	16.0054	22.0509	17.2204	20.3343	23.8222	20.7613	21.2785	79.2628	28.1901	19.8724	16.095	18.421	16.0549	60.0614	23.2472	18.1702	19.907	18.5244	12.9295	19.3207	16.199	19.1026	16.2578	26.821	37.7925	41.5398	25.5125	16.879	18.462	18.8994	26.5366
chr2:74652963-74669549	-	RTKN	N	6.74923	11.968	10.7269	19.8902	8.65056	16.0172	8.67773	25.2303	9.56897	8.88387	10.119	17.2588	7.93185	42.9351	10.3494	34.8766	9.90415	22.5904	11.7015	13.305	8.92999	16.7883	9.69768	16.0517	11.385	9.17236	11.2872	10.2538	10.0985	25.3868	8.95953	13.4812	8.07452	5.22927	8.57109	14.1698	8.42223	5.58838	9.21323	37.8342	10.279	16.074	8.75108	9.59419	10.1008	14.2295
chr6:31847536-31865464	-	EHMT2	N	9.2129	25.7702	12.7892	21.0144	14.2083	16.8833	14.7398	24.347	15.1958	18.6202	17.1908	17.2133	12.7431	27.0521	12.6692	22.2262	11.8732	18.6654	12.6888	14.6251	16.2618	30.0511	20.2526	19.9957	17.6085	14.1555	12.7823	14.3405	14.7636	32.8806	15.577	16.7432	13.8443	14.5743	10.3642	15.7907	11.1394	14.7284	12.8787	31.064	16.8934	13.4073	12.6742	14.5173	11.6415	28.5249
chr17:73937588-73975515	-	ACOX1	N	13.0339	13.9661	14.7744	13.18	15.4676	15.9459	14.3268	11.6782	11.0506	15.153	14.163	17.7783	15.3044	29.9615	11.6356	13.7806	15.0771	18.9766	13.6437	10.848	12.3491	14.2634	15.6876	17.353	11.6866	14.776	10.7058	17.6642	11.0712	9.71913	13.8231	16.5786	16.5192	15.2336	14.5371	15.259	14.0616	15.7086	15.3306	11.9536	10.9928	24.4915	15.4248	13.9997	12.5119	13.2713
chr14:92432335-92507241	-	TRIP11	N	8.49468	12.1194	7.5395	6.07425	4.59139	8.35164	7.37837	8.36272	4.83349	9.45769	6.43841	7.39504	5.53895	13.8329	5.92763	6.60268	6.82119	9.1095	4.3853	2.90814	6.55607	9.54865	3.00777	7.56076	5.25486	7.98062	5.27107	8.19215	3.85867	3.7742	7.23954	4.26222	7.07974	10.518	5.93959	4.14008	9.23497	4.63407	7.63157	5.35985	3.50046	1.70888	7.32068	4.41537	4.73577	5.70214
chr3:10206549-10285427	+	IRAK2	N	2.61175	1.81824	2.73407	3.03514	2.56876	5.99902	2.57271	2.06338	1.66324	2.18415	3.19767	4.48981	1.85817	0.999089	1.95688	2.4378	1.75764	1.50571	2.19095	3.55285	2.00908	1.27553	1.78796	1.96379	2.63075	1.29856	3.91404	2.30473	1.69193	2.04616	2.02455	2.01736	1.93903	3.28877	4.05812	2.00239	1.99768	1.8574	1.57487	4.2564	1.88719	4.26481	3.02496	5.87678	1.8108	2.39114
chr19:4675236-4724685	-	DPP9	N	25.352	31.9218	24.3939	24.7336	17.322	26.2635	22.4218	21.7967	19.6827	36.7098	16.8269	29.8697	21.4246	13.9999	21.2984	23.7679	23.7304	34.0278	27.1519	36.8574	20.8035	17.4488	13.3793	45.3585	22.1408	41.5077	25.2814	20.3947	12.7807	30.4693	21.7512	32.3327	21.1237	26.2362	15.3097	51.0917	17.3484	27.99	24.283	25.7589	23.6981	24.622	28.5335	20.479	21.0055	61.9785
chr8:120846216-120868250	-	DSCC1	N	2.38355	2.21761	1.4275	1.69784	1.58289	1.53003	1.21224	1.81589	1.49903	0.858445	1.91542	1.71995	1.27361	3.99449	1.88509	2.94297	1.15394	3.53038	1.27147	1.62023	1.24796	7.01603	1.64241	4.82797	1.76907	1.04815	1.69018	0.9854	1.49157	2.57574	1.53675	1.57254	1.30713	1.30349	0.786044	0.787133	1.53738	1.31507	1.82505	4.54767	1.05624	5.69422	1.11017	2.00557	1.18922	2.88611
chr12:2986389-3050306	+	TULP3	N	6.9686	9.18507	9.85495	9.79947	7.69398	21.9823	6.28724	7.58834	10.0881	8.56613	9.77945	10.2408	6.0945	5.38511	9.0145	5.23899	6.88175	9.25921	10.3013	8.80936	9.29825	15.2808	5.55791	6.7535	10.8992	8.15349	9.34738	6.75068	5.01899	4.86844	9.20315	7.90204	5.7399	4.06794	6.03694	8.38406	9.50511	5.65775	5.53054	6.95989	6.30806	8.87965	6.10698	6.83235	7.54552	10.14
chr1:31732417-31769662	-	SNRNP40	N	14.9334	28.3366	13.2138	21.177	15.832	19.3992	14.9508	32.2608	15.2913	18.9912	17.1513	20.6154	15.9869	27.9279	15.7389	20.4463	12.8452	20.0079	15.7064	17.4633	16.5189	26.8473	25.7241	19.54	15.1685	24.7068	13.6834	27.9117	29.3257	21.5426	14.3011	19.2996	13.7945	19.3874	12.6191	19.5674	14.7885	17.2887	17.3049	19.5047	14.527	24.8058	15.3384	19.9385	14.2675	24.4551
chr15:68499330-68549549	-	CLN6	N	9.58563	8.92234	9.25513	18.8291	19.282	16.219	15.4312	19.4053	9.29962	10.2009	9.26108	14.2051	15.3478	20.5335	11.0238	19.6732	11.6785	13.1518	11.8737	16.7292	9.80727	28.374	20.0483	11.7249	9.82247	14.2767	11.3114	9.57403	15.4001	19.2594	12.0448	17.9116	16.1571	28.4859	8.78328	12.4128	8.95396	35.1391	18.2519	20.9719	18.3429	22.6638	14.8659	15.9742	13.4865	15.4875
chr11:119076752-119177651	+	CBL	N	5.40728	2.50621	5.84306	3.21775	5.95566	3.87504	4.93148	1.22824	5.9228	3.93334	7.51564	6.07913	4.16685	4.52235	6.0522	3.81141	8.519	4.11458	3.23683	5.42316	5.59431	3.84874	0.567554	2.81233	4.21336	2.99978	3.75257	4.33019	0.928569	2.9133	6.05463	3.3806	7.49959	5.3646	3.88064	2.98226	3.91903	7.31791	6.12411	3.24423	2.79486	5.38522	7.41873	5.01891	4.80197	2.78357
chr20:33284722-33413452	-	NCOA6	N	6.35681	10.4497	9.11616	9.53303	9.36875	9.37816	10.5441	8.66516	8.56144	8.92783	9.50988	7.99074	7.63391	13.5239	8.27225	11.2952	8.34102	11.5951	8.73	8.51937	8.88042	19.6765	17.0366	12.0931	7.45385	7.10121	8.53475	8.99895	14.3812	9.42652	10.0411	8.67751	9.75589	8.80461	7.81357	8.48027	8.50984	8.21423	6.31046	14.5273	8.76947	6.76982	7.95819	7.23517	7.03818	9.89628
chr17:27181956-27188085	+	ERAL1	N	12.7679	16.9206	10.71	17.3126	13.3554	17.3716	11.5014	22.1251	11.5595	18.4182	12.76	14.0539	15.4962	46.2865	13.4471	12.4909	13.3613	18.3828	13.5541	15.9151	14.4618	45.2092	22.4199	20.3645	13.2786	16.2203	11.6039	14.8403	17.229	16.583	12.6431	16.7325	12.7299	16.0008	10.2404	16.4795	11.9309	12.7175	12.983	20.4482	16.3239	28.2309	10.8227	17.015	12.4891	21.4494
chr15:43650370-43663223	-	ZSCAN29	N	8.83668	6.21642	6.92223	10.8425	7.00411	6.3298	7.6966	3.91791	7.95958	8.29121	9.28259	10.2487	7.29008	10.3144	7.58954	7.7704	7.97357	6.61463	6.05681	7.07859	7.65563	6.2011	2.55956	5.87854	6.45001	9.16528	5.6964	7.44268	2.58293	6.65522	8.15947	6.44279	7.43928	8.01497	4.60482	6.08452	6.02324	6.59969	7.88625	6.88734	5.06154	7.94129	7.93678	8.54717	6.90069	5.95919
chr13:21351469-21477187	-	XPO4	N	9.48388	3.79214	6.68368	4.01649	8.72194	5.00427	5.33131	2.5485	5.01238	5.11033	9.62227	6.48717	6.42979	5.40586	7.24061	12.756	7.02805	4.99189	4.66543	4.28997	6.47653	5.54118	2.71791	4.36172	7.36512	5.09282	4.45741	5.14272	4.75812	10.054	8.11378	4.55274	8.25139	6.32809	6.7004	3.41774	6.79998	5.9999	6.02921	6.51042	3.63183	5.84769	6.54592	4.4215	4.61409	4.28818
chr5:176728199-176730745	-	RAB24	N	18.0364	18.6908	18.3281	23.8601	14.8819	18.317	18.1343	27.0035	21.892	18.3645	20.2812	15.9852	26.5346	7.64052	20.0167	12.8088	19.7912	16.3614	16.1129	14.4981	20.0302	27.0707	38.5072	24.8476	21.8283	17.8471	18.672	14.612	29.9735	11.1939	21.3562	18.4361	17.9186	13.0641	18.7486	16.8081	17.8509	14.6905	22.6818	17.8175	27.1959	17.3139	18.8521	23.1496	19.7197	21.7933
chr18:25530930-25757410	-	CDH2	N	0.335304	0.363199	0.188017	0.403273	0.654744	0.488675	0.524433	0.733721	0.787411	0.895393	0.578818	0.410812	0.340304	0.999678	1.12638	0.794823	0.8544	0.918124	0.67851	1.05603	0.787716	23.1671	0.561269	0.661206	0.586192	0.19977	0.412374	0.568769	0.528139	0.606577	1.24288	0.192837	0.542685	0.570525	0.342296	0.291206	0.983836	0.357452	0.176788	0.588577	0.610332	1.64988	0.530642	0.988069	0.462261	0.187245
chr19:676392-683385	+	FSTL3	N	30.2104	10.1307	51.7144	12.5892	36.4362	16.7449	27.0686	21.1729	29.0277	19.3794	25.0713	17.1356	26.8562	5.33297	32.4606	14.3725	21.1395	21.523	39.8149	25.3133	24.3232	6.31851	68.5379	11.7479	43.9494	19.3845	60.9166	15.0123	71.8614	14.7945	27.4585	14.7059	25.9015	10.0515	70.6414	30.0317	43.1312	12.2954	20.0585	12.9412	31.6637	17.4982	15.0089	17.4535	30.6102	6.88355
chr8:109455830-109499145	+	EMC2	N	36.7087	31.3547	29.7716	80.6486	18.5553	32.6443	24.567	32.0058	23.4546	19.264	24.9505	28.8225	37.3472	30.1007	29.6417	31.1129	28.2003	29.7255	27.1342	15.6925	30.8028	22.5121	32.2399	87.7428	28.4704	22.5751	28.0569	21.6389	43.1821	22.0584	28.1442	35.5814	27.2127	28.2382	27.2951	26.9285	35.8249	25.7304	36.1102	24.6982	24.0029	20.4015	25.7731	17.7591	30.2498	50.2383
chr4:174252846-174256276	-	HMGB2	N	59.6525	41.4161	35.2935	26.2185	27.7098	37.3056	30.7601	32.4358	44.7745	38.1024	44.8587	34.4592	52.0996	50.261	39.5339	68.5338	39.5358	71.1684	51.6515	43.293	46.8201	128.607	60.2708	40.4392	57.9879	42.3372	38.4755	50.9683	78.4814	96.2966	35.9008	38.67	39.0571	58.143	69.5705	41.8214	42.5028	42.4713	54.293	75.9817	42.0012	81.793	44.4917	62.9024	38.392	40.1845
chr10:5454514-5500426	+	NET1	N	16.1205	41.9762	16.1384	39.9578	15.478	34.167	18.006	31.7999	23.7857	26.6356	19.1393	31.8851	15.4217	165.938	29.5987	49.5747	16.013	88.9528	20.5647	34.8145	23.3552	79.9673	14.9274	57.6727	20.9041	34.7088	12.5301	65.5876	24.298	27.3112	20.9759	26.9242	18.124	15.3599	21.2201	21.2808	19.6989	11.4075	11.4958	31.6201	15.6755	32.0791	19.4995	29.4473	19.0337	42.6022
chr6:160210844-160219468	+	MRPL18	N	28.1077	31.2409	26.6691	33.6858	26.5874	25.8868	30.0465	36.0759	22.7943	30.5483	26.8522	28.9455	38.5774	55.6436	30.1061	32.8208	26.1051	32.0277	25.1921	28.8895	32.2437	67.2897	43.8852	34.031	29.0864	30.7833	23.0537	18.8014	44.7882	26.2429	24.6593	28.9642	27.015	31.6833	19.1659	25.3397	24.9653	21.0107	34.9402	30.3467	32.489	54.8647	27.61	30.8002	24.5665	32.2501
chr4:110631145-110651233	-	PLA2G12A	N	19.1604	19.5762	9.32613	22.1289	10.0969	29.4726	10.3965	31.4746	12.4697	24.3708	8.18263	18.3295	23.2665	47.6946	13.9435	13.9557	14.7774	20.3784	12.5271	16.5883	9.16734	20.7802	10.6749	23.1706	8.52968	14.2576	9.45111	21.9016	10.4551	11.4305	14.9176	18.3314	16.2343	11.1466	10.206	24.2135	16.6204	13.9181	14.262	15.6715	5.25931	17.7355	10.8378	20.9663	14.7782	14.3868
chr19:56598732-56632649	-	ZNF787	N	8.62909	12.329	11.3628	6.04918	10.9803	5.53017	10.9341	17.0527	9.75249	7.19562	11.2226	10.9817	13.2016	7.43706	9.87009	9.96496	8.62665	5.54365	10.6787	10.5211	10.6623	12.2721	18.0793	9.59199	11.6196	10.6815	11.6309	10.1538	16.2894	11.6959	9.85799	12.2375	10.21	6.75954	14.4889	10.976	8.83752	8.27334	12.5875	16.5845	14.0918	15.7988	11.1462	11.4884	11.2306	17.0115
chr10:123716603-123734732	-	NSMCE4A	N	40.3613	21.6536	32.9458	40.7314	20.0214	33.1802	36.4905	44.4933	34.6176	34.1237	44.8788	34.0831	34.7374	24.8558	44.3276	36.4709	39.64	18.7889	38.1087	13.5478	49.1004	44.702	47.4788	20.9533	41.6187	45.331	38.5838	39.3025	43.1863	37.3705	30.0323	36.4771	33.6312	29.0971	24.5739	40.1531	34.2242	29.8748	36.0993	39.0527	31.1672	23.4321	35.478	22.8857	40.1306	36.3532
chr10:70661034-70706603	+	DDX50	N	19.1639	8.87054	14.9231	17.5791	15.4133	15.2379	16.1057	14.5957	14.3868	12.5409	16.3694	14.1777	16.6303	18.3514	15.7417	11.5576	17.4107	16.181	16.3433	13.8675	14.8746	7.34594	21.679	12.447	16.3199	12.608	15.8882	13.6345	23.3603	14.0136	16.9482	13.8992	14.5446	12.4746	15.5855	15.4441	17.1791	12.0488	14.553	11.9618	15.224	14.9928	13.5781	11.8992	15.9463	12.7215
chr12:50184929-50222533	-	NCKAP5L	N	7.34684	6.47967	7.44176	5.9846	8.23811	6.23664	7.18996	8.48388	7.87091	7.13646	8.90959	10.0257	5.89402	6.47348	7.10308	4.27402	7.64029	4.53112	7.98063	7.16371	7.50851	5.80369	5.98419	3.52239	10.8189	8.64452	8.29932	6.78242	5.63537	4.92753	6.99748	9.00144	6.48518	6.76031	9.42763	10.5605	6.54587	10.7982	7.96368	4.52719	9.16013	7.06086	9.18135	6.84187	8.4231	10.4551
chr19:47249303-47280245	+	FKRP	N	10.4554	9.1856	10.9429	5.26279	8.7549	7.74914	9.54567	8.14269	8.04407	8.03732	11.1167	8.28825	6.74029	7.13298	8.98753	6.47083	8.98437	5.58597	9.28401	6.6684	10.1436	6.14724	7.70283	6.58328	8.72422	9.56255	11.2498	5.81177	6.79552	6.64022	8.44751	7.55391	8.85687	6.57537	10.7641	5.88914	8.97046	7.19942	8.85777	4.72683	8.43864	9.72851	8.65686	5.25778	8.94804	5.77579
chr8:30891317-31031285	+	WRN	N	3.77137	3.62788	5.18947	2.77299	4.21654	5.09228	4.19171	1.85019	4.57442	4.9492	4.89312	4.92909	3.65298	8.35485	5.29319	2.70566	5.23385	4.80691	3.9522	3.00128	4.38299	2.65834	1.89971	3.11512	4.20461	3.86422	3.80156	5.93769	2.59107	2.99794	4.06623	3.82257	5.50212	5.39178	4.68675	3.85309	4.98217	3.79932	3.76422	3.02615	3.04869	3.56503	4.17211	4.93293	4.60293	2.63549
chr9:19049372-19051019	+	RRAGA	N	31.6014	25.1026	35.1694	26.0744	42.463	28.9144	32.7386	30.1581	34.3202	29.5439	38.8851	33.9618	44.2103	22.6861	36.3574	27.2421	37.0459	27.8023	38.6135	41.7746	37.9524	34.4602	52.0755	33.1292	35.9661	25.0228	34.0831	25.9135	52.29	36.5304	37.0468	30.888	35.6141	27.1881	36.2999	23.3495	37.7033	29.1876	34.8122	25.8604	37.7679	34.037	28.8337	23.6027	36.6273	24.0442
chr14:52471521-52535712	-	NID2	N	11.9771	6.76214	8.76897	6.42919	8.18696	7.6041	10.3791	9.66662	13.9244	7.39102	9.8735	19.8018	5.65925	3.39649	7.68275	6.94527	7.95965	16.7991	10.5982	22.3398	7.0496	4.46131	9.35551	6.87013	7.27859	4.60726	10.9947	6.58767	9.71317	7.09747	10.0056	6.03093	7.49777	4.68786	7.14865	5.23754	11.571	5.86551	4.44329	10.4725	9.17276	14.6872	7.09295	12.4218	6.20902	5.33894
chr11:58346584-58388515	+	ZFP91	N	20.8444	16.0133	18.0919	10.2331	21.7528	14.6312	19.0145	11.2782	17.1272	15.065	22.9306	21.9926	18.035	21.4432	19.3953	19.3558	19.8445	18.3351	16.9116	18.7685	19.7687	21.1854	9.19482	21.6114	17.2451	15.9745	15.6317	14.6114	10.1904	13.4289	19.3325	16.2451	19.0945	19.3391	15.6032	15.5703	18.4469	20.3022	17.4564	17.6396	12.8499	22.6705	17.9123	18.6887	17.4848	17.4109
chr7:73497263-73536855	+	LIMK1	N	7.79065	16.8678	6.21656	19.4847	8.54174	16.1456	9.49243	32.1595	6.89694	9.13127	7.81768	16.8069	11.479	20.5126	8.21558	11.6691	9.60423	26.1932	6.03959	31.5639	7.60006	15.4591	7.29919	20.3962	5.76352	9.36721	7.67046	11.6058	7.65348	17.6199	9.15324	13.4338	14.0196	16.7046	5.07085	12.1465	5.17204	18.9254	12.0066	17.0736	11.9771	27.5034	14.4633	19.4716	7.15832	24.0623
chr22:31721790-31742218	-	PATZ1	N	7.27644	16.5199	8.04161	14.1811	10.318	13.0666	9.46358	14.3963	9.45169	13.4623	11.2952	12.6443	8.80308	20.6439	9.22179	9.65473	8.93178	9.89107	9.62078	9.71314	11.7326	13.9801	10.3496	10.7313	10.4084	9.57835	7.60003	21.5748	9.75435	8.71589	10.9731	12.2484	9.61635	8.98099	5.76139	10.7111	6.70285	7.70637	7.13275	9.95343	10.1366	9.29838	9.41582	9.09395	9.1174	16.0459
chr6:105725440-105850959	-	PREP	N	8.84206	9.37543	9.71178	12.2735	10.8285	10.2745	10.7931	12.7685	9.37132	12.7247	10.4615	11.9747	13.3852	22.5966	11.2245	20.5644	10.0782	14.1626	10.9557	11.4232	10.3275	11.4672	10.0564	8.07908	9.50746	12.9693	9.78089	9.01126	12.0522	15.3921	10.8061	11.3928	11.1858	12.2839	10.2298	11.3837	11.3194	12.1699	9.60008	36.7617	11.6567	20.4294	11.0611	12.3999	9.76462	10.502
chr6:89855769-89875284	+	PM20D2	N	3.97792	6.17874	4.7393	6.29027	3.12939	4.61998	3.38205	3.98902	4.80677	9.52487	5.04799	5.03653	3.62112	15.3347	5.45936	4.44836	4.37141	8.35783	5.21178	3.87077	5.35088	11.0454	2.74322	4.69311	5.74717	6.69827	3.56354	4.50006	3.46508	4.47396	4.2872	4.79092	3.65118	4.12715	3.93415	3.6406	4.17471	3.23851	3.04136	6.86372	3.21528	8.94601	4.07746	5.76653	4.30829	4.04134
chrX:70752933-70795747	+	OGT	N	80.8861	225.814	51.2808	89.174	27.1101	110.643	64.9143	54.6555	58.04	117.965	67.6592	75.3822	42.2133	48.4085	71.768	139.581	79.8962	106.138	53.7398	52.5268	78.0338	49.9998	22.4787	150.563	70.1633	80.5197	49.6457	90.5963	30.7884	60.9802	49.9307	65.4993	61.2519	91.8032	40.4188	76.3893	47.9637	67.762	55.1616	70.6115	43.7272	44.5538	76.9696	88.2251	57.7933	54.3121
chr3:48488114-48507115	+	ATRIP	N	3.26999	4.59071	4.44813	3.7596	2.56183	3.36498	3.21016	3.83601	3.54482	3.61352	3.36533	3.34201	3.57576	3.67482	2.7338	2.44121	2.71489	3.19605	4.35752	3.77199	2.97922	8.87704	4.88211	3.03058	4.23953	2.69804	2.79007	2.49347	3.31882	3.37509	2.92647	3.92071	2.75329	3.53477	2.34378	2.50119	2.64232	3.02364	2.84247	2.79675	3.38812	4.94344	3.22222	3.96008	2.72115	2.69428
chr12:118814185-118855840	+	SUDS3	N	11.7831	12.1508	11.3259	14.9896	9.89291	9.22848	10.1404	7.88916	11.6359	13.235	11.7243	10.1056	10.3516	16.7192	12.3461	9.25393	12.3029	13.7568	11.6312	8.43472	14.9767	24.2722	6.46065	10.6393	11.9719	7.81949	9.65599	18.5031	7.91542	10.4865	10.9089	11.1092	9.98492	9.27872	9.17494	12.703	10.523	9.55705	10.5708	17.1777	8.53839	15.1119	10.9537	9.66868	11.4057	9.26966
chr17:647654-657239	-	GEMIN4	N	4.64905	6.36247	7.08381	5.68171	6.71813	6.50035	7.43812	7.32697	6.04789	16.2986	8.05519	7.36345	6.46468	8.16401	5.81383	4.44149	7.59749	5.86022	9.66345	6.8895	8.46031	9.96247	4.99251	6.99251	7.01867	7.70547	6.84567	6.89999	4.87722	5.89919	7.23215	8.68665	5.82833	3.59941	5.10482	10.5519	5.59004	4.30235	5.79886	6.96476	7.07718	8.09904	5.44874	5.25799	6.90991	4.3795
chr1:16573334-16678949	-	FBXO42	N	8.3608	12.0401	9.7442	8.60968	10.0318	9.48452	8.57501	9.85872	8.97211	10.5629	11.4301	10.0003	8.5461	7.4319	8.92363	9.16963	10.9276	9.02776	9.03959	10.264	7.76563	10.3681	6.57593	8.65666	8.85063	9.98245	7.82267	10.2373	9.34141	9.09214	9.51075	10.1834	9.4386	8.62344	7.737	14.2812	8.25962	8.88255	9.95906	8.28406	9.43662	7.92016	8.98277	8.41609	9.83822	8.33103
chr8:145754563-145911194	-	ARHGAP39	N	1.04426	5.78493	1.05325	7.88401	2.04707	1.96546	1.10045	2.8396	0.738999	2.44284	1.40603	2.07969	0.691056	13.7254	2.24152	3.53171	0.881079	2.06033	1.80533	1.50529	4.70691	6.06074	1.0667	11.5538	3.5732	1.26926	1.08453	2.5845	1.25341	1.46261	2.21899	3.09946	0.633403	0.961957	0.800559	1.60764	0.740961	0.791636	0.618183	3.98365	1.2227	0.976822	0.72762	1.10522	0.870406	5.69884
chr11:65686728-65689032	+	DRAP1	N	41.9545	37.3029	31.5644	40.8962	46.9365	36.8297	36.355	69.5871	41.1029	29.2498	41.1925	46.4411	74.1356	67.5689	35.5881	42.4851	37.5137	40.575	34.8565	50.0511	36.4434	62.0813	107.937	52.7493	38.2209	36.0452	44.2251	26.1533	81.2564	46.9575	45.1292	41.0378	39.1949	40.9545	41.5792	38.151	34.7468	44.236	54.5092	66.3156	67.4268	54.3029	49.6823	42.6347	40.3784	57.4311
chr1:24018269-24022915	+	RPL11	N	1131.53	719.733	801.612	811.701	907.769	943.531	714.929	1235.9	941.064	1082.81	794.931	926.714	1237.53	659.903	910.706	1386	854.915	753.934	913.848	1068.15	854.559	527.673	2089.12	637.412	1015.14	1646.75	912.62	847.97	2383.78	1200.74	1083.03	1383.51	863.669	849.672	1027.63	1174.24	1056.3	802.414	1148.35	1162.7	1277.7	849.985	748.131	688.642	909.443	844.649
chr22:24936406-24951903	-	GUCD1	N	33.2447	31.1773	37.2858	48.53	40.5986	23.9071	42.1936	46.7756	33.0029	23.3937	35.4964	39.2922	44.7436	38.2835	36.4199	43.1556	44.4556	25.0159	34.9758	35.2172	38.4966	57.8653	59.9506	36.606	25.6778	30.7739	29.4497	26.3645	42.7815	50.3842	44.3675	45.0036	38.9527	36.4888	30.827	42.1547	30.1502	39.7565	31.425	47.0582	50.2724	44.2837	33.9222	40.2888	33.9911	31.0837
chr3:111451344-111695364	+	PHLDB2	N	27.0248	8.40908	28.1296	9.10293	19.3785	12.2106	19.7076	8.17122	17.8544	11.2396	25.2182	15.1805	14.9682	2.48858	19.7033	6.054	23.8814	10.0938	19.1381	11.4572	18.7228	6.48738	18.0677	5.2552	28.6265	14.3562	25.7533	9.90457	21.1884	4.13786	15.6998	6.46302	19.0944	8.41462	20.1944	5.25587	30.1659	9.31616	18.0887	3.82932	13.8159	22.4079	14.2176	11.2991	17.6818	4.66353
chr1:42921788-42948411	+	PPCS	N	38.02	59.6252	25.9104	63.8609	31.623	47.6761	29.8299	49.9811	25.0886	42.9018	33.4111	39.8108	48.2981	46.5957	35.124	31.1135	38.6432	43.8207	29.5898	32.5047	34.7473	44.0962	59.9586	77.5245	28.6387	52.6629	29.713	50.7306	63.5321	37.3357	35.8376	39.5602	37.4252	47.8636	29.1729	40.4589	38.0861	38.6386	39.1793	36.6379	42.8309	32.6679	35.8001	34.9644	34.8464	51.145
chr19:7991603-8008805	-	TIMM44	N	17.318	22.9351	17.1031	10.0684	12.2594	13.2392	16.9693	22.7519	12.75	13.5521	17.1041	16.2303	15.3126	16.6874	14.7036	17.2562	14.7983	18.0379	18.9059	16.1633	16.3762	26.381	21.7296	16.1753	20.0704	20.683	18.6401	10.7333	22.5556	21.802	15.5798	19.7412	14.7144	14.0758	13.8744	19.4071	12.3933	13.2862	17.4832	38.196	18.8385	28.5673	13.7833	13.886	17.6209	15.6975
chr2:152126979-152146571	-	NMI	N	16.5044	15.3467	13.105	16.2792	12.9733	13.1573	14.5127	15.1781	13.0189	10.3665	14.0952	13.8593	19.5853	7.41637	16.1426	18.8223	13.6845	15.3488	8.83158	11.1854	12.3139	12.6871	25.471	15.4147	12.1318	11.2036	9.83996	13.1014	17.3565	20.0546	6.23315	6.41741	14.5445	22.7775	16.609	9.95122	13.8374	15.9943	19.8525	17.5908	12.6226	15.0527	20.7525	17.8315	14.5856	21.2736
chr16:3775055-3930727	-	CREBBP	N	15.8801	22.9299	26.2255	20.7667	19.0872	17.7179	23.4787	16.0173	20.4597	25.2745	17.788	17.4377	9.57305	14.3291	15.362	15.9267	17.7093	20.7985	19.3916	18.415	17.9378	21.2203	6.94327	15.918	18.3017	17.9237	17.972	25.7878	5.35227	14.6826	20.8518	21.5723	18.8176	17.3962	18.6655	27.9627	16.7332	21.6331	15.3999	12.2018	9.02857	14.6415	21.4701	23.2604	16.7922	16.1955
chr9:138824815-138853226	-	UBAC1	N	16.6752	14.4253	13.5624	13.9266	17.3048	11.7105	14.5764	13.1461	15.868	11.2167	16.9703	16.3962	18.4386	11.2898	17.7861	13.4515	15.0309	14.6547	16.303	15.1319	22.1172	31.2294	27.4207	11.9389	20.9878	13.3412	16.5871	14.18	23.1177	15.4249	17.7798	15.1094	13.6198	15.9871	12.1892	12.5347	13.1547	17.0518	17.8196	14.8239	20.8674	18.8467	16.1752	15.0482	15.921	12.8591
chr4:140586922-140661899	+	MGST2	N	33.4312	29.6397	32.8729	46.1415	36.2137	47.7754	31.5656	54.3383	35.2727	32.8701	30.4398	38.4682	46.2223	53.2272	26.799	57.0339	27.4081	37.6744	29.8062	35.3469	32.9285	15.8499	59.6166	25.9747	31.5057	30.0025	28.951	24.1751	69.7471	49.7677	31.8935	42.607	28.809	37.2549	28.0421	30.5386	36.9805	43.6985	44.8309	49.252	41.9003	42.447	26.2952	29.1155	35.5341	34.72
chr6:34385231-34393902	-	RPS10	N	597.267	352.347	400.275	534.738	537.106	468.337	382.531	763.087	495.399	549.413	368.572	478.732	645.064	705.127	480.638	1009.15	424.277	414.281	471.74	786.776	433.772	465.47	1141.98	329.058	458.858	586.019	408.301	375.927	1253.39	1138.06	497.473	632.978	451.051	484.616	469.895	532.687	471.407	426.38	605.247	1475.14	810.637	609.614	428.496	471.934	456.834	514.612
chr19:58990879-59023780	-	SLC27A5	N	4.42072	3.73639	2.58543	4.69386	4.34395	3.13572	3.38759	7.67928	3.47479	3.53923	3.22691	2.77301	4.20025	6.85413	3.09638	1.62575	3.32537	2.43297	3.56915	3.7499	4.25696	2.23136	6.67258	3.06915	3.69285	3.34476	3.90977	2.36144	7.80681	3.37937	3.54491	4.48479	3.02047	2.39681	3.65217	3.96941	3.03612	2.76592	4.35979	4.86476	5.41454	9.84729	2.4603	2.47794	3.12758	2.69577
chr17:1247566-1303672	-	YWHAE	N	216.459	207.527	188.879	185.922	220.598	141.523	182.757	200.643	174.896	235.235	212.635	217.863	256.906	247.914	207.33	204.522	198.395	194.54	199.296	196.129	233.605	364.996	216.382	227.747	202.666	192.829	180.786	137.005	252.614	230.177	191.531	196.998	179.985	183.298	230.058	190.166	223.521	166.808	226.777	264.514	197.777	253.937	169.556	147.047	197.829	149.695
chr16:86563782-86588841	-	MTHFSD	N	7.88936	20.3159	5.78962	6.83871	5.48811	6.71211	8.28946	12.8055	6.92612	11.7629	8.4672	7.45666	6.33541	13.6331	7.87726	7.60222	6.73582	9.43023	8.03505	8.61769	9.7246	5.29422	5.23681	7.7581	10.3086	9.51023	7.75294	7.80963	5.7258	12.4613	6.93915	8.60935	7.71255	9.3879	5.2612	10.2206	5.09002	8.45322	6.87733	11.7853	7.90364	7.15413	7.2041	6.07707	6.61457	10.2002
chr6:44081194-44095194	-	MRPL14	N	32.7101	26.8741	34.1879	50.4139	35.7638	19.9918	37.6399	52.8052	28.6525	23.1438	33.5159	24.2885	53.2278	42.2215	32.9771	42.2514	41.4889	30.1432	30.7257	34.8554	26.0458	27.9544	87.9294	87.2339	24.3205	24.0573	26.1418	13.4942	68.4262	38.7792	36.2269	29.9902	30.1372	28.8126	37.2502	29.3935	33.7549	19.8318	50.0876	48.1752	41.9398	35.799	31.5333	27.8283	38.8741	48.5017
chr12:113796371-113827203	+	PLBD2	N	9.25743	9.5328	10.3393	11.6958	17.2463	12.2246	16.3418	12.2063	11.9022	12.1243	8.98346	15.487	12.4397	10.6174	9.51199	9.32858	11.7293	18.9572	13.2225	26.7553	8.63479	14.2691	8.50358	14.0913	7.75665	7.89984	12.7453	16.6112	6.16855	14.6205	15.795	17.7179	11.8057	25.6048	9.35291	12.8194	8.53893	36.0874	15.5175	17.0434	15.1287	20.5676	14.4891	17.3313	12.7981	11.4234
chr14:89290497-89344335	+	TTC8	N	7.73302	18.1961	6.3879	9.30285	8.70495	13.5795	8.82587	9.7258	7.98965	13.1641	7.97008	7.42396	10.316	32.0207	8.47593	4.86407	7.37928	11.9585	9.19815	7.50789	9.77455	10.8986	8.7575	10.209	10.7913	7.96035	8.04586	7.21886	10.4552	8.50225	9.00323	8.21159	8.34573	9.7682	6.06203	10.1684	8.29655	9.60234	8.67142	6.90036	8.07746	8.04208	7.46804	7.83585	8.61834	8.38724
chr1:166825747-166845564	-	TADA1	N	5.26451	6.78618	4.71552	8.75131	3.83084	6.3971	5.49466	5.30909	5.00135	7.32423	6.32679	6.02813	5.19784	8.7675	5.69055	7.93586	5.44822	5.98266	5.24078	4.79844	6.18955	3.51323	3.43282	8.96039	5.8863	6.86404	3.84424	4.71573	5.45403	8.50107	4.80634	6.37087	5.08204	5.66704	3.77816	6.88906	4.88309	4.03319	5.38865	6.71406	3.93284	4.58328	4.9484	6.88025	5.0992	9.37095
chr1:8412457-8877702	-	RERE	N	22.4402	45.5103	30.9179	31.6411	27.2556	23.7311	35.7803	27.4087	35.4472	31.5989	28.5257	26.7749	22.0212	25.4117	34.574	43.1539	25.0891	21.3346	38.7931	23.7885	29.3605	27.824	27.4451	30.9846	24.265	32.9751	27.9424	34.4018	23.522	26.0958	25.1857	26.6952	30.8687	23.6816	40.2771	38.7088	31.879	23.6201	22.9991	30.0521	19.8324	16.0305	23.7377	22.1609	28.2084	32.4787
chr19:50372295-50381716	-	AKT1S1	N	11.6175	12.0265	11.5752	10.0956	14.5671	9.86717	11.3739	24.3729	12.4229	12.094	12.417	16.8966	14.0772	16.6226	11.8963	15.9353	12.2356	11.695	14.6895	18.7403	11.9568	16.2473	22.1295	13.6217	12.6903	11.311	14.113	11.8865	14.9887	23.4553	13.5637	15.0075	12.8784	12.1982	11.3725	11.6559	10.9479	11.1687	11.8142	22.9835	16.0851	26.0663	13.3772	18.0438	14.0174	16.591
chr1:113215763-113243368	+	MOV10	N	21.853	59.4453	26.3243	21.8089	18.5033	26.1761	23.6061	35.3838	25.1222	25.3056	24.1884	27.4209	21.9875	33.8757	22.8641	25.7015	26.9452	28.0145	23.5672	21.991	29.8975	37.7309	54.0097	38.021	26.6141	21.9043	27.2956	22.1611	33.0525	32.6002	17.3313	30.4834	19.6607	28.5387	20.6569	19.3738	25.4715	28.08	21.5629	30.8959	33.3179	22.1433	26.2633	39.1809	25.1052	55.494
chr10:63661059-63856703	+	ARID5B	N	14.2256	6.27927	14.1397	10.6007	13.247	8.23573	12.255	8.87488	11.9697	12.3613	9.69109	10.0846	9.32026	13.3055	13.1576	8.10708	8.27207	11.5439	14.6771	28.1767	7.31501	3.88359	6.55283	8.85977	9.2292	8.14326	13.3677	13.8491	8.17957	8.38678	10.7962	10.8494	8.75777	11.6108	26.9765	9.51913	20.0908	9.1928	5.79883	7.47194	6.59894	10.2086	11.9858	11.5631	11.8428	10.8613
chr22:38301664-38338829	+	MICALL1	N	8.20424	5.1935	11.4402	4.25852	11.9974	5.86052	11.3451	4.65914	9.71189	6.94466	12.7192	9.56442	10.6958	19.6824	9.62966	9.5726	10.0096	6.62909	6.73811	9.1935	13.3782	7.26712	5.9495	8.34701	7.50238	5.88404	9.0561	7.63422	6.02371	10.0534	9.19283	12.306	10.8971	6.60959	6.70913	9.46552	9.75027	7.07995	9.76397	13.291	9.54494	39.472	10.9023	7.85457	7.63197	6.40828
chr9:19108373-19149288	-	PLIN2	N	31.5229	14.9879	69.7524	29.9587	41.5416	19.5592	54.1021	25.9136	42.1518	30.7035	32.3211	72.6042	99.3929	51.2926	38.7437	38.9761	58.8857	54.9763	44.417	118.019	29.1338	36.9806	47.5965	24.067	31.0401	24.0093	44.86	18.6583	83.1785	46.2226	32.7505	24.414	87.0163	124.495	77.5757	47.6882	54.725	130.958	88.4038	51.6009	58.2942	48.9204	32.5275	26.3652	50.0143	32.0087
chr11:70116806-70230509	+	PPFIA1	N	22.5701	24.9082	18.8451	14.6963	20.7503	18.587	22.8734	13.7672	15.9752	14.5879	19.262	25.6428	18.3205	22.957	20.4767	13.6558	20.8317	18.5396	18.1469	16.2886	19.9002	16.8353	9.59519	16.1308	17.5393	19.5014	19.4373	20.6659	10.8267	13.1412	20.813	14.5353	23.1226	19.0089	15.9457	15.0058	19.4653	26.3057	22.2763	19.3006	12.9256	16.1745	22.5399	22.0709	17.0448	23.4837
chr1:28527068-28559536	-	DNAJC8	N	44.8129	49.4124	38.3706	36.3153	39.5299	41.8633	38.8882	50.8435	38.6311	40.506	42.8223	41.8111	51.5061	31.1497	43.3792	36.4879	42.1713	37.853	38.7528	32.1138	42.4813	46.1167	47.5373	44.1675	40.3799	45.2135	42.543	34.6193	56.521	36.6311	38.1793	38.6661	40.9852	43.7937	41.7475	38.945	49.9503	43.6434	45.2095	36.3345	42.142	47.0653	39.499	36.1412	42.1022	36.3986
chr1:229652329-229694442	-	ABCB10	N	7.70897	7.11405	6.81126	8.86469	7.23437	5.93214	8.18569	5.7913	6.74215	8.77993	9.16739	7.60393	8.95261	6.10392	8.87551	10.216	8.89989	8.00887	7.86647	7.2084	8.80555	4.58936	5.14565	10.1949	7.88812	8.30308	6.53583	6.47214	6.63721	9.88677	6.78208	6.40681	8.54546	7.52573	5.70296	7.18959	7.48491	8.64244	8.34942	9.7453	6.10143	7.09909	7.08888	5.84761	7.27069	6.70827
chr2:99953816-100016728	+	EIF5B	N	18.6377	25.2911	17.5893	25.0574	11.6809	22.2808	18.6651	18.1484	14.0733	15.6896	17.017	21.6944	15.9859	34.7695	22.4037	26.3413	16.0316	30.4475	18.2285	8.08841	21.7221	28.2982	25.2928	17.8588	21.4072	14.8411	22.9228	18.7791	31.4678	23.3247	15.4961	15.5932	16.7474	22.6933	20.3893	17.3376	19.8541	14.9198	17.8942	39.0179	20.1468	14.3708	17.4674	17.9147	18.439	19.6273
chr17:71279763-71308314	-	CDC42EP4	N	18.3958	8.20838	23.7859	14.3364	21.1425	13.9784	26.6667	18.7518	28.5772	21.3264	18.0047	13.0098	23.8921	14.9085	22.8158	19.7487	17.4223	8.53825	31.1901	13.9219	17.6956	13.9405	22.2785	15.6297	16.6573	14.6317	23.4463	18.0966	26.6674	12.7051	20.7706	20.1423	22.916	10.4864	49.0517	22.2063	27.7477	12.2983	16.8654	12.5767	21.5947	26.4521	16.0381	15.4864	23.375	14.8833
chrX:53401070-53449677	-	SMC1A	N	11.1777	30.0591	16.6075	14.316	14.1251	12.0846	16.1647	8.79255	12.2519	21.9466	17.2986	19.6	16.2894	65.9664	18.406	29.9251	12.9298	19.7201	11.1951	19.7189	12.4222	24.3319	3.46667	20.6122	12.9444	14.1822	9.35513	18.9685	4.79283	29.9905	18.9085	17.2764	16.4838	19.202	14.1551	15.3612	17.5812	23.2342	13.8068	24.7411	9.27767	38.4475	11.8405	19.5839	13.227	14.8047
chr18:22006580-22033499	+	IMPACT	N	13.7204	8.11047	10.8063	7.25821	15.9148	11.5757	13.4498	5.41074	13.1392	10.0196	13.4198	10.5899	18.4544	12.6116	12.5893	8.1929	13.7724	15.6857	10.2956	14.6774	12.4738	12.8379	11.9028	16.3512	12.3472	11.1506	9.81792	11.504	15.0583	8.3732	12.7607	10.6119	15.2348	14.6502	11.492	11.0745	11.8831	16.0444	12.299	6.51774	8.83297	19.0047	15.0844	16.5727	12.0487	6.68413
chr1:39328636-39347289	-	MYCBP	N	12.2312	19.748	11.7389	21.134	13.4845	8.4301	10.2361	22.6293	8.64233	14.7309	14.5072	13.4062	15.4512	20.1057	14.4161	24.2134	13.9843	19.1778	11.4696	12.3306	16.9013	18.8163	8.22077	17.3134	14.8118	20.0099	9.26498	33.5337	17.1168	17.0952	11.0282	14.861	9.64881	12.5828	11.0692	15.1701	14.3434	8.84154	11.5557	19.7516	10.3954	16.8554	11.4462	16.9958	10.258	15.4596
chrX:48755195-48760420	+	PQBP1	N	28.8767	47.4739	27.6617	35.4675	30.9356	32.4023	27.5231	51.473	33.2034	41.0278	26.7127	32.752	39.9882	42.2545	32.853	41.9763	28.2627	34.7816	31.8033	40.7981	27.0219	65.0542	67.9889	75.4568	26.2404	32.5986	29.6473	27.3128	50.3981	43.8425	31.2107	36.6613	29.0924	29.0746	33.567	33.691	30.827	25.4706	31.3877	45.5723	38.9777	34.6837	28.6885	28.9968	31.4753	48.7079
chr9:104296133-104325622	+	RNF20	N	10.0101	14.8926	15.4612	10.3746	15.9876	11.5723	14.3882	7.01254	12.8138	13.1655	13.4979	15.9224	16.475	14.9193	13.423	16.6829	12.5625	14.5568	13.1435	11.0298	15.9936	12.5701	9.13139	12.1636	12.1644	9.47828	11.0446	15.5374	10.1678	13.8667	16.8805	12.6708	15.3903	15.3013	8.52969	12.3349	13.1198	13.9239	15.4783	10.6285	12.3083	13.1145	14.7338	13.0873	12.7351	9.84399
chr5:54552073-54603550	-	DHX29	N	10.6839	15.3119	9.57646	13.4955	8.43673	11.0526	10.532	8.52226	7.97936	10.8173	9.50724	11.0044	10.9241	7.09187	10.6422	6.99824	11.0181	14.4602	8.3343	8.39719	10.4265	12.2383	6.45697	13.6913	9.85145	10.2549	9.31116	8.2615	9.03217	10.0625	9.7942	9.13099	11.671	10.3249	8.11406	9.17502	11.4194	9.09704	10.5636	7.18267	7.86563	8.2137	10.1784	10.7158	8.42038	9.93972
chr2:136871919-136875735	-	CXCR4	N	94.7037	26.4164	29.9877	44.9513	64.1273	69.4215	57.1422	50.2186	151.189	114.074	20.6516	81.8019	78.329	21.2248	48.114	67.5566	27.3707	77.6524	48.9933	219.633	11.8276	54.8235	69.0216	61.3076	65.0329	52.5752	54.3746	95.968	65.4264	96.3001	52.8551	135.298	68.8761	142.837	60.1194	115.594	63.4551	179.64	31.6873	55.3701	73.5031	107.566	92.0852	153.352	63.7151	84.9782
chr18:21572737-21715574	+	TTC39C	N	9.49115	5.6401	6.78291	7.98059	6.83811	11.0726	6.58581	5.20748	7.29183	13.0844	6.83547	9.01336	5.90929	1.55342	5.72373	7.06173	6.41658	5.71746	7.23387	8.9768	8.47688	14.6162	8.82935	12.2745	8.29963	9.26999	5.69425	12.2301	9.02202	8.30688	7.37866	9.95505	6.26097	10.8286	6.36406	7.73781	6.51188	6.78962	6.22647	6.13718	9.14675	14.5564	8.58742	12.7019	6.44677	9.08351
chr19:36605191-36616849	+	TBCB	N	51.4942	37.5146	41.8797	34.772	51.4267	39.731	51.9553	65.8564	46.7948	34.907	51.7353	52.7617	64.7436	66.142	47.0504	41.9211	42.0638	73.8377	46.2266	45.699	51.7393	70.8556	96.9906	69.7291	59.799	46.2634	49.5663	37.9747	86.2693	55.8	47.5576	48.6301	45.5925	40.7362	47.8475	41.8829	45.7587	43.9401	60.3873	48.982	68.9604	62.2301	52.1242	44.3398	51.3377	52.722
chrX:135295381-135338641	-	MAP7D3	N	4.84221	1.88493	5.32676	2.34588	3.28632	6.61396	4.61911	2.92432	5.3478	2.94178	5.85541	4.81786	4.15031	1.39541	5.95411	1.56155	4.19215	3.27358	5.19098	2.46005	5.1142	2.1541	5.68812	1.59884	5.95547	3.34265	6.69891	2.64231	6.14795	2.01618	5.17607	3.73279	3.99055	2.50063	4.4468	5.38894	5.87916	3.72388	3.6267	1.66296	4.59179	4.65797	4.86271	3.50839	4.13125	1.48534
chr1:204391756-204463852	-	PIK3C2B	N	11.6253	7.32326	15.3063	16.0071	17.3936	7.55901	11.4193	8.22002	11.7853	10.2081	16.0172	11.0867	7.36161	5.77547	12.2208	23.4854	11.3619	5.69943	7.27928	7.801	15.8503	2.39073	3.91971	2.78977	14.6792	9.38028	12.9406	14.4379	2.74275	14.1556	10.8754	13.067	12.1403	6.5221	5.86941	11.3657	9.3788	7.72936	10.2081	19.4178	9.00915	5.61346	13.3351	11.2858	6.37441	6.42837
chr1:32687529-32697205	+	EIF3I	N	63.6176	95.0613	57.2851	68.3808	60.2697	59.0204	51.5903	136.64	54.1965	67.6674	48.1867	71.2358	77.288	134.193	52.5159	83.2173	51.2049	68.7846	52.1675	85.1789	47.1327	59.4251	96.6376	94.2161	50.2964	91.4778	59.7596	86.2083	93.3575	84.1331	59.2868	79.4089	51.0735	58.8592	75.5031	73.3051	52.2339	50.9907	60.1045	109.48	72.1129	95.1196	46.9867	63.6896	51.3428	76.3113
chr22:29702572-29708774	+	GAS2L1	N	9.91899	4.86672	10.2825	6.0844	13.3589	5.96223	16.4201	10.6475	13.3199	4.12308	10.7706	9.19316	18.3138	13.8047	13.2319	6.30771	13.2397	6.43905	12.9722	9.28947	11.3469	6.63898	17.7567	9.62234	12.1377	5.64198	15.6047	5.86729	24.6332	7.259	11.4333	7.14276	12.0171	4.86384	13.9008	6.27151	11.9758	10.1668	13.594	6.97216	14.324	17.8906	10.3638	8.8135	14.0327	6.94406
chr19:18485541-18499987	+	GDF15	Y	6.75243	40.2163	10.6102	94.9203	23.2491	50.3476	12.5317	59.8421	12.6578	189.796	9.34295	66.195	6.55678	47.0369	3.77789	96.376	21.9946	24.263	25.5374	60.0006	6.98785	28.6703	23.2852	127.783	15.412	94.7249	12.9386	60.469	16.2939	32.9305	14.2698	113.538	11.6547	11.8965	6.57965	65.4061	4.90428	39.2533	13.9236	42.5362	45.8439	10.8748	23.5819	5.19065	10.0745	281.727
chr4:843064-926161	-	GAK	N	30.5981	37.2585	38.0843	28.2001	24.789	32.5777	35.9273	51.5255	32.6457	33.1745	30.9806	34.0844	25.212	35.9602	31.6945	42.5447	37.6556	33.9355	35.8722	33.3987	35.7746	75.0739	53.6137	54.4742	33.2234	38.1762	37.4771	42.5194	44.9597	37.3151	33.8111	40.913	36.2404	29.7707	28.61	38.6996	26.3576	38.8169	33.6603	39.9695	46.3955	25.8712	49.2435	58.5065	33.4582	43.6085
chr9:115249127-115431677	+	KIAA1958	N	2.32357	1.53929	1.61479	1.63569	1.51394	1.24955	1.47607	0.53973	0.858225	2.39238	1.21528	1.81079	1.26771	2.14961	1.49926	1.71759	1.90321	2.18904	1.22641	1.30286	1.31231	2.57582	0.610787	1.55765	1.10141	2.44367	0.811455	3.06479	0.561469	0.397655	2.64756	1.32618	1.82769	1.8275	1.43423	1.54273	1.28842	1.16723	1.52287	1.20595	0.634035	1.39186	2.2374	1.67559	0.971807	0.947507
chr17:25783670-25953461	+	KSR1	N	29.9819	40.6088	35.4689	18.1296	21.3646	41.8871	30.1979	14.423	29.777	23.5233	27.8028	29.2584	23.4519	11.8333	32.93	14.0873	35.2393	50.0626	27.8831	22.6673	30.3331	52.8894	6.00014	14.7333	34.8341	19.818	33.8486	37.6215	9.83091	12.1005	24.6072	20.8904	32.265	23.7218	24.2646	23.0199	20.844	15.7847	25.6354	11.7939	23.8912	23.4989	22.0707	32.5531	26.1864	41.297
chr1:51819935-51985000	-	EPS15	N	26.1856	15.642	24.9145	17.9893	22.7676	19.1435	23.4551	19.9	23.303	20.9464	24.8378	21.3918	23.3683	13.81	24.2164	16.4454	24.1396	19.8906	24.4908	18.8759	25.1767	11.2351	18.0819	14.4095	22.8334	25.3918	21.7366	21.5344	22.1747	16.8952	27.0191	21.4419	25.4639	26.6451	23.6977	20.0147	29.3334	24.7455	23.4953	12.1329	18.3237	17.6517	26.527	21.0236	22.4135	15.8521
chr19:47177532-47220384	-	PRKD2	N	18.4666	18.4485	23.1889	18.8844	19.9417	16.9679	17.6873	30.7523	16.7083	17.3397	23.5588	18.9274	14.4046	12.5223	16.0493	19.5142	16.6656	17.9093	17.3682	20.764	22.4582	18.0953	45.2487	24.0347	25.8553	23.668	23.2824	17.8365	26.8125	35.0983	15.8239	29.1782	14.7634	15.2163	14.5705	12.4422	21.2245	14.8622	15.9131	24.5886	24.9645	20.4279	19.1507	20.9498	19.3614	19.9352
chr10:114710009-114927437	+	TCF7L2	N	9.74303	7.24744	11.7993	12.3788	11.6918	6.59892	14.0954	6.69747	11.8063	11.03	14.2514	9.84533	14.2337	11.0174	10.5659	12.821	16.0076	6.97129	13.6394	9.21752	10.3447	6.71368	9.14946	6.59107	9.92129	16.7451	10.0633	10.6553	9.7209	12.9209	15.3674	9.83194	15.1802	5.3667	10.6534	16.519	10.1888	8.41534	14.5221	12.3418	10.6214	7.63853	8.93565	4.92039	12.5922	10.9937
chr9:95858500-95875565	+	C9orf89	N	19.627	14.7454	15.6794	11.9662	20.3657	16.7566	16.386	16.8987	17.976	13.9754	19.1632	22.7259	20.6527	14.8145	15.9951	16.5871	19.1995	17.0484	16.5523	15.2322	16.5255	27.1072	33.1672	12.4989	18.8931	19.8028	15.6748	12.9203	29.3936	15.418	17.7163	16.1476	15.1118	15.1404	16.7886	14.1883	14.2198	14.1855	19.8905	15.2148	24.4013	18.5962	19.4863	18.2437	19.8209	15.5941
chr19:18303992-18307758	+	MPV17L2	N	6.46308	8.91058	3.1782	3.82812	4.92898	3.98543	5.72466	13.1271	3.14994	2.74286	4.59375	4.36677	5.74816	8.34878	6.46888	7.68559	4.36579	4.0896	4.3899	4.12872	3.83606	8.5503	6.98434	4.79187	3.37166	6.9679	5.1532	2.52859	6.70886	6.93473	4.35045	6.18572	3.86319	3.61969	3.84228	5.82485	3.65432	4.90778	4.81739	8.62207	6.10593	7.68062	4.22895	6.26645	3.13942	7.44303
chr19:18942747-18979045	+	UPF1	N	13.7356	21.8853	17.3883	16.5217	18.2143	14.6032	19.12	20.2839	18.8857	17.232	19.6927	23.3059	19.1821	16.9021	21.7353	24.8937	15.3899	20.3159	21.1489	20.4048	21.7042	35.7761	22.9166	20.2164	19.4313	20.4656	18.5907	20.1337	22.3833	26.4368	19.4749	24.495	17.8096	17.4627	19.9254	25.7168	17.5106	20.113	17.7478	25.7226	20.9949	20.4009	18.6096	28.0373	20.5507	26.4239
chr1:173768688-173793858	-	CENPL	N	1.84733	2.79037	1.56395	2.54763	2.36382	1.99999	1.81288	2.0394	1.4048	2.83378	1.84583	2.48775	2.39645	5.29961	2.11184	3.84006	1.96831	3.73704	1.92571	2.65865	1.31625	3.38313	1.11753	4.24724	1.82735	2.01923	1.25291	2.16254	1.50677	5.35544	1.83162	1.81164	1.81382	3.44371	1.8544	1.79838	1.60333	2.33524	2.31038	4.10754	1.3061	4.23155	2.04907	5.09677	1.85328	3.14915
chr6:111303218-111347303	+	RPF2	N	9.21172	9.79916	7.22758	8.58793	5.01758	8.32955	6.57263	11.0731	6.61215	8.19152	6.17347	8.26316	9.95519	19.4554	8.93109	10.4783	6.7017	14.713	7.60347	7.92588	8.06815	18.7569	13.2687	9.34551	6.73809	7.83582	7.11016	6.18291	15.6528	12.3155	6.81939	8.17585	7.33983	7.83992	9.79639	6.502	9.07643	9.36284	10.7428	17.3089	7.17432	16.0186	7.24452	8.29613	7.16838	8.77043
chr13:46528600-46626894	-	ZC3H13	N	12.1013	10.5885	15.1303	10.2823	11.0566	12.6656	13.7683	8.5094	12.1105	12.312	13.923	12.0918	10.7322	13.3313	14.1779	23.6949	14.3085	10.5728	13.4024	5.79739	14.937	12.1438	7.9167	10.921	12.8663	11.8969	13.6574	9.3648	10.2286	20.3273	13.0521	9.51644	14.3847	12.7804	11.0378	9.53285	16.5721	11.5404	13.5008	10.9049	8.83637	5.54758	12.5978	7.4555	13.5421	11.8508
chr2:230222345-230579274	-	DNER	N	0.487722	0.253183	0.185555	0.0625784	0.595083	0.0403629	0.313969	0.258908	0.878856	0.332936	0.367332	0.316133	0.0518952	0.0624113	0.858997	0.04648	0.133419	0.35086	1.05873	0.0504632	1.13115	0.126902	0.790089	0.102449	1.65415	0.399584	0.155068	0.533274	0.767015	0.00874114	1.13415	0.664902	0.107562	0.534732	0.197248	0.105601	0.142075	0.0485826	0.163404	0.0361	0.471561	0.140618	0.312271	1.94063	0.412278	0.225997
chr8:103661007-103668130	-	KLF10	N	51.2783	19.1732	102.093	15.1973	68.761	39.0574	41.911	22.7961	35.2889	12.2437	48.3734	36.2887	37.2614	11.0093	33.659	26.3594	43.7207	36.8081	43.4376	28.2854	42.4512	33.2454	47.8906	31.4727	44.5253	16.3833	75.753	27.2488	34.3778	16.3852	33.4312	22.027	20.8503	11.1736	136.266	14.1197	78.8214	19.9383	31.8912	21.7396	27.7288	27.7581	30.1955	27.9257	33.675	8.48667
chr1:26126667-26144713	+	SEPN1	N	23.0071	26.2331	31.2739	28.7329	40.66	26.8847	33.8617	32.6013	36.5004	31.7849	36.5159	42.8583	36.4072	10.7559	30.1385	47.0474	35.8518	30.2165	35.6584	36.2118	33.8886	56.8903	29.2058	34.4733	28.4462	35.138	31.0615	33.4446	25.2733	36.4373	39.4635	35.0734	36.2584	24.2047	29.4563	32.2996	28.915	29.206	34.3082	29.0653	41.4514	41.5429	23.1192	31.0516	31.7684	32.8497
chr22:19419425-19423598	+	MRPL40	N	15.2886	15.9715	12.3123	24.6912	13.9747	14.1996	11.0654	18.5013	12.0133	16.502	12.565	13.9031	18.1986	27.8983	13.2915	7.82667	13.5103	14.3816	12.2826	12.8331	13.5274	30.781	28.6628	16.7871	13.2214	14.9708	11.8525	9.83143	29.7617	12.5599	15.4199	17.3046	14.4539	17.6128	9.95808	12.8216	14.925	16.5638	17.8399	20.324	16.3465	26.6139	12.9238	13.8286	13.3173	13.733
chr12:58213710-58240522	-	CTDSP2	N	77.7848	47.6087	93.1008	67.6399	104.641	209.005	89.437	49.1705	93.4645	70.3191	106.685	158.219	100.971	73.134	98.2394	65.3959	100.25	64.46	93.9244	89.4452	99.2396	55.1408	40.7448	112.347	75.2835	63.1022	82.8977	82.2042	37.1922	55.4923	98.0242	75.4163	96.762	59.9328	78.9068	74.2949	73.151	63.0622	87.4282	71.2424	66.6704	93.7292	82.9022	75.1161	89.1744	83.9793
chr2:169690642-169769881	-	SPC25	N	2.13147	3.44607	1.1592	2.55101	1.00656	2.46978	1.67429	1.96174	1.02906	2.03171	1.25463	2.07121	0.619056	4.91385	1.39493	4.56462	1.88563	4.85155	1.50423	1.16781	2.26511	11.8908	1.27184	2.77748	1.34104	1.79352	1.2214	3.06371	1.51887	9.36375	0.933259	1.62515	1.49683	2.54408	1.60792	1.60649	3.89022	1.7882	2.60393	6.92159	1.44105	7.99162	1.26161	2.58349	1.695	2.54077
chr6:33246885-33257304	-	WDR46	N	12.6043	29.7533	9.83315	26.1524	11.8927	19.4967	16.7379	38.02	13.0211	20.1659	13.6319	23.9405	16.3063	26.2527	15.1875	24.6855	14.292	23.0263	14.7144	21.0657	14.8864	22.3087	37.3945	29.1354	11.9401	17.3022	14.5825	12.0471	37.4468	43.4752	14.8208	26.1151	15.4369	14.1104	14.2697	25.9326	11.3616	13.205	16.3753	33.3263	27.5475	19.0533	15.093	24.4434	14.8034	35.2513
chr1:153507075-153508720	-	S100A6	N	848.105	1806.87	892.86	673.548	880.064	883.906	934.595	1602.4	893.259	790.682	751.908	818.194	1407.79	273.043	827.08	1130.49	1045.26	1724.23	747.82	1566.03	720.792	338.296	2638.21	651.278	851.588	1030.68	704.829	461.274	2175.89	1429.79	838.38	545.402	778.576	491.045	919.521	1106.22	1052.17	512.08	1389.29	1470.48	1372.84	479.124	761.335	1377.22	1101.2	1063.25
chr17:8191081-8198661	-	SLC25A35	N	2.9091	5.07229	2.73827	6.22958	3.4328	5.63712	3.44419	7.00975	3.144	3.01357	3.54337	4.1139	2.82864	3.61683	2.79502	2.41206	3.94666	2.38951	3.04354	2.52145	2.97559	9.22417	3.23648	10.6574	2.73386	4.5581	3.14446	5.19754	2.72378	3.57568	2.94208	4.34067	3.67346	6.14105	1.5027	3.82059	2.03969	5.79032	4.71933	3.2231	6.45792	2.36504	3.87473	3.43316	3.17558	8.28748
chr7:102004319-102067123	+	PRKRIP1	Y	13.2503	17.664	10.7302	10.516	10.4441	10.886	13.1759	22.1281	13.5863	13.0397	12.7708	13.7535	13.5249	17.6267	11.9276	17.2118	9.69269	16.2807	11.601	13.7932	14.2058	19.341	16.5178	8.59869	15.0259	12.4915	14.4633	17.5292	15.1032	20.3462	10.8257	13.1606	11.1113	12.271	10.5155	12.4547	10.3795	10.8715	11.7884	14.2216	15.2083	12.1004	12.8907	18.2469	13.0533	15.4241
chr20:33759876-33765165	+	PROCR	N	13.8344	6.29962	11.1324	6.9547	15.7692	15.1305	10.5652	16.1791	11.2344	12.1535	10.2478	13.3424	16.8198	9.4564	16.853	7.4906	16.1099	9.71444	10.8455	13.2643	11.0221	4.04169	18.6054	9.0869	11.8368	11.9869	11.2123	8.78197	32.0713	10.1798	10.4548	8.36721	7.64509	3.74457	14.6152	9.68441	8.7548	5.76545	22.2838	24.7116	20.016	14.9024	8.18282	8.19521	15.8446	12.8378
chr13:50069746-50103123	+	PHF11	N	46.484	33.8515	37.7419	37.9285	28.1674	38.5719	41.0318	41.5928	43.6058	39.1307	42.7725	38.6148	39.2094	31.639	40.5138	84.0207	42.2417	32.3995	35.9751	26.8867	44.6644	28.4771	57.4594	34.8004	46.1916	39.0097	40.1128	36.8546	49.3976	91.7456	32.2135	38.6485	42.0467	44.5426	35.8575	42.2356	44.7903	44.4306	37.8375	32.4805	34.6267	20.7682	46.9094	33.9232	46.6387	64.3098
chr17:61699775-61773663	+	MAP3K3	N	24.7709	12.6529	32.2891	16.9393	32.4493	17.239	21.8504	20.1087	26.4251	20.8828	28.2574	16.4613	21.4809	6.13797	25.278	10.3908	22.994	12.2522	23.1255	18.9495	25.7656	12.475	12.7249	13.5125	25.0007	19.8231	25.827	15.0082	8.55121	10.5282	24.0855	20.0111	23.694	22.0277	23.0715	16.4156	22.3626	28.6624	23.7968	8.58515	20.7412	14.7881	25.5649	16.7168	24.7947	14.8207
chr16:4381550-4405608	-	PAM16	N	18.9395	27.3095	20.1281	31.3127	14.6878	19.7099	16.4988	44.6005	12.3797	24.0686	20.3285	16.9686	20.8429	28.7565	17.8643	19.3799	16.6366	15.5764	18.8206	12.1632	19.721	40.5341	31.156	20.5633	20.9523	37.2041	19.0703	24.2598	37.0535	23.069	15.5743	23.0721	18.242	12.0854	15.1297	37.8562	16.5433	13.2509	18.1757	28.8288	22.8959	24.0746	17.7837	21.1073	17.9707	33.5788
chr11:119205237-119208023	+	RNF26	N	5.42757	7.09567	6.39973	6.69378	8.80614	6.55877	7.70608	9.13157	7.03278	6.71607	7.93839	8.17398	9.32016	18.9545	7.12998	5.73961	6.65629	9.338	7.63049	8.97194	7.35199	12.0904	6.80499	8.64653	5.71109	5.62109	6.12231	4.25231	6.55533	7.50522	7.82379	7.31875	7.8906	6.80231	5.30214	7.05814	5.71944	6.14155	7.18678	11.164	9.00094	12.562	6.54473	7.10934	6.84066	7.45524
chr20:42931478-42939809	-	FITM2	N	2.79057	4.48637	3.81415	2.63859	3.6426	4.54775	3.5373	2.12668	3.18976	5.29664	3.18554	2.95883	3.66874	5.11425	3.65064	5.14343	3.54992	5.19344	3.57959	3.06179	3.24711	4.11194	2.73964	6.61314	2.45973	2.06079	2.92232	2.13133	2.14138	3.28112	3.33146	3.5009	3.39931	2.77996	2.17027	2.70081	2.91648	2.23585	3.19365	4.99238	2.59984	1.90513	2.95698	3.14149	2.93192	1.95852
chr12:121200313-121342174	-	SPPL3	N	21.401	16.5182	20.9173	24.0633	29.3741	21.4334	25.8021	20.5186	22.1863	22.5825	25.7093	29.5295	21.1115	19.6941	21.3291	17.4039	21.7022	21.4912	23.6777	25.3594	21.7991	29.8781	15.9655	22.1975	19.7565	11.3243	22.3829	21.838	13.349	20.622	24.7918	27.6992	20.5909	19.6157	17.9532	27.8024	22.1575	29.5371	22.2508	30.148	18.7912	49.5004	24.8297	20.3241	21.2327	15.5804
chr1:153777201-153895451	-	GATAD2B	N	4.89354	6.17439	5.43882	5.12925	5.88954	5.1823	6.02015	5.03197	5.89675	8.32563	6.38698	5.55166	4.06364	3.61823	6.10508	7.16006	5.80905	6.84385	6.50089	8.38257	6.35384	14.8795	4.00434	9.7507	5.74015	6.84642	5.18368	8.04381	3.83479	6.16375	6.05439	6.83927	6.1745	5.51724	4.61581	8.91854	5.38637	6.01762	4.27246	4.21569	4.65117	4.17731	5.43396	7.22798	5.49442	6.31744
chr11:113603909-113644533	-	ZW10	N	4.51654	7.37217	4.33667	6.16195	4.66001	5.74451	4.21107	5.59568	4.0896	4.6758	5.19993	6.27181	5.88622	9.74803	4.75462	5.00443	4.38194	5.94463	4.29876	4.75331	4.69481	9.07334	4.16944	6.24335	5.07419	4.87713	4.16164	3.59637	4.77259	6.64466	4.62984	5.62954	5.55079	5.75078	3.64639	5.9577	4.21571	5.83285	5.80608	9.1811	3.91814	7.12199	4.69204	4.91941	4.69981	8.0567
chr17:61850963-61896677	+	DDX42	N	41.5636	105.161	44.372	59.8382	40.489	61.4018	46.7645	91.2249	42.2639	65.9818	46.1407	60.7008	36.0406	77.552	49.086	41.1863	50.4902	63.6487	45.4448	42.3781	52.1668	70.4749	34.4993	70.2493	48.4797	65.7278	45.6014	77.9195	40.4007	43.7498	42.3572	50.5014	43.7089	56.5478	40.0248	67.9624	40.158	46.4649	41.9965	38.5757	40.1662	53.1795	43.8942	51.4911	43.1307	94.5898
chr18:12661832-12702776	-	CEP76	N	3.01423	3.69492	2.39505	2.35206	2.79281	2.10771	1.77775	1.20978	1.93481	2.87303	2.5693	3.60294	2.99629	9.95784	1.8369	4.01474	2.80984	3.66538	2.17801	1.46474	2.44498	9.93834	1.9338	2.29828	3.08829	2.95054	2.73099	2.39607	1.83324	2.38751	2.87958	2.3242	3.03605	2.80613	2.23075	1.92286	2.65042	2.7389	2.02819	3.06664	2.24981	4.05591	2.47389	2.662	1.38526	2.64106
chr6:42989383-42997335	+	RRP36	N	19.2958	27.6128	13.3893	22.7751	19.3789	17.6704	18.827	28.9438	13.5729	16.3062	19.6478	20.3589	21.2167	32.3672	17.859	20.3025	20.1315	26.2405	16.6372	17.9627	16.2054	23.7798	25.0672	43.4595	14.7893	15.0163	18.0494	12.5697	26.4073	34.4558	23.6362	20.7797	18.6453	19.9973	14.799	18.6208	13.3883	15.5152	18.8421	32.654	21.226	27.4932	19.1528	21.2681	16.8865	25.6952
chr16:67906926-67918406	+	EDC4	N	17.5868	31.2561	27.174	28.0177	17.6836	15.5861	21.4608	50.6662	16.5714	29.8481	20.9272	25.922	18.9753	26.6318	22.6961	29.4998	20.9917	17.2591	25.4681	18.8635	18.8962	23.2734	53.5351	23.1433	22.1585	26.1412	36.5524	25.4648	33.3515	39.8966	17.4774	29.0062	18.7043	18.274	20.694	30.3515	20.0053	22.9871	16.6554	38.3835	28.5128	24.4161	21.7998	26.8826	21.9766	32.2962
chr1:1447531-1470067	+	ATAD3A	N	5.85922	18.5025	6.25144	7.02781	5.68951	7.07388	6.17484	15.5787	7.38144	8.37726	6.74612	10.4418	7.37283	10.8851	9.08543	19.7112	6.96277	13.4288	5.4772	8.82132	6.97592	21.7555	9.30164	11.829	8.07607	14.1025	8.69032	9.24381	9.24792	11.6403	8.19051	11.945	6.45615	5.22247	5.58499	9.69864	5.69265	6.04566	9.31446	16.0437	9.11328	13.0103	6.96196	9.69009	6.53779	15.6634
chr15:90544624-90625438	+	ZNF710	N	7.43259	7.85369	5.34671	11.225	7.0163	7.79432	7.45091	8.82075	9.32138	11.0779	8.39359	9.89516	7.50866	7.89234	7.78899	9.9474	6.96619	11.4113	8.86473	12.4051	7.36041	9.51339	2.64696	9.92592	7.26943	7.71467	7.77366	8.37798	3.13022	7.79617	6.00743	11.504	8.40637	16.4925	4.13307	16.2428	5.14513	15.8158	9.18224	8.73138	7.16777	11.772	9.8317	12.3426	8.05335	13.9403
chr7:77325760-77409008	+	RSBN1L	N	8.8924	9.94738	10.0463	11.599	9.63631	7.60346	8.6395	6.19187	6.73068	10.696	9.63223	10.0709	8.7787	9.7438	10.5158	9.82633	8.84668	9.92982	8.3228	6.09793	10.5134	5.12905	4.40753	11.9246	8.94128	9.35941	6.11036	11.0466	5.88699	9.89325	8.48257	9.18617	9.37883	9.57255	5.81935	10.658	9.96984	9.75251	8.05028	8.22472	6.00235	7.49557	9.43716	8.57492	7.84611	7.32023
chr22:19117792-19132197	-	DGCR14	N	5.13312	5.62192	4.42191	8.52147	5.62416	5.39565	6.27481	10.384	5.59535	5.75543	5.52959	5.40224	7.72644	10.4975	5.56108	4.95402	6.10343	6.03245	6.33147	6.05274	6.35284	13.5278	8.4137	6.0567	7.14697	6.27273	5.81203	4.01339	7.78709	4.83262	5.62967	5.93717	5.05288	5.57414	5.01476	6.27917	5.22698	5.34061	6.19068	6.27175	7.08017	7.95585	5.71317	6.41729	5.6302	6.4895
chr20:4833002-4990939	-	SLC23A2	N	9.71192	8.45633	8.47753	5.89888	10.0144	8.98145	12.0125	4.82188	10.9969	6.59567	10.8368	9.49445	7.31742	4.62976	10.1377	3.29965	10.025	7.76566	10.9498	8.05386	9.67646	3.77875	4.6154	5.03156	8.61745	6.70397	11.6128	13.3626	4.82956	5.28615	10.1173	7.09609	11.2367	10.1768	8.86292	8.42886	8.37936	10.0521	7.11885	4.00139	7.67377	5.68489	8.52339	7.72147	9.20109	5.26404
chr12:113594979-113623284	-	DDX54	N	15.5491	13.3891	16.4631	24.0518	21.3272	18.4087	17.3632	31.4252	14.2038	23.1045	17.9997	17.9082	21.9819	27.9015	19.5368	21.4557	20.8081	18.317	18.0027	25.1174	20.7358	33.1105	37.9385	24.8671	21.229	16.7376	18.818	23.6295	32.7593	28.0612	20.5092	30.0525	17.8663	16.5681	17.3892	31.9505	16.4458	21.0382	20.4804	37.4619	34.2858	38.8732	23.5359	14.7072	18.1459	16.9593
chr19:34919264-34960853	+	UBA2	N	34.1713	26.1102	27.2392	25.4792	29.0388	27.3331	26.4912	21.4301	24.7139	24.5252	33.724	32.9504	33.4239	34.9594	29.6706	32.3355	31.4261	43.2357	29.4276	30.931	32.8509	39.88	31.0193	28.5879	30.5357	31.8463	31.4085	24.787	36.8392	42.0325	33.3543	32.1467	29.543	30.8757	34.0946	28.3412	32.3813	28.7288	29.0517	41.2952	29.8627	54.2134	25.0882	39.1402	28.2319	28.0163
chr8:92006024-92053292	-	TMEM55A	N	7.38628	1.68147	7.96886	9.23134	7.53442	3.58269	4.49156	2.65879	7.48885	5.47848	9.20411	5.52058	6.37947	7.39522	5.52258	6.16442	3.88469	5.00587	5.49273	5.37244	6.82982	1.33316	4.14501	3.68299	7.2572	3.42954	7.05127	4.3801	3.87833	4.36871	6.29975	5.666	5.44608	4.99017	7.31443	3.36631	6.57123	8.6755	5.56571	5.86552	3.85809	7.2546	6.25894	4.65449	5.54222	4.5829
chr12:49159975-49182820	-	ADCY6	N	9.99955	13.0706	12.9416	16.1028	9.62523	8.73914	12.2128	14.9478	13.3457	12.2796	16.8644	13.2567	8.33713	9.12239	13.0001	13.5193	12.7555	9.32601	14.8297	9.43566	16.4131	23.6919	6.88472	22.7501	12.6442	8.46145	12.2942	12.2957	6.74771	6.23727	10.8411	11.587	12.4016	7.0473	10.6581	18.5787	9.98008	8.15322	9.87358	13.6149	13.8724	4.25779	11.3101	10.7618	13.2483	12.1766
chr1:112084840-112259313	+	RAP1A	N	73.1082	47.3961	60.8986	29.6387	58.7014	50.2529	63.1684	28.4253	61.2757	45.8184	56.1274	55.8865	84.5123	31.0502	63.5277	36.465	65.0684	49.3834	53.8078	48.0425	59.8171	28.8697	57.744	47.1609	51.6878	36.8468	53.9288	42.7497	74.9586	40.2006	64.9194	45.1812	67.5288	79.2139	74.093	33.9707	76.3962	73.5597	66.317	32.4174	52.1816	51.7409	63.3158	60.0248	62.4849	49.7338
chr9:97136833-97223324	+	HIATL1	N	25.1733	19.7718	20.3781	15.6958	27.5609	17.8872	26.5778	11.3369	23.7581	18.8577	26.2774	26.7703	33.9665	14.8546	26.9528	25.1464	34.6782	23.8682	24.0813	22.5538	25.3729	27.5616	18.7165	17.4911	22.8947	18.0776	20.6417	20.6911	25.4038	22.7878	29.54	20.0887	28.4772	26.8475	21.9741	22.1235	24.4293	27.9413	31.579	20.0525	20.2192	28.8223	27.8704	24.544	27.1577	13.5032
chr22:44639547-44708731	-	KIAA1644	N	0.14525	0.429775	0.0986391	0.105804	0.0520071	0.0569106	0.278993	0.265052	0.232614	0.261817	0.444263	0.809207	0.0583622	0.160934	0.295971	0.239505	0.133089	2.55137	0.139823	2.1648	0.143149	1.48839	0.0608291	0.208151	0.117814	0.590567	0.0864588	0.115396	0.114321	0.15585	0.137087	0.166381	0.159584	0.239018	0.0817074	0.16508	0.114299	0.121447	0.364463	0.25279	0.323663	0.611941	0.264609	0.773053	0.193412	0.174849
chr3:12625100-12705725	-	RAF1	N	42.4535	42.4873	54.8249	46.9994	42.6853	40.9567	50.6622	28.5521	41.1306	41.4824	50.1923	45.012	42.506	34.5972	43.1503	31.2746	51.448	34.9099	47.5263	38.927	46.3796	63.2911	33.9576	48.2211	47.1343	38.0199	47.7416	59.7901	30.6201	34.9003	42.6502	41.546	45.5526	45.1453	53.5405	46.6683	46.5903	41.2292	39.6594	30.9562	39.553	37.5177	41.2528	44.37	46.3768	30.5776
chr19:1576639-1592882	-	MBD3	N	18.9565	15.3627	18.2904	12.1353	23.99	14.902	20.2888	27.607	18.3958	14.1031	24.1245	18.8973	22.5455	16.7606	22.5381	15.0114	20.7362	15.877	22.4975	18.0915	20.074	32.3916	43.6793	16.4872	19.4296	15.4247	22.4939	13.4502	36.5165	20.7551	18.9845	18.3079	20.6785	15.2154	18.9566	14.2092	19.0366	17.0632	25.2572	20.4742	32.4771	33.6701	17.146	14.5118	21.6592	12.8584
chr17:74138534-74236454	-	RNF157	N	1.3128	3.58981	0.727318	1.24993	1.95462	4.33978	1.69465	0.668598	1.01044	2.5367	1.29337	0.73253	0.804914	0.840943	0.915323	1.80345	1.33441	3.28132	0.827777	0.930901	1.09633	21.8779	1.31872	4.7199	0.737315	0.883979	0.848093	0.670743	0.921382	1.16353	0.606876	1.69796	1.15628	1.25572	0.554477	1.56099	0.992031	0.875175	0.756826	8.28982	1.41816	1.23705	1.32291	0.974352	1.36492	0.802785
chr17:16120523-16252115	+	PIGL	N	18.6799	30.3512	16.4588	13.2107	8.9662	17.2235	14.4074	18.3377	16.4611	17.2389	15.5706	16.2222	12.345	24.7044	16.9386	17.9369	19.709	13.5616	16.1307	10.5851	17.6491	11.3479	7.31373	10.9587	19.8024	23.1765	16.7074	14.7386	10.1503	14.7798	12.5847	16.0717	15.4943	15.7457	11.7163	19.566	15.2861	14.5564	15.5188	21.3635	12.3563	13.366	16.9324	14.6612	14.4558	13.8377
chr5:140026643-140042064	+	IK	N	43.3222	52.7748	45.8405	46.7418	44.706	46.1439	44.6119	47.2523	42.0124	58.942	51.4135	42.7372	57.5138	41.8257	61.8219	46.0016	40.1699	39.775	49.6333	31.1739	71.587	56.0206	55.9851	68.1203	59.3176	49.228	47.9129	48.6248	60.9897	47.412	46.7281	52.547	45.236	56.3332	39.2954	45.9199	47.3862	40.035	48.47	37.3265	48.232	35.5207	48.1182	48.2808	51.4628	61.4767
chr1:16010827-16061264	+	PLEKHM2	N	19.3444	15.7748	23.4838	17.4434	27.2972	21.0355	24.04	26.8256	21.4677	19.3693	21.6608	24.8633	23.54	12.405	18.832	18.3183	19.9291	19.5728	23.4862	26.8222	20.5178	20.0275	27.6659	22.8839	20.3923	20.5146	27.1199	20.6404	24.3548	20.0767	21.7538	24.1322	21.4438	30.041	25.166	20.8782	22.4375	38.2095	27.27	18.863	29.8075	27.3863	21.5273	24.1533	22.837	18.0024
chr15:41700606-41775761	+	RTF1	N	17.8617	11.7037	20.1749	19.4759	17.0157	10.4869	19.411	10.5566	14.995	18.3258	20.0066	18.648	16.45	25.2611	16.6976	13.623	22.4021	16.7708	18.9621	14.237	17.2814	14.0436	10.166	19.4686	15.2097	15.5721	16.6155	13.8284	11.9281	18.9433	16.8555	20.6834	18.9665	20.1194	15.525	19.216	19.3305	18.4919	15.4312	13.6653	13.7445	21.1269	16.9989	18.1713	14.3047	15.4602
chr1:40810522-40888998	+	SMAP2	N	29.4863	21.2787	24.273	29.4892	34.6263	31.0651	41.6297	29.6995	44.6057	41.7165	19.2132	24.0553	51.132	22.382	35.8708	25.3987	22.2321	25.9474	40.4832	72.0992	22.679	21.8616	28.4168	37.484	21.2153	24.5933	23.3836	52.4227	46.0763	79.6777	30.7959	46.0354	43.7326	88.7407	86.4713	49.6762	39.6928	86.0497	24.5121	17.5685	31.1162	29.5495	31.4749	48.2196	43.2182	29.7202
chr1:244571796-244615436	-	ADSS	N	21.7368	32.4698	17.7401	33.0053	17.2531	20.9838	19.105	19.4471	17.7294	24.497	19.2861	25.6121	20.9469	45.2652	20.4491	30.783	24.388	28.0879	17.4683	22.9116	22.7876	22.1679	17.7955	34.0786	21.7702	27.5737	18.6582	24.1865	22.5671	27.8275	18.4305	22.3661	19.5298	24.0634	18.9343	27.5256	18.0561	25.8446	19.9816	27.1385	18.8401	28.7976	25.9467	21.4813	18.7704	37.9562
chr4:1160720-1202750	-	SPON2	N	35.8756	40.0116	20.8894	25.2194	26.5438	72.0732	26.7826	38.2344	42.6177	23.9814	30.046	38.8791	37.0579	10.1924	39.37	35.6052	28.4223	62.3015	36.2649	40.3013	30.0169	8.28205	48.7316	130.601	27.9441	16.1008	27.5392	15.5266	59.2689	36.4765	37.87	20.9634	21.6367	6.98397	43.985	25.8497	23.5771	14.0097	16.579	18.9361	35.2158	27.1974	16.9723	16.4516	30.7775	12.2155
chr6:33218049-33239824	-	VPS52	N	26.7142	51.4271	23.6483	36.3333	21.8041	33.6897	26.9951	43.1199	22.0659	33.4781	30.9015	26.0519	24.5169	25.4438	24.4494	30.406	26.8907	31.4417	26.4744	17.9942	29.1961	31.7298	23.1452	32.6038	32.577	31.8437	29.0364	26.1142	21.1705	42.4707	22.197	29.4057	28.0634	29.8314	17.8222	36.5937	24.8357	26.591	23.3463	41.0148	28.3041	19.6178	26.4673	25.4447	25.0423	40.7814
chr7:96110938-96339203	-	SHFM1	N	62.1646	115.056	40.4484	90.535	41.5638	67.9045	49.5512	153.169	57.0819	55.1395	44.9197	78.036	84.8098	196.819	44.9649	109.604	51.9508	107.041	51.0222	75.318	53.6146	238.471	117.515	68.859	51.201	61.7231	49.2165	92.3581	135.719	137.709	55.976	68.7653	44.1114	73.4754	56.8177	69.3748	43.2066	49.4268	83.6272	174.172	65.4598	139.064	57.0518	77.172	57.6486	89.9985
chr22:21271714-21308037	+	CRKL	N	14.2296	8.43965	13.3971	23.9286	18.3309	11.2586	14.0376	8.39023	13.2802	12.5374	18.1994	15.9685	23.4687	25.7531	15.9718	14.7334	15.8109	15.6258	15.1723	16.2177	16.3343	26.8731	10.3968	16.3587	12.7289	13.7053	12.763	12.8612	9.28227	11.4577	16.9605	13.5377	14.3089	11.7193	12.7936	13.4206	12.9891	13.7935	13.2236	18.5482	12.1575	33.1996	13.1097	14.3334	13.7017	10.3476
chr1:63249806-63331184	+	ATG4C	N	6.77182	5.52925	6.144	6.24892	7.50839	8.7077	5.5873	4.99041	6.82163	6.72759	6.24893	6.85924	8.27639	4.89297	6.81423	3.31958	5.71317	9.04175	5.44862	5.05369	5.95913	4.58274	5.02062	4.86236	4.69444	4.6195	6.84635	7.32516	5.12342	4.38069	7.3575	5.75953	7.18294	11.6897	3.73597	4.85073	6.86055	12.0957	8.70969	4.18611	5.10386	6.38319	5.60685	6.99588	6.34203	5.0663
chr18:44681413-44702745	-	IER3IP1	N	32.6464	16.9028	23.9131	31.5303	31.3101	22.4593	25.1723	21.674	23.6046	21.6474	28.1234	28.8504	39.9829	25.1521	30.6795	20.0581	29.6951	27.1799	24.6369	24.7148	28.2485	29.7074	36.5517	26.7665	25.703	27.4546	25.0382	23.5586	46.1236	25.564	26.657	26.0638	30.8896	29.2136	26.6462	27.0887	32.9524	24.8639	37.8334	17.4116	23.6172	32.4575	24.1989	29.3598	26.3573	25.7446
chr17:74385532-74449288	-	UBE2O	N	4.35195	8.06016	6.98962	13.4625	6.05232	9.22299	7.16191	7.75341	6.62337	9.47519	7.50401	8.46484	4.81343	14.1121	6.24283	7.69845	6.42323	9.71905	7.77296	9.44454	8.07114	13.5844	3.48792	8.47489	7.30729	8.50627	6.7532	10.5952	3.75125	6.45083	7.18196	8.08417	6.15592	6.53297	4.29395	9.314	6.37175	9.1048	4.88021	8.27133	5.05856	10.4077	6.24385	7.32161	5.1866	13.2645
chr17:43298811-43324687	+	FMNL1	N	32.0878	11.2912	31.7421	17.1895	26.4507	36.1465	35.4508	32.8081	30.3241	25.1217	36.0546	37.8816	32.6277	11.41	28.6332	15.9357	41.7703	22.2689	22.1389	32.6053	23.6977	16.1595	35.0031	22.8325	27.2099	29.4121	38.6108	32.3447	19.0918	26.7583	35.5742	37.4627	29.6754	35.0341	32.2844	28.0855	23.0507	44.2251	37.0111	19.5681	42.9992	31.8234	51.7027	54.2047	31.4053	24.7756
chr17:35766965-35839835	+	TADA2A	N	6.40939	8.85857	7.56365	9.9413	5.84573	6.85522	6.70501	6.5672	6.95512	7.51914	7.94285	6.74086	6.95641	11.6262	7.89147	6.05544	7.88305	10.7631	6.67506	6.90779	8.17451	21.2695	5.725	7.18948	9.39888	8.2176	8.11517	9.0905	6.01754	7.48839	7.15309	8.8238	7.6401	8.31238	4.1509	6.96663	6.9124	7.16109	7.49762	5.40242	6.01086	11.283	6.88987	6.15716	6.23369	6.99399
chr12:110288748-110318293	-	GLTP	N	25.3436	15.5832	19.9329	21.447	25.9813	20.8595	23.4903	18.9238	17.358	24.0822	23.9771	16.6432	30.4886	39.3667	22.3472	10.3019	23.3825	20.5941	20.7501	15.9943	23.0781	23.1431	24.5311	19.8895	17.7323	13.451	21.029	23.6033	25.7057	13.2955	25.2269	24.2885	23.6006	19.7266	23.5398	24.3341	18.825	18.2605	22.4267	15.334	22.9344	70.0891	16.4538	13.19	19.3547	13.5223
chr9:100831557-100881494	-	TRIM14	N	16.2295	18.6866	12.544	15.0403	17.212	21.2631	15.1801	13.3039	13.6659	14.6614	15.1934	20.7115	20.9929	13.4619	16.6286	31.0577	22.9267	26.8854	13.351	25.555	14.1425	39.2974	14.8455	19.9131	9.59233	11.504	15.0472	17.9103	14.4181	31.1658	18.6179	20.5232	20.999	40.091	12.1849	15.1562	11.2601	42.6561	25.8677	21.2539	20.5854	19.3884	23.3311	23.6479	17.7576	17.5393
chr9:22002902-22009362	-	CDKN2B	N	30.3577	19.8041	10.624	4.3604	26.6007	12.224	18.5935	0.893419	12.7959	5.2754	22.2829	9.4989	18.9405	27.7618	13.6572	7.04865	19.4119	0.907848	15.2891	3.88013	14.4001	19.1148	9.88259	3.0087	15.0164	7.86313	16.6487	3.43148	8.94042	3.44713	17.5412	4.73683	18.8426	12.8824	16.5255	4.90664	13.0321	7.81981	18.7353	5.53072	13.4377	19.9687	22.1148	8.50505	13.6062	9.32141
chr20:33459949-33515769	+	ACSS2	N	30.4333	60.8021	34.4526	50.2472	35.3174	39.3487	46.3579	45.753	26.7936	31.1766	32.7784	33.9044	36.3908	23.2825	29.7815	52.0311	39.9572	28.6949	39.493	23.0353	35.7821	53.0047	33.8046	74.5427	25.4666	39.0551	32.2706	47.9524	25.6106	43.6924	37.5855	58.0937	53.9859	38.9552	22.1286	42.3083	24.6119	47.356	34.445	89.803	42.2323	21.9032	46.7536	26.2369	36.1501	42.1322
chr19:17830051-17845325	+	MAP1S	N	7.10619	9.70142	10.5858	13.4668	10.5118	14.4609	11.0148	26.3134	8.945	8.1801	11.1619	16.4344	11.8311	13.466	7.25173	14.4373	10.8133	13.1878	9.72773	22.9878	9.23215	17.1855	30.2304	17.2136	9.29371	14.0292	10.2489	7.17243	22.8182	23.3746	11.1717	14.357	9.75544	10.4814	13.3889	14.7119	9.22089	15.2779	10.2478	16.0259	14.0433	13.1271	11.1147	18.9707	8.76603	20.9013
chr17:73870242-73874656	-	TRIM47	N	11.4728	8.76475	14.3604	19.7098	12.9227	19.1647	8.9003	34.5412	9.68366	13.1038	6.38186	30.6243	8.73121	20.5728	10.6726	11.0013	14.2376	15.2312	7.99658	18.0528	7.36169	18.7029	33.1439	15.6894	13.343	12.4713	16.2737	13.6485	32.6545	17.3876	9.63768	21.6115	7.63192	12.7826	12.9882	15.1113	7.45843	15.6297	11.3867	15.4726	16.7082	14.6128	13.2585	14.3311	12.7133	22.5118
chr9:33817565-33920402	+	UBE2R2	N	13.2391	11.3794	13.7278	12.6481	15.7939	12.8763	11.7735	9.58915	14.621	12.4371	14.5159	15.1235	14.4268	15.1361	11.6134	18.8138	14.1851	29.2388	12.8985	21.2709	12.865	22.2183	16.0002	17.3297	12.8987	10.8027	11.7871	15.7096	14.4311	17.0659	14.5145	14.0051	13.4293	12.6706	13.8813	11.5052	11.9707	15.6676	11.9175	18.2575	14.0514	17.3914	13.7653	13.1424	12.845	10.8739
chr19:47759237-47775210	+	CCDC9	N	11.6633	10.9309	23.5603	9.88268	14.0861	8.83673	13.7573	16.9881	15.0411	9.63707	12.8723	10.0875	11.9749	14.0317	12.1965	10.7135	12.6826	13.9635	15.9892	14.0509	13.1406	11.3256	13.8144	11.6336	19.2486	11.8421	19.2122	10.1307	12.6959	17.2132	13.3538	14.2205	10.5235	9.15921	24.1235	10.2948	12.9082	10.8046	12.836	13.8615	14.0909	12.1299	13.4742	16.0189	14.0813	15.2597
chr2:201374731-201448505	+	SGOL2	N	2.46586	2.39557	0.982568	0.879055	0.698052	1.44539	1.30224	1.05651	0.89249	1.21101	1.03969	1.66988	0.92624	5.32702	1.17414	2.99769	1.21047	4.25216	0.922651	0.520198	1.17218	5.03673	0.771217	1.55253	1.00955	0.846612	0.77215	1.47388	0.752978	3.18987	1.15662	0.842974	1.0135	2.14022	1.02534	0.524918	1.23903	1.08173	2.04758	3.40364	0.784317	1.13145	1.54581	1.66732	0.639075	1.48722
chr8:38854388-38962663	+	ADAM9	N	45.1085	33.6416	46.7174	64.1696	44.1646	66.1134	43.8876	23.0619	44.366	49.9458	42.3289	95.0718	49.2999	88.8523	47.5738	28.91	50.4701	88.5976	48.6519	54.1428	41.4397	15.1245	23.5738	48.9089	44.9327	48.4012	43.8769	52.842	35.6261	24.8152	47.2598	38.859	50.3446	66.3725	47.9146	41.1396	45.2945	60.4758	52.1404	48.07	37.5013	73.9428	37.7568	45.0066	51.8303	66.5883
chr4:57301907-57327534	+	PAICS	N	12.9214	23.737	9.20714	28.5901	11.7128	18.0509	10.3284	23.2564	7.77267	18.0944	9.03506	24.4336	12.8557	55.9886	13.2387	37.4827	10.7364	0	10.6381	27.0419	10.2277	52.9649	8.6417	34.9215	8.96697	14.2528	10.7271	19.5749	12.5702	29.3135	10.9611	16.5401	12.479	20.3477	11.0467	16.2157	9.90108	13.0556	6.86544	23.6036	11.0979	58.3804	11.158	27.4592	10.8165	20.4251
chr14:105607318-105635161	-	JAG2	N	5.60689	6.92872	7.21719	5.89982	6.65113	2.51888	7.33823	10.9602	8.05705	2.85274	10.2648	7.56597	7.25277	1.57081	7.534	11.8245	7.79028	8.41951	6.00582	12.6981	12.7352	10.5575	8.36306	3.08946	9.67827	5.86788	8.05801	7.26212	12.1491	7.95795	9.3084	10.4233	5.82347	5.28188	6.11649	6.58142	9.32652	6.39215	6.63343	3.14104	16.3719	12.8565	11.7868	9.2985	9.58232	6.82656
chr20:49575363-49577820	+	MOCS3	N	2.00624	4.16474	1.06158	2.535	2.4103	2.00654	1.81746	2.60776	1.78934	3.31293	2.28499	3.05799	3.39667	6.65124	2.68747	3.48924	2.00111	2.98036	2.30846	2.38766	2.90947	6.84005	2.15124	4.00083	2.13169	2.38944	1.74087	2.39837	2.89402	4.64162	2.62291	2.07231	2.27909	2.46308	1.28505	1.47488	1.15746	2.17864	1.82054	4.56525	2.63291	3.13363	2.01486	2.98155	1.76118	2.68534
chr4:140222609-140341187	+	NAA15	N	8.19749	9.01253	6.12965	8.51151	5.17875	6.53879	4.82332	5.09399	5.05793	8.31672	6.41722	7.84027	7.29499	18.907	6.85074	9.33048	5.8361	16.0284	5.60339	6.67221	6.49623	4.67877	3.83282	6.1227	6.59737	6.80321	5.01552	8.68181	5.9103	7.76936	5.26452	7.41108	7.59472	9.60015	9.82936	6.9018	7.40617	8.66812	7.15805	9.66981	3.97665	10.9327	6.57095	9.0259	5.35766	5.53288
chr21:34914924-34949812	+	SON	N	90.8735	121.638	99.8432	128.814	76.8846	150.23	94.8099	90.1352	94.6557	226.067	115.066	117.503	72.8214	153.003	106.221	90.5346	107.288	103.459	99.367	62.2836	109.909	145.581	81.6573	135.636	103.229	147.528	107.759	116.299	94.0544	89.2323	84.6653	94.4689	93.0291	122.295	101.452	105.773	110.289	96.7608	83.6942	54.1645	77.7627	59.5673	97.227	82.7566	99.2691	80.5096
chr10:74870217-74891586	+	NUDT13	N	1.87535	1.22024	0.93105	2.45938	0.342093	1.10416	1.86106	3.62844	2.0787	2.26126	1.84014	1.96823	1.30537	2.60805	1.40949	0.917524	2.43893	1.0176	2.2735	0.932872	2.34596	0.67753	1.68776	2.23921	1.82641	1.61181	1.49351	2.40642	1.26072	1.16699	1.16053	1.42638	1.91985	1.74764	1.10768	2.7188	1.49402	1.86595	1.27213	1.04997	2.05785	0.922596	0.729537	0.584659	1.21132	2.01284
chr1:43829068-43833697	-	ELOVL1	N	43.2777	58.3941	42.5477	90.9188	55.9439	46.4966	51.6924	108.26	42.9701	41.6984	48.3574	61.5517	67.8649	80.1221	48.0123	62.0212	54.6499	59.9005	47.3715	41.6629	45.2518	32.7288	59.6241	60.094	40.2475	55.1801	41.1572	58.3333	58.1407	53.9915	46.7443	61.6992	50.9509	47.7042	40.6913	55.6405	47.8137	50.4518	56.5471	64.4585	59.3453	57.3191	47.566	44.8327	51.0502	62.2192
chr17:660337-685581	-	GLOD4	N	26.3563	32.7134	25.24	25.5376	35.434	24.1701	35.6137	26.2533	26.0086	38.9575	28.3316	39.9279	40.4642	58.1117	28.7645	29.9109	30.24	37.5509	30.8619	32.1134	32.7846	55.0374	25.6183	35.9657	23.9294	31.3329	28.8199	24.6388	27.3708	36.0539	29.323	33.7053	32.9036	38.96	28.5739	34.7341	30.6672	32.1233	35.9947	34.8617	28.7574	37.91	29.569	22.6252	31.914	23.829
chr17:39968932-39979465	+	FKBP10	N	17.8258	18.8777	15.5893	37.1378	20.225	24.0819	16.2172	30.7315	31.255	19.2178	18.7142	39.7017	15.6091	99.4805	20.0346	15.3547	16.9071	69.4707	26.1895	62.2669	14.5908	28.6979	31.092	15.5914	19.4697	18.6305	22.8462	18.1028	27.4555	35.4917	21.2075	23.5927	14.8696	15.797	20.9269	23.5797	15.7841	12.9969	14.6112	65.6256	31.6714	72.1844	14.5992	51.5653	16.6158	18.1738
chr17:43002077-43025082	-	KIF18B	N	0.65205	2.81819	0.183776	0.783377	0.190236	0.606407	0.168234	1.67404	0.385439	0.562707	0.383878	1.2329	0.176354	11.189	0.180501	2.64434	0.280015	6.28021	0.887496	1.16978	0.179495	50.705	0.267042	3.20951	0.246828	0.531849	0.168145	0.833909	0.120842	3.87856	0.136331	0.327063	0.226528	1.55687	0.0963872	0.463416	0.100218	1.04919	0.61349	4.56157	0.471103	7.77094	0.201651	2.25462	0.334969	2.46453
chr14:70078313-70181859	+	KIAA0247	N	29.6009	25.4353	28.2088	13.9163	28.0575	22.7821	33.9432	23.829	23.5989	25.2856	29.2608	25.9498	25.4597	20.1657	26.5777	17.7122	23.8772	36.9018	28.573	30.1482	22.2371	21.9155	15.7385	21.2862	18.6236	20.98	23.8009	17.8828	19.006	20.5538	23.495	22.3445	28.9773	30.0119	33.5025	20.6488	25.8819	30.8067	23.6412	14.6407	19.6549	27.9365	28.6753	33.4888	25.5502	17.2343
chr2:110300559-110371783	-	SEPT10	N	55.7926	14.4828	55.1599	20.3987	43.3861	19.7562	41.8098	13.5056	55.3373	23.1767	51.7163	27.8641	49.1859	11.9686	56.303	33.1047	49.056	23.5484	45.9805	16.0621	49.5074	9.90705	30.8455	16.4898	55.5731	25.9728	39.1813	20.3864	41.6669	19.848	49.1573	23.3515	51.407	23.1845	56.2777	26.4471	64.3575	29.7872	50.2624	29.7889	31.5719	27.6352	37.631	21.2699	50.5463	16.2734
chr6:36410544-36458920	+	KCTD20	N	26.0558	15.1949	19.274	18.4584	24.4632	14.4571	20.3359	8.77079	18.2149	17.8928	22.4783	21.6817	19.5991	17.5165	20.8467	24.7806	23.4108	25.0688	22.9661	26.9647	16.9447	13.2614	13.0703	21.3913	16.3011	14.0992	24.556	13.8387	12.7048	25.5775	20.8139	14.8203	20.8357	19.9967	17.6962	13.9762	18.7545	18.8657	19.7053	21.9706	16.9544	23.9437	20.0722	23.0035	20.1986	19.1243
chr14:23340822-23350789	+	LRP10	N	38.9634	46.7403	53.8018	40.1107	57.9879	49.222	52.2965	74.7131	52.2001	62.0945	49.8188	77.8604	60.4565	119.367	48.7402	52.0364	48.9764	73.6617	56.3841	65.9696	45.5866	39.3091	29.3607	55.3017	37.514	31.5631	48.0895	53.9317	25.4574	55.5815	61.5219	62.2712	53.7461	40.2201	51.9521	50.6831	47.0514	44.3483	50.9902	56.424	53.4895	53.6219	44.9823	62.0403	47.7274	39.4327
chr2:33172039-33624576	+	LTBP1	N	12.6746	22.0125	14.5772	24.0819	15.3762	22.2191	20.4878	16.6145	28.1633	30.2575	22.2283	37.3475	11.3517	7.79408	18.4174	20.3328	16.687	33.4842	32.6312	38.8408	17.7647	10.436	14.7182	11.0983	16.1506	34.3305	24.3714	22.109	20.5902	12.4991	28.2686	22.7859	13.224	10.1201	20.9262	38.9897	18.0556	10.4205	14.4916	11.6186	35.8263	18.5175	15.6396	25.9368	16.2013	17.2568
chr18:56529832-56653712	+	ZNF532	N	24.7771	18.8637	27.0081	14.583	24.5523	18.8047	23.7702	9.99983	25.7068	21.7106	29.0169	25.4469	17.1798	21.3384	22.7554	11.9671	20.3884	33.95	20.5663	32.8539	24.2891	19.4291	8.09851	19.7157	24.1951	15.377	24.8674	20.6382	11.39	12.3363	19.7536	14.7905	21.2586	17.9937	21.1505	20.2037	22.1383	15.766	17.7891	11.7603	13.5381	20.8184	18.9592	28.8204	19.3254	13.2451
chr3:43120724-43147568	-	GTDC2	N	5.14434	5.00391	6.08982	4.52811	7.74498	3.99056	7.28551	4.96739	7.75536	4.86588	6.91522	5.12018	7.49399	7.48495	7.92413	2.57568	6.0582	3.53619	9.721	5.52643	7.49133	12.0268	9.64782	4.3299	6.50637	3.67474	7.129	4.15481	8.47841	3.66582	7.6558	5.07935	5.85233	3.33067	6.25388	5.95084	5.96387	4.30538	5.84867	5.44805	7.30756	4.03379	5.7932	4.22985	7.69303	3.16382
chr17:39958199-39968856	-	LEPREL4	N	3.56868	6.75955	3.20768	9.89043	3.94435	5.53895	4.08572	5.98038	4.58325	5.5095	4.15703	9.99071	3.68965	14.8827	3.79136	4.62851	3.0797	14.3631	3.61864	9.52342	3.22833	15.1174	7.14992	7.12263	4.25737	5.29542	3.07693	3.92899	4.54129	5.11065	4.23221	6.64297	2.44295	3.3171	2.73532	4.61021	2.96916	1.63988	3.23008	8.21282	4.42735	17.3098	3.29806	9.60444	2.6159	6.04341
chr10:119040000-119134978	-	PDZD8	N	8.58916	4.27759	7.77324	8.9417	11.1669	5.70182	7.08358	5.36075	5.92186	7.52018	7.90235	10.3948	8.19046	6.62895	7.21805	10.681	7.34481	5.56173	5.3643	6.03007	6.07388	6.10333	3.63926	10.7266	5.97296	7.48384	4.67717	9.30501	3.62332	9.13508	9.06253	7.46194	7.75523	4.78659	9.35221	6.14407	9.91103	6.46879	7.66471	17.3867	3.94769	7.70897	7.73976	7.48906	5.67182	3.58298
chr16:85723690-85784735	-	C16orf74	N	1.86167	1.19118	0.938165	1.00251	2.05213	0.849726	1.08903	9.45694	2.42394	1.92126	1.42611	1.51791	1.85704	1.04644	2.10011	1.05547	2.06057	1.15905	1.76194	1.5479	1.74274	1.43388	3.86827	0.556657	1.8585	1.96441	1.73007	2.21732	4.42373	1.09347	2.86317	4.50326	1.38908	1.28529	2.94519	1.295	1.34197	1.74187	0.945794	0.42574	1.84958	9.72894	1.28615	2.12888	1.52354	1.52295
chr19:55851221-55859488	+	SUV420H2	N	7.01458	8.5423	8.5162	4.39237	4.92172	3.7672	4.36181	17.2514	5.09198	5.70859	5.41142	8.24508	4.77959	9.06002	4.61087	7.76129	5.55136	7.00386	6.3067	4.28459	6.85654	11.924	5.68032	6.34735	8.74319	9.49054	9.27039	7.67899	5.6053	8.9451	4.15138	6.4589	5.51753	5.85638	4.13135	7.43708	5.922	6.46142	5.66677	12.3179	9.65492	6.74269	5.23884	6.18755	5.21825	9.39926
chrX:67718165-67757127	+	YIPF6	N	16.6303	17.8346	13.1876	22.6511	16.794	14.0842	13.6732	6.07692	12.5597	19.8474	15.3937	14.8983	16.4622	23.3618	14.2576	16.4034	13.9536	21.3357	12.0323	18.2477	12.67	16.9963	6.99027	17.9521	13.5091	14.6264	10.6221	14.5199	8.3774	8.02963	15.0643	13.4931	14.813	13.7207	14.5083	12.1417	16.6921	12.7302	15.7324	16.3625	7.65439	21.6035	10.9156	13.5515	12.9404	17.9901
chr12:122064455-122080583	+	ORAI1	N	9.26935	4.96569	10.5504	8.1686	13.1548	8.41578	10.8813	10.6089	8.75252	6.13524	10.7604	7.49194	14.8869	4.90506	10.1439	4.46172	11.6495	5.03722	7.09813	8.89765	9.86528	16.965	14.3672	9.87609	8.4841	4.89001	8.56324	7.35884	10.0699	7.36967	12.5185	13.2415	10.5614	8.49647	7.73053	7.48098	8.79231	10.7084	15.3353	11.0106	14.0992	13.508	11.2628	8.05752	9.92287	5.56299
chr1:36690017-36770958	+	THRAP3	N	25.6193	43.7113	33.7329	45.5227	34.7349	32.6144	31.3703	32.4623	28.4409	37.8024	36.3772	37.2603	32.7385	42.2763	36.1242	37.4496	35.8794	41.6083	36.1447	35.7907	40.3722	31.0853	19.8715	36.8883	34.1299	33.7475	35.1893	65.5078	24.0829	33.0727	30.19	37.8369	31.9032	39.1993	30.457	39.1772	28.6819	35.8812	33.2627	31.261	29.0839	36.3688	32.9903	39.7415	32.5721	36.3719
chrX:109437414-109683461	-	AMMECR1	N	3.23717	5.99164	3.94951	3.40899	2.70918	4.39085	3.58111	5.37143	3.34075	4.44532	3.41678	3.55952	3.38214	8.97419	3.89345	6.55067	3.70513	4.30032	3.03207	4.33525	3.26095	4.06286	2.13333	5.89347	2.77106	4.13103	2.67256	4.69999	2.76738	5.9611	3.20051	3.35152	2.7287	2.82066	3.33709	7.48271	3.03078	2.62523	2.53612	4.59221	1.81772	7.18353	3.07593	2.87015	3.55622	2.86358
chr6:38643701-38670917	-	GLO1	N	52.683	50.6577	46.9326	66.8404	55.9322	51.718	57.1152	42.1577	46.5089	47.8536	50.2476	42.1201	72.7739	115.528	61.735	47.7632	53.1561	78.1011	52.4657	39.9737	55.1947	61.5402	51.6103	118.948	47.811	45.9231	42.1988	23.3888	69.8762	48.0621	52.9561	39.8202	57.4663	48.0457	51.5112	44.7969	58.5683	37.5082	52.6987	77.7356	44.9026	42.6169	40.1146	29.067	57.6947	59.1155
chr13:24144509-24250232	+	TNFRSF19	N	17.7161	6.60227	10.8621	5.94454	10.9689	10.5936	11.6967	10.9887	15.676	13.338	25.9461	16.853	10.9969	34.5485	19.8456	7.12415	16.1053	11.0652	15.7794	4.12813	13.1926	35.8839	7.91601	3.99269	20.0815	13.5516	11.8353	10.7112	8.60712	3.13104	14.5357	18.1381	6.97854	5.92982	9.10901	9.7912	11.4659	4.86212	7.37941	1.21667	8.79514	5.49053	8.94774	6.38715	12.6878	6.8937
chr5:43289497-43313614	-	HMGCS1	N	21.2346	22.0774	43.5798	18.8872	25.0603	20.9752	30.4379	9.07651	12.4893	12.4854	21.0717	18.1046	38.3799	50.9834	29.9455	18.1671	25.7968	20.6432	33.3878	12.1226	32.67	29.6404	24.4036	24.6646	15.8796	37.6045	22.4851	14.231	13.8616	15.3551	19.8766	17.5077	41.0846	15.2931	21.1361	19.859	29.6584	18.0861	38.6802	25.3142	12.9181	45.5354	35.706	18.2442	34.6222	22.9736
chr19:45582546-45808541	+	MARK4	N	8.7467	5.69896	8.67486	8.51366	8.21305	6.14202	8.57515	6.25101	7.47508	9.40908	9.03374	8.43793	6.78285	12.9124	7.35374	5.90171	10.2473	8.75693	8.68471	12.4692	8.43163	8.34602	5.41377	8.47357	7.02905	9.00645	7.29199	7.7507	5.09302	8.43315	7.65361	10.6708	8.40481	5.91942	7.45213	6.84074	8.16073	7.72929	7.97218	8.03726	7.03267	12.7406	8.80597	8.37052	7.11468	8.23481
chr11:45943172-45950647	+	GYLTL1B	N	1.42041	9.35102	1.8265	15.3733	2.5919	4.619	2.37184	12.3682	1.0937	7.60281	2.2827	10.0959	2.60867	52.2169	2.06959	30.5748	1.86131	4.86297	2.81657	9.52352	2.55648	35.9528	1.64804	13.1567	2.6279	6.99722	1.92467	16.4814	2.42365	27.5116	1.60167	9.14281	2.31256	2.87872	1.19092	4.98704	1.72209	1.80667	1.90006	3.69357	2.83634	11.0319	3.05767	4.28918	2.37998	26.1657
chr21:44834395-44847008	-	SIK1	N	33.6062	6.61442	77.5229	18.9144	94.2065	19.762	61.5552	14.1414	78.3682	95.3615	37.4979	16.708	19.4138	17.2097	35.1703	35.4188	35.8111	28.5654	98.0063	58.7182	28.2304	12.9172	105.426	29.4337	41.9358	27.2999	117.022	60.0739	16.5647	9.19867	56.2421	45.7336	32.5993	14.7718	35.8538	35.8572	113.209	20.5482	41.5721	8.83216	30.9695	12.0729	29.7329	39.9131	39.0287	11.4372
chr9:33290509-33371155	+	NFX1	N	14.802	13.4137	14.8668	11.8569	13.2761	13.2159	15.8409	9.10639	12.6776	12.5346	15.4239	12.9278	14.377	9.28144	16.0552	15.3748	15.0592	13.9806	15.5329	13.4901	16.3546	23.9146	11.4107	13.5686	14.1448	11.863	15.9367	17.9146	11.0112	15.5196	14.8959	16.3685	14.7187	14.3882	13.8702	13.1431	17.3529	14.6405	13.8908	10.3201	12.1612	12.7709	15.5015	13.518	15.6765	10.6248
chr16:29827285-29831759	+	PAGR1	N	9.86387	13.0036	9.9543	12.6629	8.23554	9.16094	8.96644	18.2644	12.1402	11.6229	10.0066	9.113	10.2522	10.3908	10.6892	8.29448	8.91918	8.55375	9.85344	7.93449	10.4455	21.7362	15.5421	12.6994	10.5758	13.2501	11.5129	11.1272	12.1387	9.12082	10.8463	10.4126	8.39109	6.70629	8.33388	11.1849	9.30615	7.72349	10.1209	10.5288	12.5321	16.8671	7.88735	8.44276	9.79489	17.2731
chr6:30844198-30867933	+	DDR1	N	37.7883	88.9398	35.3478	100.711	45.7218	77.9887	37.206	76.8025	29.0513	89.4534	31.7885	61.5029	34.5659	86.9772	47.2654	125.6	36.9059	112.947	39.5124	36.2811	46.9861	50.1921	21.7832	139.968	45.0325	92.6369	27.9996	46.5438	26.3452	123.693	30.3239	55.0863	40.904	28.4227	31.276	78.2095	38.9463	23.7715	41.0571	85.2168	33.8582	85.571	32.7566	52.8054	45.9601	118.695
chr17:26721661-26734215	-	SLC46A1	N	8.00971	10.2604	9.34993	13.1643	9.03115	14.2846	12.099	11.8857	10.696	15.755	10.1076	15.1788	8.98152	2.59131	12.5737	6.42084	9.88909	8.4063	11.2699	9.19613	11.7541	23.0464	12.3097	18.6739	7.09582	11.3243	8.82931	9.47016	9.09276	7.71531	13.6347	16.833	8.78177	15.358	6.65046	11.6738	7.81515	12.3692	8.34247	6.18174	11.5874	8.05175	14.2238	8.64331	9.71068	9.81608
chr12:124069078-124083116	+	TMED2	N	92.7276	73.4871	69.5724	130.392	82.5764	62.641	68.3401	76.6517	72.7272	78.7843	70.087	90.3637	105.384	79.9167	79.2275	72.0283	63.8305	99.4227	75.5647	111.413	66.5106	98.0906	75.3744	85.3338	66.784	62.106	63.5607	69.8798	84.9856	79.3148	71.691	90.4233	74.5173	73.0006	65.335	80.7284	83.6398	66.0549	81.239	131.491	80.6931	135.821	72.7367	75.7388	68.6598	93.6285
chr17:4843303-4848517	+	RNF167	N	31.6282	51.3447	33.3591	37.4083	41.1395	34.6093	29.6472	59.0752	39.3214	66.6353	46.5797	46.4827	47.2385	39.4637	37.4235	43.2095	39.6048	41.1861	38.3133	37.5269	42.4583	67.4358	80.6497	45.1003	43.0062	46.2081	39.5967	30.2461	56.0053	43.0184	36.8446	50.017	37.7059	37.2427	38.8732	49.318	40.2333	36.7989	36.1352	44.4527	41.1841	38.2126	35.302	31.3127	38.8335	40.5165
chr10:70939988-70968855	+	SUPV3L1	N	11.1228	9.60217	9.85685	13.7516	11.371	10.4339	11.4621	20.6484	9.78198	13.3189	12.3878	11.5986	10.1123	18.4169	11.9078	9.31662	8.34787	9.44467	14.058	12.1969	12.2897	9.75585	24.9322	10.9883	12.5737	12.4499	12.1915	12.5065	25.4423	15.41	11.0262	14.0959	10.9658	11.3821	9.9058	16.8198	11.0324	10.9356	8.40983	14.8718	11.9158	13.6934	9.63461	10.0863	12.5802	14.8675
chr16:72078188-72128330	-	TXNL4B	Y	5.39278	6.88168	4.40074	2.81905	4.12694	3.22828	4.79977	4.02683	5.90588	5.59047	5.27381	5.07904	4.87081	4.64104	5.56288	5.71717	4.00805	5.26022	5.85014	4.30531	3.93704	3.41741	3.77718	2.5468	4.19914	5.41434	4.9461	5.03453	4.99839	4.0883	4.95414	5.51803	4.25705	6.21935	7.08937	6.38329	6.16383	5.29062	4.61358	5.47274	4.04818	8.19068	5.03089	5.09412	5.94498	4.42418
chr7:32535038-33078516	+	AVL9	N	9.83122	17.1173	9.66481	9.42494	9.2085	14.167	8.68569	9.32743	7.57504	11.5368	10.0551	14.2366	8.12374	14.711	8.74174	17.2766	11.7913	20.8211	6.2459	20.7366	9.39724	14.8668	4.92453	15.8618	6.72807	10.3768	6.01863	12.9891	4.2706	16.6213	8.74039	8.01574	9.17455	10.0261	4.94156	7.48412	7.38512	11.5178	9.07342	35.4992	5.6772	18.7654	10.5422	12.6524	7.60778	15.82
chr17:42269173-42277481	-	ATXN7L3	N	19.3835	19.8861	15.6825	23.9927	20.2746	19.5403	20.3291	19.2417	18.3662	19.6768	22.4171	21.9155	19.7204	34.9286	18.2851	21.8337	18.561	24.2534	17.521	19.5815	21.6979	27.494	13.2619	22.0731	19.25	14.88	17.6993	19.6389	13.6382	18.5962	17.7166	18.4481	17.5219	21.4386	16.7463	16.1983	18.2	18.429	20.2349	16.3184	18.1587	32.474	18.8037	22.0476	18.5708	19.6602
chr12:121124672-121139667	+	MLEC	N	35.1995	29.0056	29.7746	52.6753	32.0394	20.7395	28.6832	47.7573	27.6135	35.7781	26.9225	47.2475	41.7795	34.5083	35.721	113.374	45.9204	47.5874	32.6036	51.657	27.6089	92.5785	23.6974	75.7219	23.4673	23.5793	28.1442	50.8711	22.239	78.1772	33.1845	58.7355	33.1834	43.3685	21.081	43.8508	25.9452	35.3956	33.8364	116.503	31.1811	54.5999	33.583	35.7049	25.469	24.0559
chr12:124196865-124245549	+	ATP6V0A2	N	7.79161	6.46964	6.72389	8.09973	8.20362	7.57688	9.02948	5.69506	7.25771	6.23868	9.38761	9.6499	8.53244	7.92404	8.62224	7.13622	7.74874	8.01876	7.64857	8.83362	7.60878	13.5866	3.81398	5.16424	9.74431	8.89699	7.91664	8.07691	4.95761	7.2106	10.2329	8.53418	10.5958	10.3155	5.2223	7.89444	8.30486	10.6237	9.66167	7.88515	6.49581	13.6269	9.70365	9.96284	7.99351	6.1679
chr14:89591215-90085493	-	FOXN3	N	26.1301	14.1408	24.0372	10.7728	31.2277	16.3243	25.8032	10.06	24.3371	25.2744	31.6619	19.6095	24.536	12.6157	21.7312	14.1225	25.5973	13.6106	20.7166	22.0589	25.7845	28.8997	8.55487	14.9184	20.7291	18.5939	18.5367	16.5825	10.4465	10.6846	29.9288	16.1728	27.2964	20.3957	22.9549	13.3669	24.6841	23.2348	18.2607	9.39848	15.1534	17.5816	30.8742	19.1813	27.5897	11.0416
chr5:132086509-132142933	-	SEPT8	N	17.2425	17.2254	16.7952	21.1957	16.116	18.6599	20.109	11.8048	18.956	16.5066	19.9939	18.1171	14.9683	8.78938	19.5706	21.1872	15.4709	18.8861	16.9652	19.2268	17.1468	28.5864	9.8229	15.5005	15.6226	15.9799	19.7617	19.5203	12.7234	17.4784	14.9008	13.6129	16.4572	11.8874	13.9433	15.3646	12.4004	10.7019	17.4384	19.3026	18.6419	14.8075	16.7366	16.2083	15.0526	14.9228
chr1:45205490-45233439	+	KIF2C	N	0.954541	4.8631	0.628423	1.33373	0.600912	1.32123	0.302119	2.20884	0.483823	0.706613	0.555557	2.18285	0.863637	17.6025	0.406063	4.25147	0.941579	7.52158	0.770025	2.00333	0.270347	20.3934	0.514626	4.26425	0.406678	1.37421	0.382077	1.87356	0.49261	6.95258	0.386083	1.02999	0.495163	2.62457	0.375434	1.11049	0.522346	1.24057	1.28544	9.96048	0.902994	9.25216	0.948159	3.84923	0.405228	2.93008
chr12:56295197-56326402	-	WIBG	N	18.6396	11.4543	12.5503	16.9639	16.1845	12.1301	13.8712	21.7377	11.4932	12.6721	14.7563	15.1696	21.8021	52.7817	15.1956	14.0403	19.9412	12.7937	14.0772	13.1888	14.7157	21.2706	29.0627	24.4094	14.2183	16.293	13.6654	16.2484	33.7102	18.9013	16.9451	19.4426	14.8832	14.5856	16.1208	17.6059	15.6266	14.8417	16.9081	18.6892	19.5027	16.4598	14.9423	13.4307	17.8761	25.022
chr16:2479395-2508855	+	CCNF	N	0.79461	3.38786	0.827303	1.48858	0.728377	1.60748	0.865679	2.76816	0.548172	1.49961	1.08509	1.8067	0.772277	6.38267	0.66668	2.36657	1.0419	3.94878	0.79552	3.69985	0.918866	18.4485	0.699934	5.5049	0.592849	1.42271	0.675352	1.19339	0.564114	4.25101	0.813893	3.04983	0.765492	1.5849	0.59318	1.14797	0.47645	1.2808	1.09466	5.72421	0.848283	6.31844	1.02794	1.62511	0.577746	3.92441
chr12:120875893-120878545	+	COX6A1	N	150.751	115.507	127.223	171.653	155.936	114.492	133.779	234.455	121.593	110.078	127.632	118.629	208.343	220.219	130.584	136.349	135.539	129.168	132.612	138.729	138.112	576.599	276.935	207.33	132.941	112.195	115.094	140.229	289.582	131.488	134.003	148.96	129.173	121.485	131.473	132.023	152.622	120.012	201.574	291.04	191.509	275.344	127.529	99.1725	144.078	130.148
chr2:174771187-174830430	-	SP3	N	29.9853	28.955	20.8154	24.8917	22.4463	24.0129	20.3154	15.5333	25.3195	28.2618	26.99	31.3399	23.9739	26.9676	25.252	39.6579	23.9124	38.2814	22.1277	27.5109	25.5418	28.9703	13.9723	22.4236	27.7717	24.5571	19.1038	34.9497	17.8319	26.5396	25.3494	25.5937	22.8727	25.3252	22.0337	22.8268	23.9563	27.178	24.1079	22.797	18.4328	29.2085	25.0016	30.134	22.9422	25.7005
chr8:82570196-82598928	-	IMPA1	N	14.2654	10.5121	11.5137	22.1711	8.47508	10.3132	9.69691	6.06012	10.068	8.93805	10.8957	9.28822	11.5655	11.4671	12.5888	25.2656	10.1628	9.31163	9.7214	8.36823	11.8051	5.78283	6.24312	11.6294	11.04	9.02974	10.012	12.8462	10.9965	11.1091	10.2737	8.26398	12.7363	12.7078	10.1734	8.9051	13.5255	13.1262	11.8649	11.2189	7.82303	14.1713	11.9016	9.93102	9.82272	11.167
chrX:20142636-20159962	-	EIF1AX	N	48.504	45.484	34.0519	35.609	26.9356	20.8759	32.4376	24.2363	34.8775	36.6307	37.6336	44.5971	49.9405	65.308	43.5694	50.9038	23.6814	26.6247	27.9127	28.7247	24.2328	37.8563	20.1829	29.8891	35.225	39.2833	23.9154	26.4695	35.0475	61.7138	39.4636	32.3217	26.2637	22.2833	47.5496	27.4045	45.5747	28.6325	28.6065	47.9124	20.0016	54.9788	21.3851	22.6835	31.4751	28.0696
chr12:120105558-120119435	+	PRKAB1	Y	20.7516	50.0461	24.6811	31.851	24.4301	38.7578	22.1373	53.1137	20.4707	61.6575	23.4411	17.7223	28.697	29.1265	30.1797	23.3295	29.7882	24.338	37.5716	16.0296	24.3161	41.5467	34.9535	34.4133	23.2596	25.9324	19.5319	36.9137	29.6565	32.0525	21.0353	42.0213	22.753	21.3063	16.7407	75.42	19.2099	17.9573	17.0055	30.7015	30.5549	18.4674	21.7849	19.8428	25.4786	25.6207
chr8:121393000-121457642	-	MRPL13	N	19.9408	26.0105	12.1236	50.6011	13.4776	18.8616	14.8533	23.9519	12.5907	14.6226	15.0754	20.7621	20.7079	32.9991	16.4311	39.9769	17.0194	29.2187	10.8957	15.4222	14.5356	32.7104	30.8954	104.866	13.9425	11.1139	13.1135	13.5663	34.4366	28.4182	13.9906	21.4665	14.0713	20.1949	12.2226	15.1058	16.9113	16.6554	22.0764	41.3905	15.9255	32.9031	13.6862	20.7055	15.9467	34.3822
chr11:57471186-57479693	-	MED19	N	7.38113	8.02753	5.76266	3.9936	7.14495	5.81449	6.34523	9.9185	5.94878	4.32076	7.21459	7.52932	8.14977	15.5473	6.71108	5.42041	6.28612	4.38731	6.41429	6.52245	6.60311	10.2044	10.7687	8.87031	7.09776	6.28944	7.53361	4.97804	10.3114	6.8479	7.94835	7.4513	6.22392	4.86194	7.28391	5.42724	7.45494	4.65377	5.83992	6.45583	7.77716	7.3046	5.45308	6.10996	6.42367	12.1841
chr7:100797678-100804877	+	AP1S1	N	14.818	33.2553	13.8659	23.8675	16.7766	24.9014	15.8251	36.0849	14.5969	17.0163	13.805	25.0906	21.5076	40.8736	13.5364	69.8148	15.8278	36.9002	13.3879	41.9933	12.7317	35.8485	19.4068	35.6706	12.1607	15.6494	11.3092	18.3039	21.0705	56.5264	14.1867	21.9014	15.0036	18.0838	11.8252	19.066	12.5743	15.187	19.5709	93.5553	22.1936	35.9402	18.5252	33.3725	17.1279	21.8589
chr9:139956581-139965040	-	SAPCD2	N	0.195365	0.709145	0.124843	0.600204	0.163017	0.543459	0.245254	0.762188	0.197951	0.169941	0.299664	1.14503	0.183254	3.35008	0.265172	4.52295	0.252526	5.1688	0.361847	1.40034	0.140667	10.5784	0.283326	1.0721	0.189862	0.427685	0.138607	0.577789	0.276538	3.24228	0.23494	0.999179	0.248684	0.811599	0.175694	0.207218	0.0650374	0.319991	0.561338	7.42643	0.271384	3.63637	0.383872	2.42934	0.234895	1.00769
chr3:129149787-129158878	-	MBD4	N	21.4219	23.2404	16.8359	22.2504	14.107	20.3009	18.9249	13.4531	15.1685	16.5105	18.5371	22.8411	19.2952	21.6142	18.3838	19.5613	20.2105	18.2236	17.7572	16.6345	18.9953	38.8194	15.0444	19.2692	18.6985	16.534	20.4854	20.4067	19.6137	28.0253	17.5072	24.1497	18.845	27.4517	15.3695	20.8717	13.9581	23.7605	19.8875	21.9332	20.4776	21.621	19.2539	26.5719	19.2884	15.7862
chr2:62423248-62451866	+	B3GNT2	N	26.3199	9.05042	27.1664	14.9442	37.6506	19.8501	25.6551	8.26084	20.7979	12.3325	28.6973	21.5179	24.2794	44.3998	20.0265	21.941	26.8192	20.3239	20.239	15.4565	22.6276	9.10984	19.4772	11.8063	21.3473	14.1579	24.1921	16.1334	19.6478	16.5046	22.8587	14.0926	24.222	32.7795	18.9367	10.1727	34.1821	44.6651	30.2387	14.9179	15.4391	16.5086	22.3408	15.1426	21.7351	11.478
chr21:44949072-45079374	-	HSF2BP	N	0.0623359	1.6412	0.22226	0.646117	0.199586	0.0645892	0.293499	0.198646	0.20924	0.201684	0.187704	0.52803	0.0558196	2.39564	0.0946678	0.168756	0.120477	0.597475	0.788289	1.05774	0.260485	4.29106	0.250667	0.787939	0.100902	0.151806	0.139952	0.34979	0.175832	0.189923	0.122577	0.32031	0.195261	0.27151	0.139665	0.0849809	0.140192	0.176139	0.294875	0.488951	0.246762	0.420731	0.218836	0.372617	0.172164	0.78542
chr1:45792545-45794347	+	HPDL	N	0.171331	0.500163	0.281376	0.118364	0.104667	0.0762509	0.254692	0.0891783	0.0937082	0.0451687	0.168496	0.184626	0.0788246	0.236785	0.149144	0.971263	0.126278	0.252759	0.062596	0.167523	0.204786	0.774817	0.220493	0.194321	0.0473648	0.0918356	0.275098	0.194531	0.115203	2.28531	0.120095	0.100776	0.153207	0.106324	0.263524	0.0667416	0.247776	0.0921999	0.0257635	5.57699	0.0554541	0.896335	0.273772	0.205169	0.15121	0.0373541
chr8:22844930-22877712	+	RHOBTB2	N	25.1941	12.8131	45.0141	35.3442	31.1803	24.8481	42.4338	15.1279	26.1391	41.5878	26.326	22.0645	45.3754	4.5233	40.6121	12.6573	33.9881	10.1419	53.9841	13.4498	26.6129	5.71656	26.8892	22.2625	25.4683	32.4145	36.2925	44.2104	28.7462	16.6253	35.9514	31.112	37.8762	28.6387	26.7427	125.33	29.4116	25.3712	29.2584	8.83886	39.1697	12.6643	21.8467	25.3123	39.7799	6.91928
chr15:80125927-80189721	-	MTHFS	N	18.0802	11.282	15.2922	16.4367	19.8253	15.0626	17.2509	19.4393	14.0791	12.6221	18.3342	15.6863	29.083	21.0668	18.2977	14.4482	20.358	9.0421	15.6499	12.7162	15.9295	27.8462	23.9604	11.8098	13.7188	12.7382	18.4381	11.4706	33.908	13.4333	17.4171	16.1878	23.4515	25.2089	21.7948	20.5209	19.5175	20.7936	25.4268	16.3605	17.0708	24.4158	16.2429	23.4631	15.3316	11.086
chr3:66429221-66551687	-	LRIG1	N	16.1896	29.2837	21.3735	26.5498	21.6961	21.8761	21.631	15.6012	14.1558	25.8681	22.4317	23.6951	18.0216	6.71868	20.5164	18.6034	17.7788	15.6717	26.0997	18.7963	27.9579	49.8548	12.6425	18.3675	21.5782	17.2631	21.5203	39.7085	15.7881	22.5953	20.1344	21.48	18.4401	15.3519	17.8056	21.9504	22.0094	8.63041	14.6081	13.2571	14.5151	15.9844	14.2673	24.3707	18.1254	12.2472
chr7:100400187-100425121	-	EPHB4	N	11.8942	29.6165	20.3464	26.8765	29.2321	21.4244	16.1847	32.6007	23.1454	17.9761	25.4176	21.5806	23.6766	25.6072	17.3686	33.6173	22.4527	41.7207	15.285	28.7039	29.4223	22.5667	14.5683	22.7278	20.7593	11.9139	20.7719	13.5955	19.8764	25.7211	22.8276	21.1035	17.8268	9.10547	18.1361	21.9621	30.8056	12.2156	24.4631	46.1538	28.7113	30.69	14.1157	22.8074	15.9937	25.0216
chr19:896503-913240	-	R3HDM4	N	21.384	21.4023	23.9488	22.8609	22.7821	21.6535	20.9701	47.5385	21.2253	19.3186	21.2751	30.7046	22.4763	26.4783	20.5443	26.0662	25.2639	38.5397	21.4818	35.7451	21.4003	40.0623	36.4672	31.847	21.5977	35.6561	26.0536	26.9292	28.3046	40.4624	19.9916	35.399	18.4416	16.6462	38.2921	33.906	21.2364	22.5988	20.6328	46.3143	32.8639	50.5775	22.0072	32.2243	22.953	31.9078
chr8:56685701-56738007	+	TGS1	N	6.59416	5.8123	6.8555	13.9858	6.18922	7.22899	5.75711	3.36946	5.8729	5.36773	6.93773	6.84555	7.76227	9.84124	7.1728	10.2937	5.82395	4.48345	6.51205	4.43345	6.52752	8.077	4.32025	6.37274	5.4956	4.68332	5.48422	4.1334	6.19763	6.52474	6.55129	5.80032	6.83263	6.53798	8.61684	5.83899	6.67082	5.59872	6.25421	7.57888	4.40556	9.89693	6.49759	5.20813	6.08091	7.49128
chr10:101948055-101989376	-	CHUK	N	13.0752	6.5878	10.3317	11.0954	11.6416	10.069	12.0789	6.78969	8.26318	8.00459	10.715	10.93	13.3466	13.1165	11.888	7.7869	11.4677	9.6472	8.52929	10.227	10.0288	6.43077	6.31428	11.4513	9.75235	9.73859	9.50345	9.29748	7.16829	8.24946	9.10036	7.87274	11.354	12.4836	10.5323	10.2082	10.8544	13.053	12.1995	9.3612	9.35383	10.4475	11.367	9.40386	10.252	8.53775
chr8:101698044-101735037	-	PABPC1	N	544.764	650.402	507.857	1910.78	553.023	709.223	482.761	330.703	489.233	482.831	422.378	716.34	568.204	1197.12	476.647	1464.31	562.049	667.429	519.963	743.855	469.986	480.819	494.812	2157.89	442.281	593.038	528.43	647.157	569.242	1242.49	700.102	1023.06	632.5	629.668	649.11	665.128	457.374	664.759	563.097	1077.65	612.226	1108.26	483.045	536.312	485.365	1755.41
chr19:14017014-14041692	+	CC2D1A	N	11.0282	22.2392	16.3839	17.1994	14.1368	14.8787	14.8064	26.8999	12.6722	16.5877	13.8898	14.1216	11.7906	15.8938	12.2731	24.4422	13.4045	15.9812	13.691	12.7137	17.7165	45.8949	18.5962	18.5592	19.6769	19.5821	14.7975	12.1719	14.2156	28.8367	12.7904	18.2317	11.0114	11.1251	9.94161	22.0007	10.2089	14.3332	11.5108	30.5224	14.369	15.3596	12.2122	17.1068	15.9388	32.9957
chr7:102113565-102119354	-	POLR2J	N	19.4467	21.3454	15.6035	22.6123	20.9357	21.7197	18.178	41.0261	19.1678	18.3433	19.2722	20.6845	31.2455	49.0637	20.4741	29.8272	19.1327	25.6662	19.5705	31.0219	20.5662	60.4081	43.558	14.7903	20.29	18.5708	19.7766	20.6706	41.4791	32.8413	21.2951	21.6545	20.1539	18.9728	19.6833	21.3568	17.729	18.2444	23.2735	39.2657	24.1461	37.5139	20.7736	25.1225	20.5125	26.1189
chr16:75681684-75795051	+	TERF2IP	N	28.8073	31.5386	31.3686	28.8501	37.8369	26.1722	33.366	32.3229	33.7356	34.5065	38.288	30.8834	38.4995	22.4534	30.6512	22.6115	32.2705	22.724	38.0816	36.6826	35.7427	11.3155	38.9963	22.9475	36.318	33.1879	33.7791	32.4949	42.5744	24.3611	33.0209	31.4176	31.904	25.758	32.4321	32.3022	31.5244	28.7287	33.0266	21.5609	33.5151	25.9249	30.6436	28.1071	32.3605	32.8794
chr11:66624118-66627946	+	LRFN4	N	5.38566	3.2889	2.87887	1.77858	4.58317	3.10878	5.94527	4.98654	4.36963	2.17057	4.12545	6.42384	4.25999	1.29632	4.71803	8.97629	5.15983	2.69552	4.62498	3.97009	3.80354	7.35839	7.49287	3.30436	4.64712	3.35901	3.61199	4.01192	6.72732	8.87141	5.11686	4.57355	6.08286	3.65013	4.04848	3.62673	3.99796	7.70926	6.59875	10.2296	9.52301	8.77947	3.89735	4.78721	5.24668	3.80355
chr11:61727190-61735132	-	FTH1	N	2445.26	1340.86	2146.86	1501.88	4539.36	3360.14	3645.25	3054.76	2654.26	1996.37	1937.51	3206.76	4645.48	2972.22	2253.82	2139.63	3308.55	2522.72	2311.05	4245.1	1887.96	2011.5	5862.25	2966.29	2098.06	2090.04	3422.04	1761.76	5302.07	3296.5	3010.82	2968.47	3904.45	4906.19	3098.21	2302.79	2539.28	5766.6	4814.78	3869.87	5635.54	3579.29	3548.38	2837.82	3634.5	2200.16
chr12:498439-551811	+	CCDC77	N	6.27787	3.72583	4.7604	5.05392	3.41668	5.33633	5.30266	3.39862	6.5392	4.55016	5.781	3.47779	3.72969	5.47328	5.50586	5.56797	5.50114	4.03211	3.53735	3.94012	4.65517	9.25226	5.2693	4.34806	4.71283	2.99097	5.57083	3.60813	3.24539	4.71071	4.16032	4.89112	6.25774	7.20798	6.14151	4.28966	6.64965	5.29949	7.01061	5.31947	3.55816	6.64965	4.92594	3.80694	4.56332	5.41392
chr9:95473645-95527094	-	BICD2	N	11.2499	6.21982	14.6509	7.57448	15.0896	8.0629	13.6211	5.42794	13.3094	10.738	15.7571	11.1027	14.71	8.18162	13.4422	7.34762	13.3785	8.03846	13.1127	11.7719	14.2041	11.8142	9.73584	10.387	13.1165	10.4362	13.0435	9.88459	10.3819	6.89309	14.688	11.412	14.2805	11.024	12.9479	10.0943	12.915	13.7176	13.5419	4.97262	10.8052	23.0798	11.6074	9.7634	11.6432	6.40271
chr9:135251008-135282209	-	TTF1	N	7.809	6.60446	7.22267	8.56602	6.63763	6.82515	6.83548	5.61092	5.81912	5.67295	7.33816	6.75469	7.36405	6.23569	6.55343	7.44799	7.1891	12.0143	6.05578	3.74658	8.26139	10.9568	11.6252	5.32319	8.93948	4.60976	5.98379	4.62811	12.4144	7.75781	6.17199	5.87725	6.42337	6.79886	5.46512	6.16019	5.68576	5.21792	9.91107	5.11307	8.21445	5.39048	6.24514	7.05114	6.77704	4.70666
chr9:94325373-94712444	-	ROR2	N	1.30971	1.32635	1.31633	1.43689	2.81762	2.95609	1.39975	2.23366	2.29757	2.22894	1.64033	2.21516	0.857045	0.946333	1.66748	1.32542	1.70396	3.40824	2.54613	7.37852	0.952162	1.026	1.96307	2.00187	1.65896	1.32434	2.48341	2.09203	1.81924	2.31382	1.82532	3.47973	2.39215	1.42747	1.5703	1.43644	1.33509	1.39379	1.25075	2.90501	2.63669	6.26901	1.76223	5.10125	1.30598	1.80224
chr13:41885341-41951166	+	NAA16	N	10.2833	12.7016	8.91421	9.94152	5.27953	11.1377	10.1946	7.9859	10.2971	11.3708	11.2443	11.2333	7.84713	8.76323	10.2154	18.4705	10.6466	6.90543	8.64035	3.89837	12.8604	7.98452	5.02819	6.74728	11.0562	11.8528	9.40346	11.0321	6.5154	10.4663	8.73095	9.22182	10.7098	11.276	6.52984	6.97592	8.29194	10.4712	9.02318	16.31	6.09735	4.71472	7.78274	7.51627	8.9293	16.0009
chr1:110026101-110035426	+	ATXN7L2	N	1.75516	3.04719	2.84326	1.29144	2.55237	3.89617	2.3686	3.45687	2.51216	2.68751	3.32214	3.06473	1.82484	5.13208	2.62216	1.6443	1.66408	1.62902	2.28494	1.33121	1.88406	3.71787	3.87487	5.8084	2.39411	2.1475	2.68824	1.61192	2.11821	2.60358	2.98675	3.33882	1.83066	1.56972	2.52134	2.01178	2.19048	2.07951	1.74332	2.59924	3.01217	1.71635	1.99033	2.66699	2.23072	3.51257
chr19:54369477-54379691	+	MYADM	N	128.028	13.5159	254.479	36.2901	178.173	36.8704	85.2547	46.8026	121.303	40.9646	111.657	63.0264	118.882	22.1114	85.3467	69.1229	104.781	45.9912	96.2415	103.047	61.5958	8.57728	125.326	35.1661	124.879	54.7082	235.037	32.0426	70.438	36.1729	83.3191	55.0748	59.7999	18.7972	240.559	42.2605	265.732	85.3701	92.2927	26.3911	58.5833	34.4016	46.7524	39.7947	107.857	21.678
chr6:292097-351355	+	DUSP22	N	29.0487	19.1218	28.1675	26.6182	25.9756	20.6616	24.4473	22.1928	30.9804	22.6251	32.1616	22.8924	34.713	16.5487	27.4221	39.1164	26.3154	20.7352	24.5516	21.6666	32.4071	20.8443	26.5	18.2139	31.9873	21.079	27.0164	25.0422	30.3035	47.5404	26.6488	30.5327	26.0716	27.1191	27.8233	27.2321	23.63	31.7621	29.1945	17.9787	29.3442	17.8485	24.9098	23.4663	28.9604	22.4644
chr17:19118928-19240028	+	EPN2	N	26.0237	13.8454	27.0524	27.3974	30.1993	22.5386	20.2624	8.30866	30.1905	21.2884	27.3706	18.751	22.6624	16.6928	22.9417	10.5686	20.1828	22.0369	20.999	16.7567	23.8052	9.52231	10.1751	22.3266	26.7963	19.2517	20.204	13.4178	8.0992	6.33546	21.533	20.0254	20.442	10.6633	21.5321	18.2615	30.6275	12.6139	15.9265	6.31971	13.3352	15.8079	15.0801	9.83063	20.737	13.5157
chr19:36630477-36641255	+	CAPNS1	N	210.985	176.467	216.797	182.17	295.866	252.05	232.979	351.001	240.554	174.94	227.609	228.764	334.555	280.233	221.74	268.128	229.317	476.126	235.706	242.801	229.84	146.288	504.827	221.753	225.863	245.699	232.536	196.682	368.867	340.319	238.621	264.64	230.796	245.426	246.383	282.097	253.889	270.132	241.074	246.144	311.595	285.286	216.952	201.124	246.589	193.489
chr3:49977440-50137478	+	RBM6	N	53.7255	97.7558	56.3136	43.5428	25.5401	57.6382	57.0981	68.0281	59.3354	55.1271	58.2669	54.466	41.5138	49.4781	63.5556	50.6996	65.4296	53.5689	63.9121	29.4864	63.8218	65.046	71.206	38.4655	61.375	49.7143	71.2829	52.6424	67.07	62.7303	44.3839	57.0741	46.0921	57.5144	45.1502	84.1328	54.5309	53.2802	50.154	50.8271	60.152	30.6313	60.5517	53.9675	61.3514	57.2917
chr9:127620159-127624260	-	RPL35	N	690.672	389.355	477.482	481.449	591.194	468.629	432.413	687.078	557.816	506.854	518.701	640.146	773.984	601.429	554.231	1132.5	515.654	586.235	534.002	853.969	537.425	703.654	1558.09	365.437	680.332	589.461	530.175	481.991	1733.46	972.663	583.244	722.252	513.699	484.482	594.902	666.756	635.047	494.988	678.936	904.072	896.512	816.13	487.152	543.842	549.043	442.195
chr11:35684353-35829775	+	TRIM44	N	24.536	14.6912	20.2543	13.9409	24.0447	14.023	20.097	7.28047	20.7786	16.3849	22.729	21.6113	21.4156	13.8277	24.8307	23.483	20.2005	17.2004	16.2831	20.6004	19.5563	35.6069	3.72052	23.5675	15.7904	15.857	15.7744	19.5335	4.39655	13.6043	24.8094	15.0195	24.4815	21.209	18.6527	12.3561	23.5469	23.7837	23.0706	14.2968	11.4768	15.5671	20.5721	18.7691	19.2931	13.1466
chr19:15490861-15529952	-	AKAP8L	N	25.744	32.1568	24.4444	26.6506	19.5504	37.2125	27.5345	75.7025	31.3455	34.14	28.7524	32.6426	20.5591	25.3923	26.9517	28.2289	27.5747	33.5923	32.5532	22.6939	31.9547	33.9177	32.6797	34.0014	35.5745	54.9842	31.7457	28.6565	30.9051	36.9779	24.0765	50.2324	24.1448	26.6485	23.2593	44.9574	24.5998	35.0083	23.1967	33.8383	35.1195	21.1279	28.4468	30.3582	31.3986	50.3397
chr16:58191811-58231824	-	CSNK2A2	N	16.9177	16.5329	19.2113	19.8168	20.4623	13.1018	19.202	14.6537	18.9388	19.1241	19.1773	20.8859	17.5702	21.8669	17.9599	19.9533	19.115	16.4481	18.0439	20.044	19.0168	11.8519	15.906	13.0105	18.3704	20.4902	15.7425	18.4442	17.2108	20.5767	21.4521	20.8267	18.8776	18.5825	16.4943	17.6118	16.0081	20.7289	19.4226	29.6649	16.0061	28.2127	18.4285	17.9459	17.2825	16.8772
chr9:34634719-34637806	-	SIGMAR1	N	16.5107	17.4426	14.6416	15.9243	19.951	15.8519	15.6247	18.9598	17.6355	15.8408	16.2567	19.1626	23.9121	26.7598	17.3615	29.0481	16.6453	37.0858	16.6361	34.3214	15.9414	57.6823	16.185	18.8902	16.7848	16.4972	14.9997	15.9877	16.1056	31.4661	16.9812	22.4717	18.964	13.4417	15.7513	17.4707	14.061	15.5364	17.9105	40.4819	22.2563	29.6648	16.4522	16.3915	16.1987	17.908
chr20:23331373-23335414	+	NXT1	N	10.4782	11.5963	8.41952	7.45913	10.0769	8.21119	7.24069	11.6723	7.26331	7.82311	8.2642	7.86664	10.6577	21.688	7.50951	10.2739	7.03652	10.6758	8.32886	11.0321	6.6379	17.2962	21.3138	9.02312	7.61174	8.1293	12.4143	7.0932	19.3891	12.9919	6.37917	9.48655	5.92504	4.83114	12.9117	8.23078	11.2747	6.05687	7.54777	11.0279	10.301	11.8866	4.99102	8.27213	7.70357	11.0208
chr11:12115543-12285334	+	MICAL2	N	26.3047	24.2143	28.7159	22.083	34.9049	28.4315	30.1552	24.3088	22.9824	25.2802	28.8053	48.0783	26.268	10.7229	42.761	33.1549	32.2542	55.4629	33.1111	37.4714	27.5356	37.5386	10.1441	24.8814	22.5843	36.4131	24.846	19.5333	12.128	29.2981	32.3527	19.2517	28.3428	33.1747	27.7154	45.9145	28.83	22.3847	24.9108	43.213	24.7671	37.7944	33.3905	57.1745	28.6955	27.4085
chr15:40731920-40760441	+	BAHD1	N	6.29133	4.70154	9.24258	10.4408	8.72849	5.55713	7.64549	6.2996	6.52109	6.18434	10.0783	8.23439	8.86593	6.49033	9.28131	8.36357	8.11099	6.33681	7.64111	10.1029	8.66909	7.94706	6.8484	10.1553	8.10682	6.74424	8.9144	6.58122	7.44123	5.92773	8.69312	7.23822	7.3682	6.26239	8.7134	7.87096	7.70806	6.27758	7.88419	5.56321	8.45308	8.11939	8.88741	6.67309	7.06614	6.06684
chr3:53122499-53164478	-	RFT1	N	6.48699	9.14652	5.89119	9.10887	7.86022	8.81037	6.98821	5.14764	7.05775	7.73747	7.21203	8.1697	11.214	11.1136	6.54163	8.2563	8.41796	7.55317	6.86074	9.50573	6.59905	13.5078	6.85305	9.01472	6.78404	6.33909	5.6575	7.38335	7.04825	8.69448	7.43636	8.5116	8.85228	9.7113	5.64034	9.1054	8.54292	9.22331	9.22679	11.3573	6.63573	16.4881	7.52529	10.1061	7.12853	7.89194
chr14:54976530-55005567	+	CGRRF1	N	11.3638	8.70288	8.92945	7.45993	10.1658	10.7851	9.62223	10.2251	7.94461	8.44204	10.2797	8.86979	11.1346	2.85638	7.78222	4.83306	10.2989	16.6818	7.41137	5.84379	7.90096	12.7154	12.2409	12.5562	8.08488	6.46645	8.85738	7.45582	13.9935	4.50228	9.73254	8.60529	8.37137	9.21585	11.3753	6.8041	14.9974	5.82363	10.3008	3.01025	7.39759	7.60992	7.31881	6.33426	7.47152	4.97589
chr17:40439565-40463961	+	STAT5A	N	15.9266	5.07032	16.1802	10.8653	20.8073	16.3628	18.001	9.65852	14.4994	13.434	13.2499	16.8245	19.8388	3.14706	13.9697	11.6883	14.6758	10.6456	13.8686	16.6495	14.6866	12.2824	14.4764	12.3259	13.7061	13.6817	17.475	13.5842	14.3593	20.864	18.7643	20.4844	18.6831	28.4365	17.6764	13.1528	13.747	37.2469	19.1112	11.2064	21.4858	16.3963	26.854	22.9245	16.9363	12.0981
chr4:186064395-186068434	+	SLC25A4	N	20.3312	17.1278	21.8447	26.2392	20.6435	17.0963	22.6617	25.9647	19.6689	25.9866	19.9057	20.332	32.6832	20.0515	28.9701	9.23497	22.2841	23.6989	29.4816	11.8728	25.9698	13.3789	47.2983	24.5617	21.1398	18.9387	24.7332	16.8051	45.0935	11.8512	27.2069	18.9194	21.7672	14.9116	21.4792	24.9826	28.4929	12.8095	20.5218	12.9377	28.5743	9.00181	18.6644	12.0547	26.1472	14.183
chr17:66409764-66547460	+	PRKAR1A	N	131.032	63.494	150.841	113.739	151.526	104.489	122.934	76.9759	116.446	155.793	132.502	133.154	137.636	114.653	145.073	70.8796	148.449	100.699	139.207	102.311	144.468	95.2869	87.9595	116.76	126.079	138.045	130.479	120.667	98.3977	54.5801	132.131	106.366	135.223	102.776	128.139	107.312	159.287	115.899	137.226	51.3171	103.784	103.272	122.368	113.268	120.698	77.2042
chr4:119606523-119633806	+	METTL14	N	8.89042	7.24327	8.02495	5.9203	8.29428	8.84527	7.08085	4.40853	9.08943	11.6274	10.2296	8.72186	10.5071	11.5557	8.68926	6.13164	8.63389	8.3014	7.57774	6.91473	8.80545	8.55353	4.67342	8.7238	8.06638	7.09572	7.73097	8.09977	5.52184	5.18796	8.99703	6.53793	9.28933	8.25589	8.36644	6.55713	9.82761	7.90675	11.1723	5.21872	7.30354	6.90227	8.29397	6.90354	9.78248	4.94998
chr20:42295754-42345136	+	MYBL2	N	1.06674	5.19696	0.424279	1.4409	0.606973	1.27912	0.536028	3.18241	0.542407	1.02791	1.01695	2.66531	0.715113	25.9933	0.28271	6.71159	1.06459	16.9567	0.934648	6.21588	0.201785	112.544	0.648332	8.73568	0.205747	0.947328	0.225258	2.33753	0.731406	15.7914	0.489383	1.93126	0.393043	4.21196	0.377576	0.913213	0.352189	2.22111	1.7813	35.4675	0.880629	19.0741	0.722499	9.67023	0.549486	4.83125
chr16:2022038-2032934	+	TBL3	N	11.0304	19.1255	9.59323	15.7575	12.4715	16.8479	10.8454	41.0744	10.5074	12.5599	12.732	11.7901	11.5139	25.8055	8.47291	12.596	8.76654	15.637	10.8549	13.34	9.41879	28.3319	30.3711	21.9182	9.04483	20.2167	11.5081	12.7671	18.6851	15.9066	9.1264	24.4573	9.60828	9.59115	8.90937	18.6131	11.0987	9.48561	9.72243	22.9903	18.3969	18.5272	10.6121	9.12154	10.9053	20.0517
chr19:46190712-46195827	-	SNRPD2	N	114.619	97.7899	76.2022	114.396	97.4246	99.8986	79.8554	208.397	91.6977	101.11	88.3895	96.7832	127.079	191.152	93.1673	138.628	87.7139	85.3086	96.2998	144.045	88.8568	202.214	306.055	114	101.502	144.616	85.7617	78.7556	309.517	220.633	86.115	139.132	87.6595	107.01	102.703	96.7297	94.4034	77.5157	146.533	258.351	164.767	252.844	88.9458	92.9013	88.5902	137.118
chr19:49588676-49611862	+	SNRNP70	N	109.871	143.108	94.5534	73.6011	47.5616	83.6506	112.387	155.313	108.496	89.3325	96.0418	124.66	72.6538	69.9489	127.658	110.008	95.1371	80.3506	123.725	69.9469	125.941	133.839	115.059	92.9115	118.385	113.623	159.933	98.6829	117.073	123.49	87.2886	111.065	89.7189	98.8212	78.3915	114.36	81.3498	84.8282	76.5972	91.7451	115.311	77.1641	102.681	106.2	114.114	110.409
chr19:46195741-46207247	+	QPCTL	N	3.49623	5.43253	3.50049	5.11433	2.61675	3.20286	2.56343	5.36538	2.50388	3.90426	3.08494	3.26762	3.22378	5.17858	3.1599	4.53396	3.47411	4.05515	2.63102	3.24176	3.4116	3.97884	4.26439	3.3458	4.29335	5.07921	4.28121	2.83252	4.17208	4.54425	3.47557	5.47529	2.84795	4.09683	2.15741	4.0275	2.72492	3.24961	4.0096	5.49583	3.54988	4.59753	3.73424	4.79334	3.11138	4.4658
chr14:100437786-100610573	+	EVL	N	106.237	91.194	80.4782	44.0732	65.745	133.817	108.824	86.4696	79.1997	83.7976	88.5259	71.4285	69.3447	16.9389	82.2015	40.3655	117.832	65.6976	70.8122	67.6513	76.3635	77.1064	91.7527	53.5219	77.1974	75.1657	72.5681	75.057	87.0704	75.3301	75.0175	86.9572	127.444	118.794	54.4347	79.3761	75.2508	129.656	97.4959	30.2304	112.018	72.6636	109.254	87.3814	81.6288	69.9656
chr20:6055492-6104191	-	FERMT1	N	1.05039	4.66911	0.646878	2.44087	0.743905	2.82123	0.689129	3.7678	0.807818	1.47548	0.569564	4.49029	0.564288	9.13723	0.415375	24.5355	0.669582	4.36693	1.11322	3.92153	0.818992	1.20155	0.874424	4.35647	0.829491	2.05938	1.04877	1.90518	0.552304	45.618	1.18041	3.36222	0.491668	1.12236	0.417527	1.35449	0.536128	0.475947	0.548879	27.8257	1.12058	14.6511	0.658679	2.77554	0.488858	4.44858
chr1:153634512-153643524	-	ILF2	N	48.4273	99.3592	45.5303	84.3981	50.8195	61.173	44.5166	109.067	42.9301	75.215	44.5269	60.5735	63.5835	140.767	49.5281	81.4718	48.2177	84.908	50.2475	106.802	44.3245	318.574	81.4716	143.724	38.3337	71.9667	48.4183	46.6885	84.9123	117.881	46.2445	66.7628	46.6887	63.6773	65.5665	75.5348	55.0694	40.1443	53.5774	87.7646	61.4264	82.3074	41.5267	100.315	43.2113	113.314
chr19:39327028-39342987	-	HNRNPL	N	93.6535	133.391	115.182	128.242	100.224	125.86	112.144	146.574	88.3475	107.079	112.599	125.007	103.743	142.935	95.79	137.459	112.447	128.618	128.214	127.234	111.232	191.722	142.441	140.853	109.742	128.561	114.006	157.833	137.839	156.195	102.347	125.876	102.383	114.783	117.168	133.509	116.162	109.048	97.2742	157.576	108.667	185.505	101.923	140.823	104.295	154.07
chr10:112052798-112064709	-	SMNDC1	N	18.4386	9.86671	16.5813	16.8568	13.9432	12.278	13.6702	11.6007	14.8939	12.9113	17.148	15.9818	16.5453	19.6842	16.0948	14.048	16.5812	14.098	14.9943	15.981	15.9652	19.2738	15.9898	13.9791	16.1707	14.3517	14.7143	15.5341	19.3253	13.6582	14.4516	13.3075	17.4834	15.4228	18.3072	13.5	18.2965	15.5023	13.7255	15.7798	13.8339	18.0106	14.6217	13.4688	16.083	13.9914
chr2:128458596-128568761	-	WDR33	N	13.1342	14.9646	12.8831	19.0541	11.7448	16.0595	10.0885	12.9912	12.6035	18.9226	15.2624	14.1312	14.3584	19.188	16.1291	18.2695	15.3859	20.0885	12.8746	14.2543	15.1857	13.124	8.93889	16.7597	16.2169	12.9517	12.7878	17.9854	11.765	12.778	12.3605	16.6834	12.0376	13.8243	13.1567	25.4346	8.74679	13.5544	12.6449	13.1527	10.3298	16.1594	13.1255	12.9199	13.1189	20.0471
chr11:842808-867116	+	TSPAN4	N	52.5508	28.4004	63.9121	57.1131	70.8154	59.9192	55.2601	63.1332	61.1535	54.2089	60.0765	49.0552	66.2479	14.3254	61.8628	20.6516	43.1265	28.4773	58.5225	59.3205	60.9824	33.0095	128.124	41.803	82.3625	80.6431	66.398	61.4516	110.853	36.4651	68.4942	69.4763	64.2875	73.3913	69.4178	69.2336	72.7148	85.0695	82.3577	17.9712	101.652	30.0669	66.8672	40.5817	77.9523	35.5011
chr2:73455134-73460366	-	PRADC1	N	8.89999	5.14299	5.94714	5.87358	11.6856	10.325	7.30023	15.5078	7.83256	5.87238	7.30188	7.01208	10.3277	7.96802	7.74242	7.85388	9.13593	8.56594	7.51888	7.56395	7.21429	18.7228	17.5271	7.21194	8.40809	5.52147	7.11048	6.70206	15.2602	8.34514	7.86148	9.21789	7.87318	7.88669	6.34738	5.78389	7.47969	7.76693	10.4489	6.98445	12.0327	9.47876	6.48323	7.75261	6.46146	6.55028
chr15:34633917-34635378	-	NOP10	N	86.3044	38.2086	55.0361	85.4677	73.8775	76.5	69.8272	86.1281	48.6358	43.8923	61.0936	68.9201	124.444	152.484	58.5374	70.7565	84.7021	57.6672	54.8381	67.3341	52.1946	69.9718	141.063	71.6654	48.6169	60.8914	62.9333	47.8994	129.604	48.842	65.7187	69.4102	77.4153	100.869	59.9618	52.448	80.064	110.633	129.906	68.9934	87.501	129.086	61.3024	73.0758	68.8112	73.0537
chr5:137688285-137772717	+	KDM3B	N	17.7884	16.1224	24.4302	23.2373	19.5108	19.9503	20.7691	14.049	20.0513	25.7522	24.1794	21.2718	17.035	13.3493	19.9041	19.3345	23.1752	20.8703	22.2165	20.4781	21.1019	24.8795	9.42603	24.4718	19.6119	18.98	21.4778	20.959	9.9778	16.5244	20.3733	21.6051	22.2388	20.9091	17.8325	21.0643	21.0832	21.2075	19.3171	17.033	17.041	16.3088	21.7039	21.0275	20.1806	16.2827
chr19:41768401-41813503	+	HNRNPUL1	N	54.2967	54.8238	55.0469	44.9788	69.2373	42.4725	72.5753	61.4028	62.3273	58.4125	64.8743	68.9074	66.0123	53.375	65.5053	63.9743	55.1167	56.4179	71.1274	72.3506	63.6033	87.6051	39.1581	75.838	49.8433	60.5921	63.4648	57.1322	36.6222	86.6699	74.2323	66.8109	65.6982	63.8698	61.5198	70.7009	53.9855	59.4748	55.2513	83.2815	61.6593	74.8785	63.0555	78.0556	67.9319	70.8474
chr7:30634297-30673649	+	GARS	N	20.8145	42.5671	19.9087	34.1234	22.5232	32.1696	22.7614	58.515	15.3228	19.5995	19.6973	34.3061	24.3488	47.9546	20.3621	38.4872	20.5785	40.4039	18.4353	48.1959	17.1503	58.0236	47.8601	41.8602	22.665	32.4194	19.3415	37.4912	45.1619	48.3836	20.9624	33.8459	20.9103	29.8857	18.1973	30.8912	19.9053	25.8757	22.3768	111.255	24.3551	75.4854	20.939	40.3962	18.6647	53.7761
chr14:45584803-45604522	-	FKBP3	N	29.2634	60.7628	19.772	34.866	16.7605	35.4118	22.8075	61.1481	20.1179	37.1218	22.9406	34.9837	28.7868	57.4673	27.2677	26.0056	22.4364	85.1407	22.3348	19.8311	28.8095	74.3765	38.1241	79.6019	25.1371	25.2145	22.4057	33.111	44.7809	33.7245	22.6253	27.8384	22.6898	34.524	20.2201	25.7764	23.9348	26.721	26.6826	30.6589	26.3588	40.1258	24.753	26.7513	23.58	33.8923
chr19:50270225-50310370	+	AP2A1	N	17.3116	18.4162	19.5668	14.8531	20.8873	15.5	21.7856	28.9778	22.2723	20.1683	21.6021	26.4408	22.4988	32.5995	19.9701	23.1926	18.6089	21.5154	23.0024	32.8778	21.9503	28.5496	27.6485	17.6119	20.1063	18.9392	21.5912	23.3269	22.2843	32.8329	24.4894	24.7428	19.356	20.539	19.9359	22.3998	18.0047	26.3265	18.9742	29.8431	28.5127	34.5019	22.3298	25.8831	19.4669	22.7133
chr3:28283075-28366633	+	CMC1	N	25.4489	25.3649	21.6098	27.0233	14.953	18.42	22.2527	21.7053	20.1976	17.3745	25.2677	15.1412	41.7226	26.2007	22.3196	20.2704	24.2613	21.4764	19.5446	20.5164	21.5704	44.0816	38.3322	27.0139	20.5717	16.5171	17.5912	19.6524	42.3799	23.7463	21.3915	17.8922	27.5948	31.7138	24.3277	21.0307	33.8889	24.4333	37.8857	29.1078	21.8674	23.516	19.6101	21.4308	26.9657	18.8739
chr5:32124810-32174456	-	GOLPH3	N	39.8056	49.8223	42.3018	53.521	43.7595	35.7758	40.4208	21.0006	35.6753	46.9231	39.6245	49.1709	44.6848	44.4438	37.1783	32.9176	41.1941	44.0258	41.8923	40.4922	38.7457	67.8494	38.7248	47.1263	38.0699	48.1964	39.3122	45.9065	36.4847	34.7496	40.2881	39.4287	39.8527	36.4258	44.3477	45.8461	46.0901	34.684	33.9464	25.3739	32.5402	39.9443	33.8563	41.8741	36.8672	55.9807
chr14:90261013-90421121	-	EFCAB11	N	4.52003	9.11834	2.93255	2.45206	4.20631	4.89715	2.42989	3.50278	3.70181	4.21697	3.25374	3.2269	3.75785	14.1455	3.09066	4.01237	3.84617	8.73951	2.78871	3.24903	4.11382	13.7143	2.20115	8.82649	6.10309	3.84219	2.48125	2.66221	3.58795	4.22557	3.4233	3.09117	3.17611	4.26628	2.01937	2.40851	3.52104	4.33634	4.90426	5.48606	2.77875	5.8368	2.86587	3.72369	3.17795	3.32008
chr11:65383244-65404910	+	PCNXL3	N	8.31037	17.1067	10.7118	13.9651	9.89347	10.8838	10.1698	19.4148	8.65841	10.2241	12.235	13.1239	8.65329	20.1154	9.58927	11.2478	9.19819	9.59513	9.86065	10.1744	9.51672	19.4157	13.4297	13.565	9.06261	12.3404	11.7518	8.59537	9.80325	11.9855	8.27724	13.6058	9.05558	9.49276	7.17854	12.8661	7.60886	10.9889	10.9227	15.4933	12.1905	12.352	10.4495	16.0148	9.56227	15.0894
chr17:702553-883010	-	NXN	N	19.3669	18.4835	34.8483	16.3589	22.3058	15.0189	21.9387	30.1896	19.4444	35.5895	27.1531	23.7805	28.0922	23.9259	26.1239	5.29388	24.9166	19.7368	23.626	24.434	28.6673	61.1904	28.7669	24.0427	33.9279	28.4829	25.1213	15.0264	23.615	8.74506	24.1495	22.8544	22.2441	8.96817	26.1898	24.4268	18.3448	7.73393	17.8999	6.45926	24.2447	25.0719	16.6011	14.1919	22.822	16.7086
chr2:54342540-54532437	+	ACYP2	N	8.6035	6.07815	6.48811	7.9577	6.82412	8.09278	6.92271	6.63119	6.90034	6.18107	6.7836	6.13777	12.4164	1.33546	6.02257	7.87853	7.47266	6.5596	7.66653	4.74831	8.19237	2.59204	12.378	4.02399	7.13368	5.70462	8.34426	6.0249	13.0988	7.71961	6.91189	7.9164	7.18725	9.23797	7.57328	5.03511	7.08399	8.05102	11.4561	3.25424	10.051	4.89557	6.32827	6.8229	7.01196	4.26572
chr3:120111140-120170100	-	FSTL1	N	116.265	70.1138	62.3405	55.3986	87.7021	88.4063	76.6988	42.8163	108.228	61.2559	76.8582	102.044	57.59	30.845	96.9092	46.9981	67.6718	75.8134	95.3698	147.012	68.6354	45.6818	56.3521	48.9818	71.5105	68.0161	61.2566	50.972	59.0881	47.6409	81.249	46.2998	56.2989	45.8663	92.8349	65.3075	65.311	36.5756	57.426	50.9787	60.9612	136.743	81.3645	138.002	63.5018	37.8985
chr1:168148171-168169950	+	TIPRL	N	17.5852	19.0123	12.8048	22.0802	15.6258	17.439	15.0369	15.8142	13.8082	16.0556	15.8397	18.0403	17.0821	19.7212	14.1176	23.8987	14.6199	23.957	13.487	19.2045	12.8485	9.20866	11.9524	40.1546	12.5092	15.9109	12.9952	13.8903	13.5707	22.1226	13.8623	13.9249	14.5002	16.2309	14.8318	13.3748	15.286	14.6557	16.4916	14.643	10.7908	17.6228	13.82	21.7025	12.4071	23.3929
chr12:48235320-48336831	-	VDR	N	3.30192	7.58895	4.36561	7.92974	4.54613	6.56027	8.70268	11.4514	4.04626	7.24794	3.89415	15.7893	6.02937	4.34054	4.6841	14.917	6.73798	16.2571	5.49661	16.9618	3.10619	4.71618	3.74289	10.8838	2.10813	6.47414	3.78903	4.65809	3.65368	14.3474	7.37725	10.4311	8.271	6.31865	4.84914	9.53106	4.15238	4.45148	7.03	18.6458	5.81422	17.1171	7.74878	15.6853	5.71588	14.3407
chr2:208445355-208490652	-	METTL21A	N	10.1219	8.40448	7.12646	14.9952	7.4169	9.7351	8.05877	8.87083	7.30243	8.77679	7.47099	9.07812	9.47149	12.9431	8.89706	11.5527	8.38736	11.9286	7.05375	7.89615	7.19717	8.8232	8.66114	7.205	7.01916	8.89078	7.07721	11.8219	7.67845	5.96026	8.07719	9.14381	6.86502	8.02225	5.17777	6.39482	6.23347	8.10065	7.52947	7.60452	7.37166	10.6158	8.61079	10.516	7.45247	9.1198
chr1:212606229-212619714	+	NENF	N	34.8892	22.8936	28.8426	42.2858	41.7256	38.6652	27.4961	93.778	31.7815	39.6988	29.576	25.7499	40.0649	22.2194	26.6212	43.8312	29.1392	29.3726	33.1652	46.8991	27.1292	46.9609	96.0211	34.5321	34.3654	37.763	31.55	39.7112	81.0462	39.9741	29.329	35.4213	29.4265	28.9935	29.1161	36.3597	28.0374	34.3129	37.9965	31.7454	53.6629	29.8664	23.3189	31.8283	31.7205	46.7094
chr9:114803065-114937688	-	SUSD1	N	8.18186	5.97398	4.17421	5.48858	8.67312	10.9356	5.98974	5.43234	6.39157	7.70789	6.91869	9.35686	8.89695	2.4437	5.02875	10.6753	6.31532	7.95332	5.62138	8.28296	6.51197	5.48267	6.81896	5.13514	3.96863	6.22672	6.47295	6.04522	4.57407	7.07895	7.8556	7.69027	11.8929	16.0429	6.13899	7.74173	7.01382	18.9538	13.4854	6.10729	7.68872	8.11528	10.1662	9.10153	7.95283	3.58475
chrX:69509879-69640682	+	KIF4A	N	0.524662	3.05248	0.0914432	0.745235	0.296889	1.00551	0.28195	0.887496	0.32974	0.342607	0.461029	1.45856	0.291409	10.674	0.273182	2.38212	0.445319	6.56282	0.387467	2.04189	0.135706	15.5293	0.22993	3.11327	0.148603	0.438554	0.150524	1.04229	0.414185	3.42839	0.365304	0.452251	0.192047	1.32	0.154454	0.273197	0.142722	0.616291	1.02537	7.26477	0.412124	9.2491	0.568153	2.6952	0.226134	1.61119
chr4:183065140-183724177	+	TENM3	N	0.451771	0.607606	0.346387	0.162308	0.421215	0.903791	0.331469	0.203233	0.866537	0.380346	0.404568	0.647918	0.254689	0.587264	0.316899	0.196285	0.42747	0.81653	1.07588	1.1734	0.320277	0.219649	0.227683	0.452312	0.27091	0.301205	0.539132	0.512205	0.308617	0.580907	0.795174	0.463417	0.291131	0.231992	0.788665	0.226843	0.845923	0.61798	0.506119	0.820268	0.722612	3.32497	0.522584	2.77674	0.828038	0.348762
chr3:151961617-152183569	+	MBNL1	N	87.771	29.4701	58.7751	53.6418	53.2813	45.8091	77.746	26.556	58.9885	63.2987	61.9341	54.024	62.8279	19.4636	71.5355	35.0164	75.5849	33.372	62.8857	40.2911	52.8437	20.5296	45.9477	99.5357	55.2341	65.4326	57.4246	55.9417	55.4004	38.0882	71.235	42.5455	73.7414	60.0403	79.8072	56.0253	73.1104	62.6436	60.658	26.0297	51.0953	42.8554	78.3786	47.5626	63.1212	69.4479
chr19:41197434-41224112	-	ADCK4	N	13.8957	14.5521	13.7315	14.7485	15.8722	10.964	17.0383	24.2055	17.7372	17.6502	14.2901	17.3722	17.0382	17.2428	18.6389	12.6114	14.1604	12.6354	18.1149	15.8038	19.9294	2.79213	13.7164	19.0562	23.7389	18.9925	17.3922	18.4614	15.6703	15.8073	15.7794	17.8069	13.0158	14.82	18.2466	21.906	13.682	17.2402	14.282	12.2707	17.1335	15.879	15.9629	16.2186	19.7022	17.1574
chr4:69176105-69215807	-	YTHDC1	N	44.8592	41.3598	45.2295	36.1915	33.525	44.4206	38.6021	24.2	37.0268	47.8956	47.9067	37.5671	32.8903	28.1994	38.9823	30.7566	37.0757	45.1685	37.914	22.2802	42.7713	33.8216	21.7698	24.8823	43.1259	42.0639	33.9561	61.3281	27.8541	25.6926	38.196	34.8839	35.052	35.8731	46.2749	35.2878	46.5091	30.9911	34.5697	26.8758	24.7178	24.668	40.8067	33.1367	36.126	27.7954
chrX:153213004-153237258	-	HCFC1	N	6.65561	13.5693	9.11994	12.9555	9.46492	7.94936	10.0357	16.3646	8.56033	11.3333	10.985	11.2304	8.23724	16.2398	9.2792	12.4372	8.14782	10.1889	11.2652	12.4509	9.69525	28.0463	11.7377	13.3902	10.0863	10.5583	10.0804	11.5188	8.86666	17.3883	9.55577	11.1935	9.04024	9.04478	11.0288	12.6678	10.1217	11.6089	7.86043	13.3353	10.2844	15.1144	8.58406	10.8661	9.54254	14.1318
chr13:43787654-44361044	-	ENOX1	N	0.621504	0.321269	0.579929	0.364265	0.613192	0.783385	1.06473	0.611259	1.44194	0.723428	0.493044	1.39603	0.460153	0.34275	0.760929	0.633428	0.528061	0.757777	1.00032	1.10321	1.0337	1.71411	0.967441	0.634338	1.01547	0.414044	1.09221	0.558478	1.06389	1.37978	1.01258	0.471724	0.500054	0.445478	0.940272	0.512656	0.669555	0.498091	0.275901	0.752501	1.49331	1.65674	0.554629	1.14559	0.707205	0.510872
chr20:43595115-43708600	+	STK4	N	18.8867	9.39113	15.8922	8.9572	17.2188	12.2432	14.7432	6.40909	16.2518	14.2707	23.617	14.4514	15.7184	9.21462	16.0274	14.0632	16.5611	11.868	10.4474	13.7835	19.7941	11.0248	5.84628	13.2146	16.2308	11.5041	13.1204	14.7503	6.32189	14.0719	14.529	13.3395	16.1178	18.5604	13.2951	10.0799	13.6037	21.1418	15.9527	16.1189	9.10332	12.5255	20.5093	19.3869	15.0222	9.55185
chr9:139756571-139760738	-	EDF1	N	156.279	172.514	133.371	207.017	171.597	150.752	142.728	237.785	150.451	151.308	145.835	171.479	210.436	133.059	157.031	232.074	138.13	204.028	151.1	189.215	157.107	229.719	449.632	155.141	173.087	155.006	164.794	190.773	370.223	205.326	158.923	210.734	137.287	178.65	153.041	187.07	149.156	134.291	174.176	182.973	253.49	146.573	152.878	160.978	153.723	140.385
chr14:65453438-65529368	+	FNTB	N	4.40933	8.80393	4.45985	7.35943	6.74364	7.49245	4.63088	7.79842	4.14956	8.13423	4.87752	7.2709	5.6949	6.13427	5.81229	4.43242	5.62029	7.75642	5.35618	9.1489	6.16076	10.2206	1.24092	7.77835	6.76577	4.26812	3.99262	5.92781	2.07178	5.6822	4.65562	6.71717	7.11094	7.01881	4.31225	4.806	5.39949	7.35551	4.23413	4.69302	4.19012	11.056	4.01091	6.80104	4.68937	5.29818
chr1:224572845-224624735	-	WDR26	N	36.7452	36.9321	0	45.7402	36.4559	37.1552	35.7295	26.2239	26.6974	44.717	34.7002	39.614	28.5066	39.563	28.7975	32.3467	35.621	36.4057	28.1074	39.5741	29.9936	20.3651	17.2824	46.262	25.8237	33.7198	27.4632	36.1957	18.9796	35.4485	30.9391	31.4591	34.122	48.271	32.9079	37.2112	31.9609	40.9932	34.0675	25.7659	23.5933	32.482	37.7354	36.1086	29.9675	43.0504
chr1:212208919-212280742	+	DTL	N	4.97217	3.36703	6.93747	2.03513	1.50582	2.89113	2.66015	3.29495	2.80446	1.92742	0.955715	4.43116	0.749899	5.4593	2.0021	7.24974	3.29862	3.29925	2.22862	2.71281	0.785532	12.6525	1.64548	3.7887	7.92101	1.94712	1.45695	1.98846	0.867651	9.92576	3.42757	1.24954	1.04594	2.37439	0.649669	0.986929	0.638812	3.39507	2.70304	5.0004	1.32883	10.0793	1.90297	3.98485	1.48676	3.97515
chr5:7859272-7869150	-	FASTKD3	N	6.94636	14.0871	2.50649	9.21897	3.59635	11.015	4.52209	8.13123	4.59888	8.55828	6.39724	7.53963	6.92704	11.0244	6.42647	5.14712	4.90457	3.4959	5.6907	3.76833	8.75859	20.9971	5.41283	10.7994	4.34418	8.10496	4.71856	6.8633	7.22981	8.9946	5.41443	5.93424	5.6122	7.73571	3.13071	7.44331	5.47043	3.28694	6.87094	6.03476	5.25062	5.11991	6.04031	7.62057	4.95399	13.5378
chr19:1554668-1568057	-	MEX3D	N	6.53782	7.7163	7.08358	5.69372	8.07325	3.88733	6.3951	10.7267	7.35783	4.83024	9.27329	10.4705	7.21667	18.2995	7.51941	9.90053	7.09947	15.8397	7.58307	10.356	6.14834	11.9335	8.05782	10.1571	8.7902	7.14736	6.85527	4.64077	7.14925	9.10928	6.66173	5.37032	5.59556	2.70878	8.15484	6.6808	6.48017	3.2773	6.66902	12.0585	6.95949	11.1139	4.5981	6.47305	6.26808	10.6668
chr4:56212276-56239263	+	SRD5A3	N	7.73659	47.5755	6.97459	30.3543	7.35136	28.8837	8.66868	25.7271	7.13977	12.5187	6.00143	27.0662	11.9322	14.9165	7.37488	13.2836	9.15216	86.0414	8.29405	31.5547	6.53256	11.3932	14.0914	57.2766	6.2727	10.7196	7.50478	10.3697	13.6381	10.2088	7.79084	13.0631	9.95518	20.0215	5.66214	20.8397	7.09564	13.7815	10.8795	10.6008	10.5487	14.8706	6.23993	32.7007	6.93805	47.5679
chr17:40128451-40173394	-	DNAJC7	N	2.81223	3.40933	1.03433	4.85637	1.26146	5.34419	0.718452	2.30989	2.78749	4.24024	2.93819	2.24928	1.65783	3.50204	2.50516	2.53652	1.81346	3.58777	1.86202	1.86592	3.3992	4.57714	0.653372	1.70557	5.36815	4.687	2.33272	5.54799	1.34715	2.68407	1.60144	3.56655	1.2924	3.08586	1.50926	5.25492	0.813919	3.65747	1.95558	2.70859	2.84402	3.00098	3.13644	2.80094	3.30914	4.77154
chr17:6544078-6547861	+	TXNDC17	N	38.4159	94.3734	30.185	150.644	35.3796	44.5473	38.2408	197.247	24.1238	44.3486	28.1758	133.932	65.1808	94.3243	40.5097	52.11	40.5622	136.687	34.4423	162.959	33.6559	68.3087	105.758	325.463	28.7274	123.292	37.6042	48.7218	91.2876	89.9555	38.2784	81.4732	37.8167	59.2625	28.9707	102.58	38.1125	43.8912	52.6569	117.032	56.5988	132.807	41.7931	67.8662	38.5382	163.212
chrX:151999511-152038273	+	NSDHL	N	5.53179	10.8113	7.95783	9.8505	8.2549	8.09676	7.5947	17.8063	5.383	7.48294	5.89041	7.30411	10.0421	16.382	7.17068	10.7997	7.14529	8.16775	8.1587	10.1933	7.46141	11.202	11.4857	13.637	5.22549	6.18635	5.6532	5.65919	9.41031	15.5729	7.18273	8.54755	7.21006	6.2967	6.8297	11.0052	7.49035	7.07842	9.68858	15.3826	7.25317	18.9912	5.87626	5.91652	7.19325	10.0655
chr7:6048876-6063465	+	AIMP2	N	4.20909	11.0727	3.95694	6.50071	5.99733	7.02203	5.73024	10.566	3.6508	4.13742	5.2631	5.9269	7.02749	11.0792	5.87432	8.20444	6.23432	5.90175	4.80023	9.8042	5.34083	13.6802	7.49177	14.3251	4.13604	7.68653	4.93447	4.82798	8.09077	12.4629	5.05938	7.5157	5.65359	6.86433	3.97436	6.55191	4.81134	6.36968	6.46156	13.484	7.44501	13.5886	4.38333	6.91661	4.78045	13.9637
chr21:47744036-47865682	+	PCNT	N	5.67967	9.24961	9.33296	10.8021	6.54809	7.83891	7.35948	8.61105	7.82564	8.23136	8.93266	5.96971	5.3752	11.8137	6.41542	7.61032	6.90885	6.66614	8.19381	4.82255	7.10486	27.1635	7.00053	11.5403	7.88241	10.0859	8.43605	7.50546	5.33825	8.20864	6.75233	7.34783	7.02985	7.71966	5.46223	8.95118	5.43664	7.26009	6.62334	5.58631	6.12854	5.05316	6.52804	8.41477	9.0715	11.5099
chr9:130928343-130966662	-	CIZ1	N	27.7578	40.0903	39.3709	39.9652	35.6512	39.2601	33.4169	35.0207	41.6685	38.439	37.217	45.4618	34.82	27.8346	39.058	53.3315	30.9979	36.8971	38.2645	45.8835	39.0244	63.4897	47.8685	32.476	39.9245	31.5248	40.9975	44.3153	34.877	52.0588	38.8492	51.1588	41.3151	36.5021	30.0438	46.3038	32.804	40.6273	35.4638	44.3327	42.2919	34.2478	32.8717	39.211	33.3033	31.3378
chr1:220863187-220872499	+	C1orf115	N	13.1076	2.44726	20.5659	12.2475	19.5955	6.84624	12.0302	3.80109	16.6609	4.74615	25.8259	5.1778	18.7172	4.68735	13.2431	6.28747	14.762	2.36033	10.8234	3.32927	23.2987	6.005	15.5132	3.00401	20.2812	5.36429	16.7606	7.93337	11.4264	2.40685	15.5663	8.08335	11.5447	3.85433	14.0181	5.56701	17.7825	7.8296	14.2462	6.82068	10.9387	4.16821	8.1154	5.83733	17.8152	1.76907
chr19:10713133-10755235	+	SLC44A2	N	64.4087	44.5883	87.4655	55.0624	135.356	55.7596	116.993	63.0878	92.8007	54.408	127.757	61.3303	117.031	63.014	100.902	46.4314	104.359	56.8484	91.5166	60.6201	117.755	96.6609	75.492	40.8887	95.0786	64.8226	90.8788	74.68	74.6114	41.6163	93.4731	73.2843	111.829	56.6221	94.8011	56.4055	110.863	71.1464	74.6169	37.0985	70.8243	51.7111	59.4406	63.265	93.5167	61.2059
chrX:102611373-102613397	+	WBP5	N	49.2045	37.7531	46.3235	52.5367	24.9092	27.8133	37.2097	55.9093	41.3591	33.4941	37.5326	41.0859	51.1267	43.5175	39.1676	15.7579	41.9779	37.9538	45.3444	27.7989	40.903	41.6465	77.3207	46.7119	34.807	28.8574	45.1969	31.6094	86.0597	28.161	34.3036	27.4686	34.1631	29.9843	64.1063	47.2862	68.6067	25.0019	47.6823	30.1274	38.1739	50.4868	27.5869	34.7638	40.3967	39.9686
chr17:56566898-56595266	-	MTMR4	N	8.04998	19.1581	9.49337	13.585	9.95365	16.2516	12.3488	13.5613	11.6637	18.201	10.6825	13.246	10.2228	36.5111	12.2929	13.2555	12.2667	16.4203	10.8113	8.73449	11.6962	19.0896	4.63241	15.2199	10.3052	17.7775	8.2901	14.6631	5.09167	12.6649	10.6542	14.0357	13.7343	18.0207	8.60133	13.0643	9.04599	19.5036	10.5404	10.7634	9.15254	13.4498	10.8274	12.9763	10.7131	15.6556
chr1:155036207-155042029	+	EFNA4	N	2.69179	12.2733	2.46704	14.8349	3.03763	5.12448	2.74607	12.5452	2.47984	8.97651	2.61171	7.79119	3.01381	20.1063	2.2845	19.3694	3.138	8.29949	1.91255	11.8386	2.54457	11.5746	3.4199	13.3464	2.08428	6.42286	1.63805	6.33439	3.34696	16.5255	2.89164	6.78989	2.05016	4.43828	1.33278	7.79365	1.76881	2.97534	3.36338	13.0149	4.78477	5.41932	2.73682	11.7638	2.34919	17.1261
chr7:137559725-137686813	-	CREB3L2	N	11.9405	17.2045	12.7575	16.0873	14.501	17.2485	14.3131	17.1282	16.7658	17.1849	12.6774	24.8917	10.3916	18.1044	13.3638	12.7894	11.8847	44.6645	16.1435	27.213	11.0514	10.7381	9.21413	8.69847	12.6579	14.1347	12.5787	19.1195	10.4112	19.7077	15.7658	22.6878	15.6828	15.9286	12.31	21.3334	12.263	19.6	11.1205	13.7372	11.7338	16.8287	15.2936	23.4325	12.4758	19.8798
chr19:12841454-12845589	-	C19orf43	N	81.4875	37.6691	65.8922	54.8444	79.1495	52.1153	70.6198	90.6805	73.128	45.2959	73.0845	60.849	99.7639	57.0572	76.0695	70.676	66.594	50.1074	76.0044	74.4086	74.6276	79.6688	168.866	56.3851	78.1263	65.0566	78.6167	46.8898	147.83	92.6938	85.3452	72.7591	67.3052	50.9181	89.4043	69.8737	65.8087	62.815	88.0954	80.942	103.714	85.9107	60.8592	72.0922	72.3109	56.4401
chr14:62229075-62263146	+	SNAPC1	N	5.02303	5.78531	4.24806	4.17596	3.49375	3.24326	3.12679	4.21532	4.41139	4.49119	4.67978	4.17008	4.11578	7.23908	4.45669	2.30834	3.56581	11.176	4.61545	3.07325	5.21707	3.62562	5.00632	3.43876	4.83724	3.89149	5.64989	3.88802	5.70529	2.27206	4.19106	3.43984	3.79806	3.51516	5.37744	3.51262	5.98673	3.1756	4.23122	2.60267	2.91145	7.09309	3.47706	4.21782	3.59582	3.37966
chr12:6874682-6880116	+	PTMS	N	149.342	52.4904	161.226	143.189	207.465	122.007	182.774	183.982	211.383	100.899	166.904	122.039	194.418	108.094	177.712	97.2122	153.775	76.8849	206.159	137.082	147.409	389.45	367.858	65.3694	214.957	126.687	188.314	102.051	311.994	94.1529	206.334	130.549	146.493	68.0905	201.091	108.479	157.067	111.407	183.395	116.901	238.346	181.62	137.528	85.0384	160.65	78.3748
chr1:31838472-31849697	-	FABP3	N	6.29086	5.58631	3.44039	36.856	33.8292	43.8988	29.9825	36.5572	13.8916	20.3733	2.40815	7.44809	46.3271	5.68409	7.87095	7.75267	35.9371	16.6143	11.7133	22.6293	3.96536	4.68945	19.5389	47.8522	6.76455	29.6358	21.1487	10.943	44.2206	11.6608	7.07146	16.5985	57.1723	51.4886	7.29714	35.5167	8.75311	85.1729	27.5032	9.32206	36.5963	8.93645	15.0887	8.46118	32.3682	8.1419
chr14:58666798-58701750	+	ACTR10	N	44.335	59.105	34.0652	38.8586	32.8975	41.941	36.3135	54.1014	32.0834	39.3582	40.0706	29.5845	41.4221	32.1097	41.8375	34.7529	34.7913	75.57	35.4778	30.1112	41.1038	43.4123	79.2003	62.8754	39.7318	38.8656	37.3042	30.727	80.9823	31.8962	31.4527	34.0886	36.6063	33.3371	32.8243	41.9681	42.2384	35.9429	40.1758	27.6263	39.8469	29.5086	30.0684	23.2564	33.2572	39.5231
chr4:174291120-174298683	+	SAP30	N	5.13115	5.9718	6.34769	3.95386	2.91202	5.11978	7.17177	6.41592	7.74629	5.65594	4.61042	5.69261	8.69628	5.93198	5.51935	5.91218	4.17954	7.11025	7.28368	11.5029	4.66903	8.71717	9.33514	3.76784	5.67619	4.41584	3.76788	3.73983	12.1566	11.2235	5.18315	4.48164	8.10759	8.62617	11.665	5.37111	8.15739	9.48751	5.5805	7.36698	5.25681	6.89499	5.47122	7.54037	5.14499	6.58244
chr12:105629068-105789875	+	C12orf75	N	12.1684	6.3704	6.10564	13.7768	12.283	7.04337	9.09752	7.09171	6.32391	12.9745	17.0552	8.86237	6.91535	1.19799	16.1791	19.7918	3.58884	6.94691	9.85689	5.82193	26.0415	33.1944	7.45461	32.8255	16.9934	6.781	6.80011	22.2933	14.3364	13.4012	10.2296	18.6063	3.73764	6.91589	5.2086	7.28473	4.84033	4.40163	3.61298	88.0386	9.07846	26.7556	8.26564	7.49972	6.12043	5.13397
chrX:77166194-77305892	+	ATP7A	N	5.05249	5.81651	4.64512	6.8106	4.53543	6.71038	4.37517	3.08359	3.98603	6.12767	5.37787	5.32139	4.15785	4.6646	4.75787	4.04617	4.96082	5.43731	3.43521	4.38933	4.35024	3.41541	2.5774	6.0903	4.08861	5.35459	3.82216	3.26841	3.16849	2.11189	4.35419	3.81674	4.7154	5.06636	3.70733	4.42395	5.04703	5.09295	4.42935	3.45194	2.84081	3.65176	3.965	3.25496	3.48385	4.35576
chr9:139553308-139567130	+	EGFL7	N	53.3992	9.86587	102.895	58.2548	100.532	23.429	77.2998	40.2604	80.6938	10.041	129.684	47.0276	69.6232	4.32065	74.6906	15.1052	94.7367	26.4949	76.804	28.4494	134.375	7.82285	181.107	9.44076	189.461	35.0315	134.271	48.9929	206.58	28.879	64.0141	43.284	70.0734	13.2518	41.9791	28.6294	86.4859	40.6184	94.3065	15.6505	145.411	15.756	57.892	25.4605	91.3639	15.6153
chr8:98881068-99048944	+	MATN2	N	13.1992	3.67243	15.8225	9.06269	11.2208	12.2846	16.2677	8.18658	38.6452	11.1696	10.8289	10.1939	7.33278	8.36882	17.5162	25.1079	13.2148	3.91433	21.624	5.93829	10.5064	3.92125	27.7239	5.48111	13.6508	7.6049	22.844	9.2368	15.7035	2.88381	39.8694	29.5323	13.3826	3.76569	23.6148	15.8243	14.7099	5.17997	13.5833	1.60515	21.3245	8.53808	15.6319	5.01837	19.2177	4.62428
chr12:100660918-100735502	+	SCYL2	N	17.5713	19.084	17.5139	19.0806	15.4321	17.7409	18.6647	10.5375	10.5773	14.9747	16.9941	18.4071	15.2304	25.5384	16.2607	12.6674	19.3206	22.4677	13.8817	13.8653	14.7369	25.8954	7.6278	22.4286	14.9704	14.1138	13.0578	46.215	10.2218	12.654	15.7225	16.9577	18.338	19.8288	19.8331	18.4879	19.9795	19.6082	15.7144	18.0119	9.75504	17.0778	16.977	15.693	12.1627	13.8949
chr15:25200133-25245423	+	SNURF	N	52.4422	37.7544	47.8581	71.6697	62.6942	36.5849	50.5746	86.3179	64.5204	73.4546	54.2612	39.7689	73.2705	67.9413	55.7576	27.5136	58.6398	113.247	50.1052	54.2036	57.1437	10.4288	78.3943	40.9564	62.7255	50.242	54.8112	40.548	78.5626	29.0976	65.7043	63.5334	53.9301	57.2479	49.3392	60.5351	47.3613	43.7905	42.2485	25.8824	65.0242	32.502	49.8866	44.3172	55.3383	35.8241
chr6:154726433-154831793	-	CNKSR3	N	4.07449	4.91694	2.98255	7.48718	4.06685	4.56938	6.10906	6.09935	5.06283	5.75457	5.28771	5.89491	4.3175	3.98386	5.25377	6.93748	4.05084	6.81999	6.02885	8.01425	3.20221	16.8019	4.19928	6.24754	5.01111	6.26603	6.1459	9.03529	8.46055	3.00861	3.39322	3.1377	4.09468	3.25461	13.6213	5.36012	3.09756	2.43051	1.83417	3.51193	3.15603	5.56554	3.52339	2.91103	5.70771	5.11631
chr1:2160134-2241558	+	SKI	N	26.3612	17.1995	35.1616	12.6711	33.1149	16.2404	34.2741	17.3519	26.0294	22.2998	30.8919	21.0075	25.6418	5.2434	27.8834	16.7485	38.914	20.4586	32.2817	25.2456	28.9449	8.70402	15.0049	17.3722	28.1887	23.768	39.5409	21.3555	13.4257	12.4656	35.4995	21.2982	30.8927	11.8411	39.7934	26.5902	44.9457	21.8078	28.006	12.1596	25.8007	18.1374	24.3419	18.5222	27.5854	14.485
chr16:577717-604636	+	SOLH	N	10.2285	9.25007	10.3131	6.47029	8.60284	7.63866	11.9323	24.9478	8.98834	9.53529	11.1832	12.5305	7.58811	8.22216	11.1191	23.1448	10.5542	11.8992	9.14133	11.8562	11.0007	25.8268	12.1588	10.2646	10.5834	20.5394	12.8018	11.5434	11.5307	23.519	9.54772	17.9027	10.089	6.84805	9.70213	21.7044	7.91551	10.4022	11.0042	24.0507	13.0543	18.1733	10.3248	8.64517	9.8465	15.5991
chr5:154266976-154317769	-	GEMIN5	N	2.46197	4.10557	3.41241	5.13383	3.93657	4.35393	2.77046	4.24298	3.73463	5.48185	4.62872	5.35924	5.43366	4.93832	4.13992	3.8948	3.39091	5.46805	3.461	5.37855	3.9072	5.82757	1.86861	5.53225	4.96415	3.51854	2.74432	2.8704	3.40146	4.14294	3.49697	4.62503	3.76399	3.35996	2.54144	5.8616	3.7409	4.30932	3.53417	3.90847	3.1127	4.70797	2.99281	4.85096	4.96346	4.77577
chr12:63037762-63328817	-	PPM1H	N	3.58184	0.840389	1.63669	3.1031	2.02732	11.7507	1.76493	3.50893	2.67394	1.83828	2.27529	4.05822	2.33441	16.3677	1.51114	2.62489	1.86664	0.727275	2.96047	3.7965	2.46732	5.3654	1.13949	4.46545	2.48275	1.28747	1.55957	3.49565	1.6366	2.70224	2.0491	2.23144	2.119	2.57236	1.26973	0.773182	1.0698	2.90876	1.44961	5.35056	1.99365	1.95019	1.58219	2.68055	1.81301	1.86133
chr17:27717482-27878922	+	TAOK1	N	13.6464	7.11711	8.34537	11.7292	10.1821	8.89457	7.87017	2.94546	8.37974	9.8488	11.3661	10.9422	9.34476	20.1659	8.60322	6.40337	11.114	10.1747	5.91812	8.11168	7.86089	14.5668	4.25699	10.1251	9.08086	8.94359	5.53442	10.7394	5.30397	5.04312	11.8691	5.54027	12.4192	12.0471	10.5988	5.54167	12.3164	11.0548	9.44564	5.00959	4.56883	10.3787	11.4331	8.62943	7.82966	7.03259
chr5:54720682-54830878	-	PPAP2A	N	28.217	16.8156	26.5033	29.359	26.2047	21.7909	28.4676	31.4114	39.2632	16.8983	24.9825	19.913	42.4696	16.5003	29.3463	12.3134	25.1031	26.7306	41.1263	39.5989	30.6147	25.4447	55.3845	20.6615	29.1666	16.0751	30.502	25.143	78.146	14.496	32.9899	25.604	25.5453	15.9573	52.2019	27.5439	37.9492	21.4951	24.7967	11.8891	48.6938	26.775	33.2504	16.9049	33.8354	19.5075
chr17:18128901-18148189	+	LLGL1	N	5.00275	5.85589	5.20597	4.02675	6.50782	4.33781	5.8902	6.3017	6.57444	5.22271	6.40657	7.63121	6.00888	13.9122	5.76056	3.39446	5.94504	5.69719	5.12466	7.53687	6.05893	10.926	4.65879	7.35513	5.24132	4.77768	5.33607	4.41942	3.71232	5.37897	5.94039	5.5139	5.1536	3.88074	4.30264	4.9427	4.41467	4.30798	5.40485	5.50346	5.5771	7.67573	5.11019	7.32942	5.57646	4.40268
chr1:38474930-38490496	+	UTP11L	N	17.3637	21.9323	10.6528	16.0007	12.1341	14.806	12.058	23.2703	11.5906	13.3429	13.8693	17.8822	17.3424	18.5775	13.7818	14.7723	13.5392	17.9714	13.9383	14.0045	13.0849	17.0354	17.2528	14.1408	9.90596	17.1128	13.1194	21.3699	21.5036	13.7029	15.2415	16.4641	14.0281	15.7208	19.8327	14.671	16.8624	11.041	12.0929	15.0841	12.8367	20.4325	12.2728	15.0709	12.1997	15.8358
chrX:70338406-70362303	+	MED12	N	7.17568	21.229	11.2294	14.5882	9.84044	15.4495	10.9777	15.0546	13.5518	22.2538	12.6605	12.4893	7.89479	27.1645	12.089	16.6617	13.2784	11.6818	14.7159	15.7301	12.6963	36.6581	7.06054	16.2334	17.4092	14.6175	13.1792	20.6005	7.53344	12.1559	11.5047	13.8412	9.95473	11.9199	11.5218	16.5427	11.8269	15.5287	10.8409	19.5497	10.1165	10.5546	10.8213	13.4483	9.81883	19.621
chr19:14230321-14247768	-	ASF1B	N	0.993842	4.42446	0.668608	1.4941	1.08499	2.48934	1.34278	4.62846	1.01048	1.07271	1.53515	3.00662	1.45671	9.5542	0.966945	6.99736	2.23003	7.94018	1.54279	4.26986	0.820731	47.0547	1.52467	7.08612	0.728233	2.0597	0.66588	1.41162	1.35438	12.1896	0.649704	2.03981	1.13894	3.02262	0.9928	0.886522	0.563419	1.8517	3.82764	14.3262	1.50715	16.8502	1.81289	6.76935	0.792851	6.03888
chr12:121837844-121868389	+	RNF34	N	10.7176	15.023	7.873	14.5662	9.75044	10.5777	9.08037	17.1352	11.5493	13.3259	14.6903	12.8754	11.6683	12.7156	10.8401	10.9905	11.9294	10.6863	9.35686	14.9644	13.5397	32.022	11.1752	10.7394	13.9057	11.3321	10.7965	17.1575	14.0287	15.9513	10.8512	15.11	10.2659	12.7184	8.55805	15.6213	8.7945	12.3819	12.0096	20.9023	11.3366	18.3054	13.7258	14.3529	10.3632	11.5487
chr7:30536237-30591095	-	GGCT	N	19.0124	53.6289	10.2734	55.3897	11.6246	42.0004	15.9222	62.0386	11.4985	16.438	11.9409	31.1426	18.6032	39.3277	16.2281	29.2345	16.1032	32.7792	18.4693	38.5161	15.2915	47.3405	25.5401	51.7737	13.2417	23.1671	12.912	31.4172	36.1601	39.3569	15.631	30.7411	14.7191	28.1556	14.131	25.8184	12.9563	21.2456	19.3026	62.6461	20.6372	63.737	14.9705	28.0319	14.4121	85.6307
chr9:34398182-34458568	-	FAM219A	N	7.76791	6.71839	10.7214	7.18576	7.49437	5.2736	8.25591	5.52771	8.52278	4.61571	9.87547	8.88394	8.20413	6.64536	7.16549	6.51689	7.52851	8.67523	6.8395	7.57302	8.77945	7.19982	6.90885	8.45891	9.71965	5.42446	11.2536	9.6255	6.8236	7.21273	7.41481	7.15803	7.63612	4.46904	6.7485	4.53448	6.72171	5.36956	7.85872	5.23864	8.37727	4.99425	6.72909	5.86784	8.90518	6.10497
chr19:59055458-59062089	+	TRIM28	N	64.3082	105.734	89.5497	112.842	102.123	89.3378	84.0716	190.597	89.2258	109.492	83.9611	130.645	73.9524	169.902	86.0459	147.733	77.0726	117.834	92.1003	133.771	95.0446	222.719	160.338	116.515	82.1955	148.137	87.9902	92.6279	116.384	209.068	91.3957	157.755	78.172	100.032	97.581	155.676	94.0426	85.0933	73.3774	241.856	93.2398	221.43	71.6328	127.176	82.9477	129.303
chr2:105880871-105946491	-	TGFBRAP1	N	5.29113	4.33687	5.84977	4.47482	8.19986	5.86645	7.20373	4.66093	5.96165	5.59307	6.18074	6.86013	6.61782	5.52481	5.97802	8.06215	6.89578	6.25561	6.54417	6.45372	5.75278	9.30495	3.52137	5.27345	4.75109	4.06636	5.11914	5.0457	3.82717	7.07703	8.00334	5.11806	6.61782	6.02747	5.00494	5.5459	5.8219	7.16176	6.26255	8.42344	5.2581	7.16451	6.16489	6.03201	5.92388	4.09855
chr21:45770046-45862964	+	TRPM2	N	1.52422	2.49057	1.20299	1.3222	3.64268	5.33663	1.39809	2.73825	1.3748	2.84559	0.850031	2.2649	2.13854	16.4296	1.39112	4.97922	0.751245	3.54002	1.28232	8.49146	0.745846	2.51571	2.29263	2.60179	1.24063	1.15445	2.42624	3.13788	2.39606	6.31277	1.72369	2.94125	2.75375	12.5484	1.39194	1.41135	1.29574	15.3296	1.65845	4.98056	3.7299	5.50305	5.60704	5.5849	2.45566	4.659
chrX:117480036-117583924	+	WDR44	N	6.66196	5.53713	6.66774	5.63797	6.20256	5.8643	5.94896	4.11176	6.51968	7.10427	7.05535	6.82436	6.80544	11.3128	6.74525	5.64575	6.31693	7.26886	5.78071	7.1246	6.27665	4.16941	3.7477	5.94313	5.66248	5.07571	6.16682	6.79875	4.74414	4.73945	7.085	5.12931	6.47846	6.89734	6.7566	10.7613	7.20759	7.33295	6.37832	4.71914	4.80365	8.13358	6.32327	5.83217	5.98142	4.2982
chr16:71879894-71891231	+	ATXN1L	N	10.3636	7.93963	12.6241	4.38308	12.5987	6.84633	11.3831	4.73565	10.6904	9.51403	13.7072	9.59002	9.28675	9.54835	11.8282	7.51349	11.7611	6.50331	11.3917	8.84068	11.1494	3.9337	3.4213	7.60825	9.15528	7.39557	9.66939	9.18098	3.96609	6.40622	11.3486	5.78401	11.6748	7.76663	12.19	7.05451	10.4312	7.45789	9.1243	7.6533	6.82318	10.0331	10.1126	9.17841	10.7951	5.28904
chr7:39663082-39747723	+	RALA	N	41.9195	18.0983	36.4956	19.5967	46.7938	21.3361	37.1737	14.7412	31.6885	13.3033	54.875	29.4103	41.1957	33.3985	35.1146	31.5337	33.3994	26.105	23.9662	25.9826	48.3121	25.5701	30.4024	20.7659	41.63	15.4735	30.8372	17.564	26.0848	27.6823	23.8975	15.0053	38.6866	25.511	30.104	12.3538	48.6365	24.8165	35.9733	32.7887	19.0317	39.7378	22.1475	23.2154	29.7515	26.0207
chr5:107194736-107717799	-	FBXL17	N	8.5704	5.37313	8.34816	6.8373	8.72269	5.95205	7.40465	3.54277	6.92156	9.25925	6.81513	7.95332	11.177	5.86921	9.27245	7.28973	7.53788	9.25686	9.33137	9.84383	8.55504	6.17231	4.81436	8.68235	7.47106	6.51034	5.85073	6.44065	5.30965	4.81935	9.52253	4.67196	9.97368	9.96012	8.06025	5.23648	13.8513	8.13526	6.69154	4.33333	4.89203	6.76436	6.90582	8.80709	7.41017	6.26552
chrX:118708501-118718381	+	UBE2A	N	33.7848	44.6018	30.6246	40.0268	35.2084	32.6046	35.244	42.1684	29.4802	35.6577	32.0281	36.6249	38.4636	64.069	32.6392	50.6566	39.3381	43.2339	27.0729	45.2776	30.1182	54.8477	40.4827	51.4827	28.0258	32.6588	31.5117	29.8964	40.2287	58.1465	29.3962	31.2716	32.3766	35.0546	34.3567	50.0227	36.1152	32.5453	37.2735	45.3912	31.602	47.97	31.3827	33.6172	30.5547	32.2879
chr9:100437191-100459639	-	XPA	N	12.6426	8.54852	11.1747	8.16765	7.72027	8.33104	10.3724	7.3592	9.66504	8.78308	10.6366	7.66096	11.6893	5.57576	10.985	8.22983	10.0641	5.69698	9.54303	4.56634	12.1684	10.0616	12.0618	6.3694	11.6061	7.04563	9.30903	9.12086	14.1354	8.50008	12.3875	8.96605	9.84005	9.07422	10.6235	8.60623	11.9354	8.96564	12.0792	6.23354	8.77549	8.56233	10.2313	7.53206	10.865	7.30236
chr1:32799433-32801980	-	MARCKSL1	N	34.8828	154.319	21.1665	45.3801	39.2886	39.0264	23.145	106.286	30.2238	19.9102	27.9831	64.212	25.6051	135.282	17.6816	111.458	31.0886	77.9511	17.0251	67.1439	23.4431	84.3953	45.8397	136.677	30.4464	36.8897	25.405	97.8288	36.0757	90.2882	24.6009	35.6141	18.718	31.4324	25.0967	15.0269	21.9286	18.2742	18.7655	129.255	33.4599	47.4606	22.7206	68.1159	14.1606	83.4148
chr1:65886270-65901690	+	LEPROT	N	50.4954	31.6966	39.9837	30.4487	50.7111	33.4425	45.7873	24.1501	46.4846	38.5611	52.3105	42.6818	55.029	19.6249	48.0985	28.5584	51.9368	31.5357	38.5064	29.354	47.8666	13.7082	30.7726	22.835	45.3878	23.0136	37.4097	15.574	38.8162	21.5158	46.0389	27.9033	54.2572	36.6214	42.085	30.8812	46.4102	40.6773	51.9677	19.2415	35.7032	32.7874	42.455	25.7855	45.3218	27.2635
chrX:129198849-129244691	-	ELF4	N	10.709	4.50694	10.7328	6.86056	11.5386	6.45082	8.2618	7.6159	7.8275	11.0866	12.5976	10.7282	9.6935	1.61002	10.0384	14.601	12.5424	9.46888	8.43517	11.5434	10.6398	8.90359	4.03401	6.70427	8.19737	9.76774	10.1828	9.34815	4.31554	12.5232	11.1957	9.06011	8.92093	8.10013	12.0231	11.6932	8.80744	9.78897	9.98181	14.4873	8.78662	18.7287	10.3293	10.7424	9.12341	5.59019
chr18:29671818-29711524	+	RNF138	N	19.6735	7.44212	15.6231	7.94717	14.1533	10.4958	13.3428	5.38625	11.6686	10.9549	12.9464	12.6156	14.4487	10.1125	11.9399	10.6769	13.8888	9.19376	11.5546	13.2779	13.2902	16.8056	10.1183	12.6834	11.9989	11.9903	11.3302	15.2294	10.0888	12.2935	11.6363	8.8658	10.0691	10.8689	22.0833	8.58648	17.8248	11.593	15.2604	7.22602	8.15818	13.2349	13.5168	15.6715	10.1121	8.75832
chr1:151375200-151431941	-	POGZ	N	26.2666	33.5144	33.0572	30.9637	22.6073	25.9408	30.7456	20.7972	28.5544	48.0249	34.0039	31.7477	17.4565	19.5714	32.8716	29.0224	32.6638	39.4047	26.633	22.0557	38.5967	84.5805	11.5136	42.3395	39.0982	34.8073	27.4357	39.011	10.4446	21.4546	25.4665	27.9976	30.0947	33.1705	27.1622	42.8534	31.7539	32.4501	21.6612	18.5622	16.9772	15.5886	28.701	29.9553	31.7594	33.2879
chr2:201353675-201384507	-	KCTD18	N	8.92577	6.02303	6.66672	7.66182	7.05016	5.72188	7.7765	6.77674	6.75864	7.43057	7.75754	8.06507	8.2062	9.4491	7.79683	5.13331	6.76058	6.907	6.91508	6.04416	8.0448	3.82707	5.61826	6.60001	6.84529	6.76327	6.59894	9.70152	6.31204	6.85021	8.66528	6.89324	8.16749	7.31813	5.37361	7.09269	7.41693	6.76919	7.31636	5.95521	6.44218	7.00275	8.00627	6.30822	5.97302	7.67782
chr6:43639040-43655528	-	MRPS18A	N	14.9046	14.7532	16.6442	20.4042	18.9791	16.0993	13.8831	23.9974	14.7189	14.0238	15.5253	15.7439	22.8421	37.8556	14.2821	27.7441	13.1175	16.0029	13.6488	15.5057	15.8768	23.4034	34.535	67.6224	16.5828	16.287	15.4209	15.9875	28.7177	30.4775	14.1976	16.5596	13.0847	12.2539	13.8927	15.7899	15.6525	12.4435	18.5867	40.1316	18.6982	25.149	13.9943	14.0087	15.7203	22.3399
chr20:35624752-35724398	-	RBL1	N	2.18957	4.99243	2.26403	2.09435	1.88138	2.16543	1.92569	1.28529	2.20684	2.01812	2.32613	2.75045	2.2065	3.59881	1.81041	1.62162	2.07692	3.73983	1.71512	2.08398	2.04475	8.99591	1.118	3.37501	2.03652	1.65063	1.37948	2.28361	1.228	2.73247	2.32583	1.83956	1.97229	2.98281	1.46931	1.5512	1.87246	3.29859	2.47636	3.16099	1.29853	4.84138	2.83066	3.22248	2.01517	2.68704
chr4:122745595-122791652	-	BBS7	N	6.39495	4.94573	6.38695	4.257	5.00677	8.56071	5.76602	3.41051	4.89275	6.36857	5.59958	6.11859	7.42635	10.6032	8.81845	7.29021	5.75678	8.57445	5.34991	7.51402	6.76487	7.24551	4.4811	5.54375	7.60015	4.53189	7.48318	6.06692	5.14845	3.60299	5.60565	4.61535	7.39216	4.86163	5.66013	4.76028	16.1726	5.19739	7.38641	6.95927	3.89627	4.77328	7.55681	4.2122	5.28251	3.1001
chr13:42140961-42535256	-	VWA8	N	3.72194	2.6649	4.8341	3.77942	4.35252	3.90928	4.79144	2.16142	4.31897	4.22259	4.13862	4.33591	4.86463	3.99126	4.64909	9.48643	5.42193	3.78076	3.9666	3.38805	3.97704	2.79177	2.2152	3.01257	3.72289	4.04993	3.22058	3.66106	3.2031	9.47533	4.61168	3.41898	5.81724	3.8861	4.94897	3.52065	4.51543	4.16532	5.27231	5.97509	3.27618	3.44554	4.98906	3.11355	5.03851	3.72902
chr1:151129140-151142773	+	SCNM1	N	18.2135	30.3652	10.8436	20.1974	16.9121	20.7713	16.1046	40.0642	16.5011	20.8556	16.212	18.6585	23.4462	37.3094	15.1138	25.8071	16.4808	20.4233	16.5941	23.9087	17.0498	93.5581	34.606	45.0582	16.4178	22.125	15.7193	18.1894	33.6707	33.3181	18.1631	23.7017	17.7523	21.8385	14.6674	19.4437	16.8662	20.9699	21.1636	28.5733	25.9747	22.9663	18.4619	27.2417	15.0475	38.9717
chr6:84569362-84670146	+	CYB5R4	N	14.8416	5.203	8.07408	8.91387	9.28713	9.20318	10.8539	5.14961	11.797	12.1835	8.5328	10.7968	14.2081	6.30454	9.32946	7.0756	11.8909	14.5968	7.66009	12.3191	7.37712	9.41059	9.00022	8.73532	7.69799	7.52699	8.77728	8.59978	10.2313	12.7257	9.76366	8.83804	11.3004	17.7009	11.2721	5.71952	9.85396	15.6008	14.63	10.1704	7.66793	14.774	12.6565	12.9848	10.098	6.80091
chr8:22402499-22433301	+	SORBS3	N	56.1936	22.9752	76.4567	38.3927	96.4705	48.7871	75.3469	58.4486	92.3801	43.5485	71.3308	43.9295	87.9314	12.2892	62.9605	35.0749	55.3723	36.7186	76.1083	61.5284	82.1764	37.2376	89.7821	31.6582	91.7793	51.1595	74.2138	51.7713	77.162	40.4002	102.362	65.9073	82.8436	73.0886	82.6017	49.5577	68.725	102.937	90.1788	33.8502	80.7148	40.0644	63.6975	37.6719	90.2884	35.0144
chr19:13009600-13030090	-	SYCE2	N	0.409501	1.68776	0.965533	1.79574	0.160954	0.390466	0.864101	0.668492	0.452127	0.63551	0.47199	0.604351	0.182689	0.879612	0.437987	0.676329	0.802783	0.555075	0.972925	0.619059	0.257957	3.76598	0.793491	0.826849	1.29844	1.32634	0.688798	0.600024	0.750788	1.4974	0.196859	1.47575	0.358281	0.340729	0.392053	0.721994	0.830733	0.382201	0.516241	1.58313	0.4908	0.515393	0.857758	0.902643	1.39716	0.941661
chr17:7218947-7232712	-	NEURL4	N	9.03621	19.6037	9.17298	8.07021	7.57265	13.91	10.2366	20.0724	8.86032	10.6872	11.8466	10.751	7.00452	9.8101	11.8248	7.44565	10.5246	7.92392	11.3245	5.91662	11.1793	20.9328	12.1889	12.4438	12.1319	11.0882	13.4153	6.15067	9.11903	8.41084	9.70081	12.7583	9.335	8.20965	7.06161	13.9973	9.962	9.73842	10.1354	9.09548	13.0344	8.07061	9.09035	8.15939	9.89896	11.9652
chr4:110609785-110624739	-	CASP6	N	12.3502	19.2615	10.4535	19.9171	7.8944	21.1466	11.378	17.1498	9.36174	21.4301	8.31254	17.3058	12.3936	24.1079	10.5572	27.9519	12.0936	26.2048	10.6021	16.9521	8.72364	17.7464	8.69042	21.3837	8.33589	9.86123	7.391	20.7225	10.2074	26.9767	12.26	14.1525	11.5298	12.6468	7.45731	14.697	10.5281	12.6366	11.1409	30.1031	9.22433	11.2663	10.6209	12.5333	8.9137	15.5646
chr6:49398073-49430904	-	MUT	N	8.84457	12.4388	10.389	12.0707	9.29088	8.37727	9.88397	7.78165	8.23287	12.7019	9.39902	8.22631	12.4761	14.8663	11.2002	9.92608	10.1505	10.9542	9.87408	8.1224	10.9418	10.7593	8.24206	22.2914	10.9219	12.886	9.77742	7.97452	10.3956	11.6652	10.3129	7.95108	12.1586	10.8707	8.81512	9.54743	11.74	7.31607	10.4047	13.3352	8.4312	10.5547	9.05134	9.3695	8.89674	11.4363
chr16:47111614-47177908	-	NETO2	N	12.6626	11.8305	5.50819	5.88878	6.10539	10.2268	3.67846	3.79636	5.36105	6.52508	7.85169	10.4966	6.79641	8.31221	3.95074	4.22678	7.3296	9.69183	6.06487	12.4583	4.55139	9.00986	3.46899	10.2744	5.66026	6.88766	6.69958	10.0861	4.8548	3.5816	3.9645	4.87511	6.03314	5.44923	5.62376	2.92989	5.14026	4.38857	6.90104	3.24776	3.0839	16.335	4.12677	6.76122	3.52162	6.59626
chr12:58335324-58351052	+	XRCC6BP1	N	3.50858	2.96747	3.05332	5.05894	1.3362	7.169	1.82067	3.7669	2.29384	2.0866	2.45677	4.47604	2.86955	9.91771	1.26983	2.04244	1.71008	3.23602	1.38558	2.16816	2.50203	9.65925	3.84056	7.2564	3.24154	2.42103	2.47244	4.10958	2.80473	3.08399	3.08413	2.86124	1.77545	1.94186	1.18497	2.74398	1.99465	2.11584	3.72199	6.35264	1.96402	4.61366	3.97834	2.54082	2.52734	4.61542
chr12:122957417-122985518	-	ZCCHC8	N	13.9058	13.74	14.2512	13.7332	11.3892	14.6483	14.3828	11.866	12.2757	14.8431	15.5255	13.6244	12.0787	12.4164	15.6267	10.886	14.3112	10.339	13.5877	10.6382	16.7051	22.7856	10.4114	11.0466	15.2131	12.559	13.4347	14.4334	12.1594	11.5219	10.985	13.7997	13.7548	14.7646	14.5507	15.5441	16.5233	14.5087	12.0928	13.8962	11.7226	12.3086	13.0982	12.513	13.0675	10.2356
chr16:85709804-85723679	-	GINS2	N	0.832521	2.91041	0.27501	1.05547	0.21732	0.759531	0.448298	2.96302	0.525795	0.646519	0.642086	1.62764	0.910492	11.4343	0.401319	2.28481	0.53209	2.19607	0.633841	1.09093	0.267161	7.012	0.559588	1.83831	0.89571	0.721088	0.32033	1.4565	0.661346	6.39945	0.987024	1.24903	0.199372	0.976898	0.312533	0.378554	0.186819	0.630236	0.790068	5.25503	1.07831	5.76634	0.504781	1.52298	0.440034	2.12155
chr19:46030685-46105470	-	OPA3	N	3.45686	2.23744	3.66316	2.41445	5.32602	2.77127	4.63845	3.4071	3.17616	2.7767	4.34654	3.18135	4.28196	3.59988	5.12771	3.78219	4.62902	2.46288	3.6687	4.54583	4.59427	3.84837	3.16914	3.65214	2.37276	2.74872	5.23042	2.32385	2.67636	3.29197	4.09073	4.26032	3.96778	2.86935	3.8967	1.94258	3.87177	3.9692	4.40288	3.54671	3.91334	4.75127	3.78338	2.6853	3.58648	2.31822
chr1:9352939-9429591	+	SPSB1	N	11.3147	18.3896	8.47459	19.4982	8.87861	19.0847	10.8213	15.3458	9.06892	16.6853	5.14875	19.3872	12.0925	4.73159	12.1172	11.6703	5.87926	25.1616	14.6272	29.0001	6.98452	10.4277	8.92688	24.4931	9.41094	16.0532	17.0694	11.8361	18.6317	10.1991	6.98096	11.9759	9.01688	7.54233	29.6583	21.4423	8.08895	7.72253	6.30808	9.39508	9.58708	23.087	8.15193	24.8929	14.1955	21.2973
chr9:91926113-91931618	+	CKS2	N	19.6456	16.9122	13.5311	18.2823	21.3209	13.4601	17.9475	13.0713	12.85	8.76291	10.0131	18.2705	17.8519	62.1325	15.2742	46.196	22.2762	35.2601	18.061	18.884	15.4633	108.01	48.2112	16.3807	5.97217	23.2903	10.8876	10.9096	20.2295	44.8105	15.3152	17.7707	12.3046	27.7306	12.5644	27.8755	19.6302	16.1889	25.4354	80.4397	18.4395	48.8383	24.2795	30.1727	11.8025	15.5474
chr14:52456193-52471420	+	C14orf166	N	70.8221	89.3491	47.5874	68.2284	53.414	63.4427	53.4336	106.079	49.6892	63.2098	50.8901	59.9321	70.1021	96.9313	54.6987	57.7114	58.2087	153.619	51.3313	61.4777	53.9197	111.782	94.8318	73.9042	53.567	56.8361	49.3917	57.6606	108.227	79.7157	56.758	64.1406	52.8235	67.0541	57.913	62.3282	58.7839	55.3927	59.5699	89.0231	65.4777	88.0965	55.4931	64.6721	52.1117	62.2528
chr11:117070037-117075498	+	TAGLN	N	213.295	129.043	235.278	163.117	275.111	165.508	232.265	411.079	158.487	169.505	182.51	184.424	195.178	90.6041	206.86	156.517	169.192	309.21	247.227	443.594	239.1	85.703	285.138	105.657	227.287	232.507	299.693	225.164	521.408	153.092	238.443	186.55	155.77	89.4069	199.878	281.269	246.682	85.1153	148.49	221.672	419.476	314.836	93.7422	234.422	105.545	122.484
chr17:30187923-30228784	-	UTP6	N	24.8066	32.6582	25.2686	33.5886	19.6906	40.5291	23.8252	38.6385	22.1828	30.7939	29.5742	30.4253	27.4404	52.1632	26.9945	24.6712	23.772	36.4691	20.85	24.787	27.7933	39.6049	39.2286	27.5732	27.692	35.5445	26.8113	29.5948	35.1743	34.4114	22.8019	32.549	24.2122	32.2335	23.0331	35.4454	28.57	36.0629	29.8696	30.3022	21.709	42.0679	27.4279	26.6268	22.9095	40.9961
chr19:39881943-39891277	+	MED29	N	15.4419	16.6381	13.9653	10.2138	16.6375	10.2077	14.0591	15.4749	15.8406	15.3232	15.2562	13.2957	16.0263	11.4414	14.6809	11.1082	13.271	11.8135	14.7004	12.8979	13.9395	14.1858	16.1363	17.5322	12.4366	14.0452	15.4721	17.3452	13.6093	12.5084	15.5432	15.6806	14.6849	12.2254	14.3428	14.4169	14.1041	11.4556	14.7739	12.3062	14.0793	12.3837	14.5561	17.1221	14.356	13.2464
chr21:33964389-33985176	-	C21orf59	N	16.9106	19.2303	19.7901	29.2854	17.928	20.8334	19.3067	19.6624	19.0202	23.889	19.6884	21.466	27.0379	84.2222	22.6515	26.2313	20.5349	17.1783	20.4982	14.5607	29.8385	49.9257	35.1491	41.5522	26.5843	29.3647	24.0691	21.0315	35.2708	28.6744	18.3476	20.1853	16.0274	12.6203	21.5699	17.995	20.1339	12.7623	20.1947	26.2708	21.5447	13.9213	13.007	16.7842	18.3106	34.1078
chrX:153715645-153719016	-	SLC10A3	N	11.6447	13.9199	12.9137	9.8552	15.746	11.3121	12.601	27.2175	13.0113	12.7614	16.0417	13.8677	15.9013	13.5457	14.1319	17.563	13.9651	15.2147	16.2367	20.6681	13.7572	11.904	21.6188	13.7295	14.2775	13.0732	19.5084	13.0977	15.3626	18.4989	15.674	12.6475	13.5301	8.2779	14.1467	28.9564	13.2525	10.405	14.1013	14.4388	16.8887	24.003	10.6748	9.85878	13.6815	12.2332
chr2:188328957-188430487	-	TFPI	N	81.6707	50.5983	90.8579	58.4927	101.291	88.4979	65.1012	68.7135	87.5836	54.1476	107.94	112.744	118.437	15.0509	108.801	27.5054	90.6788	54.0305	79.8535	47.8267	105.884	3.96108	53.1558	9.98763	84.4859	141.934	90.6735	52.515	69.6109	22.4851	78.8965	52.2589	92.0697	48.2949	105.137	154.085	141.351	38.7411	89.9472	19.6958	56.0296	32.9893	43.014	37.688	73.4954	28.1191
chr1:46654354-46685977	-	POMGNT1	N	17.5495	22.5556	20.0737	29.2579	21.858	24.3272	20.3811	38.842	17.1588	26.8961	20.1223	22.5976	21.3184	26.8716	19.4348	21.5547	21.1049	18.8115	19.2968	15.9859	19.3856	18.2514	43.4816	23.4863	20.1732	27.4677	17.8155	27.26	39.6577	18.0337	19.4878	21.2156	20.1585	15.7122	17.0209	24.0471	14.2602	13.874	17.538	15.8914	24.9327	17.6636	16.9142	17.1491	21.7558	15.8422
chr3:108268716-108308491	-	KIAA1524	N	1.91997	1.70902	0.654929	1.27913	0.580321	1.50631	0.706866	0.606223	1.14283	1.46899	0.948819	2.65298	0.940162	5.23395	1.08565	2.36453	1.2706	2.57134	0.861919	1.0781	0.8535	8.6808	0.416508	1.41028	0.656167	1.08164	0.672386	1.72238	0.522016	2.82263	0.86201	0.905807	1.25297	2.70773	1.07107	0.976808	0.934791	1.97267	1.85628	4.41734	0.723301	4.39618	1.63457	2.68302	0.861002	0.987568
chr2:68350068-68384692	-	WDR92	N	4.26407	6.10955	3.98198	4.70081	4.09964	4.17506	3.30825	3.6955	4.38722	5.6459	5.344	4.51973	5.15649	7.48651	6.75845	5.24155	4.55945	5.62081	4.58006	3.58431	6.15701	4.69606	3.37811	4.17912	7.43414	3.63581	4.536	5.06744	4.08278	4.81598	4.65006	5.1496	4.18208	4.75609	2.44733	4.87123	3.87563	4.38963	4.48591	5.43562	3.83144	5.03865	5.53855	5.02457	4.91668	4.61076
chr17:55055466-55084129	+	SCPEP1	N	57.7528	45.7172	49.1031	67.181	71.623	135.833	92.18	87.8279	52.4937	54.9019	43.4441	75.8723	83.8706	46.8761	58.0488	29.6141	77.5391	64.9603	69.2498	80.7028	68.3443	188.438	79.1112	57.1853	56.3418	72.0564	68.2305	89.5063	101.699	61.8729	76.6965	127.901	100.829	186.538	48.2543	106.756	49.5385	110.896	90.5701	34.101	96.0204	159.04	115.142	59.0688	80.0309	135.177
chr20:25275379-25371619	-	ABHD12	N	24.9982	37.2005	21.8506	36.8237	37.1945	37.8634	33.4282	29.5868	21.9634	26.6116	20.7019	34.6493	37.8003	81.7918	20.5475	30.4222	23.1404	53.0931	24.4803	33.9189	22.1145	63.7991	32.2892	41.7457	18.3745	24.7239	24.8309	34.9166	33.3798	35.4924	23.7268	29.5432	30.42	48.5645	20.5761	20.5557	22.3935	65.0263	33.6678	41.7384	38.7767	26.7671	29.9879	24.7976	27.7286	42.6715
chr4:99792835-99851788	-	EIF4E	N	30.1808	28.3959	25.6796	30.1314	22.5277	34.1988	24.1073	20.3972	23.8319	30.0462	24.069	34.0081	35.7137	63.5313	26.5015	35.6378	26.7494	59.274	23.3327	29.3015	25.1052	41.1213	13.784	23.5308	24.0825	27.5881	24.9782	29.6439	23.7492	29.655	26.6558	34.0533	27.0229	30.4067	28.7906	32.0788	26.2592	27.3754	29.5344	35.1453	20.7202	43.0078	24.6027	25.885	20.2463	17.5325
chr1:226332380-226374431	-	ACBD3	N	17.0313	24.4014	17.3421	33.5552	17.5564	15.6524	17.3798	19.5397	15.6023	22.6593	17.8636	24.3868	20.1619	27.045	15.0621	26.7211	20.0867	25.4655	16.5272	23.8611	16.1631	11.867	12.255	31.7405	16.0459	24.9865	17.0794	19.7551	15.6648	22.8677	18.4322	18.9113	17.139	18.68	19.782	24.5981	18.4456	20.3063	17.6699	21.4803	12.4418	24.0669	18.9472	27.644	16.6818	35.6402
chr19:55602281-55628927	-	PPP1R12C	N	58.3358	37.9575	64.8569	30.1809	41.4926	36.779	59.6904	72.4101	58.2996	33.5598	58.0694	49.5762	53.8199	29.8919	63.3237	42.6154	51.8173	29.3036	59.2585	31.7627	55.796	61.3546	99.4362	53.8659	71.7792	47.8617	83.7214	38.5949	88.687	52.064	49.7344	42.1507	45.7772	37.1087	64.7871	48.046	65.7177	47.0678	63.8383	46.0034	77.8909	35.9666	58.5589	40.5997	71.6103	46.005
chr4:83831126-83934079	-	LIN54	N	4.53511	2.94772	3.20145	4.34108	3.40813	4.08512	3.64753	1.84551	3.9163	4.01685	3.86821	3.85639	4.02153	5.72142	3.55859	3.2824	3.48735	5.59339	3.38447	3.66751	4.08457	6.97384	1.72245	4.04907	3.7701	4.18361	2.74652	4.47741	2.45956	2.78094	3.83927	3.23849	3.9233	4.0296	2.76305	3.23514	3.77825	5.11358	3.77002	2.84822	2.04122	5.64584	3.91764	3.97989	3.30965	2.22914
chr3:10157276-10168874	+	BRK1	N	121.425	91.1614	93.4458	100.64	108.995	85.5768	89.2931	92.3125	103.122	88.7403	101.221	96.6026	151.33	123.485	97.6195	85.5045	100.757	86.0898	100.758	120.026	104.29	126.178	164.812	80.0245	106.483	75.8106	96.874	85.7956	179.789	94.3355	99.5704	98.7033	101.82	107.879	100.841	99.2615	101.561	95.8228	119.433	99.945	126.956	114.461	96.4341	86.4815	102.971	76.5981
chr16:50347398-50402845	-	BRD7	N	39.4556	40.2469	33.1903	38.6731	32.6467	26.1993	36.9182	45.7244	31.8776	38.3703	36.8632	32.8618	39.2972	42.3455	36.4298	36.9615	37.7424	32.3216	30.2799	22.836	32.5822	24.3323	47.3806	25.1104	24.9168	29.4226	29.3965	32.4888	43.425	38.6348	34.7144	30.3407	38.5961	33.5717	26.8416	31.048	34.2812	37.1185	32.9202	39.8776	32.5898	40.2881	37.1686	26.8021	33.8461	36.9763
chr19:5993175-6199583	-	RFX2	N	8.5511	6.96021	21.4926	5.19303	7.25228	4.91001	10.2788	10.3044	8.29403	8.26005	9.89163	5.713	8.28371	6.53571	15.9203	3.48878	12.8018	4.35691	12.9118	4.34212	12.5232	6.86046	11.8462	11.998	22.043	9.54847	24.5727	4.2956	20.0314	5.22337	7.45421	8.7221	5.56235	2.4912	22.9608	6.07274	18.4092	3.71214	5.27477	3.03925	8.05958	4.86748	5.34161	2.66861	14.6942	5.835
chr6:31126319-31134936	+	TCF19	N	2.39768	4.98519	1.19261	1.38134	2.81979	1.92888	1.5116	3.30449	3.26515	2.77936	2.78544	2.77723	2.17373	5.57509	3.00662	4.26475	2.41666	5.02214	3.30542	2.63318	2.24901	22.5858	1.12552	7.24206	2.27906	2.00252	1.78979	1.91919	1.35575	6.48763	2.12322	2.00845	1.6287	3.28811	1.33971	1.49006	1.61399	1.7819	4.85773	5.81668	2.76655	5.64941	1.82898	3.44283	2.45697	4.79039
chr15:91474148-91475799	-	HDDC3	N	9.21252	5.90421	8.83315	10.8683	8.94745	7.82973	7.75534	11.7671	8.07597	8.37119	7.924	9.9116	12.3607	16.4825	8.78363	9.31563	8.48105	7.13895	6.64697	7.13138	8.22457	13.5826	13.2759	8.50154	8.80302	9.39525	6.79235	4.94926	15.1618	9.15708	9.14558	8.98281	9.14163	10.2467	5.56461	7.00267	5.20739	7.68198	7.24457	11.2062	10.184	11.8671	7.09393	8.32391	7.99696	8.54746
chr17:1367392-1396106	-	MYO1C	N	53.425	31.4972	94.1942	38.8646	83.3215	34.2063	68.907	55.2793	71.6292	40.3643	85.7648	54.9552	68.7535	32.827	75.6941	44.0314	69.8031	48.7881	70.0128	51.7446	93.1514	48.7678	55.6134	39.082	93.0089	54.1035	83.0374	38.8239	51.1605	40.0022	63.5961	49.2766	71.1778	30.6673	70.8688	63.5875	85.1005	38.9359	78.9776	36.8188	62.2039	31.9522	55.6583	31.8805	75.1736	39.4901
chr7:74071994-74175026	+	GTF2I	N	85.0565	125.541	94.4654	136.821	77.663	94.7611	98.6986	121.507	86.9003	119.616	96.355	107.385	76.377	171.781	93.77	114.171	117.099	181.175	91.0859	96.849	105.86	122.783	54.3306	154.421	100.272	133.506	81.688	146.791	57.7012	89.8291	82.1507	94.9145	96.2182	96.9711	61.2862	120.151	71.2894	95.3577	79.9464	92.4337	73.3806	93.2905	97.4599	93.6271	94.4514	131.715
chr11:65479467-65487075	+	KAT5	N	28.4084	22.1796	34.7586	19.9384	32.3234	20.8853	28.2544	25.8504	25.6467	23.2963	30.0308	24.1006	36.4272	25.5272	27.7044	20.0372	26.7759	18.1403	29.2703	21.5279	28.0476	20.1121	25.892	26.4909	30.0736	27.1581	35.3789	19.6258	23.0295	20.9252	28.8033	30.6383	28.5515	20.6711	28.3394	30.4553	28.4864	26.915	29.1716	21.8207	29.1084	22.0844	27.1806	19.8871	31.4671	22.8261
chr9:130647600-130667687	-	ST6GALNAC6	Y	51.9462	15.0603	53.7669	43.6954	53.5227	29.987	42.5453	26.6225	48.6165	38.2368	53.8647	32.6033	64.6276	11.8095	51.4712	18.8277	51.4435	20.6938	45.809	32.2506	58.5186	17.6104	56.385	22.0019	59.2653	28.4267	53.7396	46.9535	52.3919	20.0965	54.2194	42.3344	42.6868	20.5765	49.3521	30.9956	45.6137	23.3363	58.4066	12.3597	60.2938	21.5947	36.3151	24.4807	47.8737	19.9535
chr5:134669590-134735604	-	H2AFY	N	77.9604	103.892	67.7262	105.109	94.146	94.3063	97.6296	84.4614	64.9662	83.9884	65.1843	98.2637	105.246	81.7826	76.3837	142.211	83.3629	99.1416	63.9497	113.595	64.6929	232.618	74.9582	163.242	65.2376	91.3883	77.7189	97.5946	92.6466	128.175	85.9305	83.7961	96.1231	227.726	74.0214	74.3647	64.7701	239.395	107.567	108.115	100.839	104.953	95.2277	87.4561	88.4401	89.6573
chr22:19163095-19166343	-	SLC25A1	N	14.2975	16.403	15.1613	42.8785	22.0797	14.7938	19.449	29.6537	15.5312	15.7693	17.2568	20.5443	24.8584	38.6276	17.0179	27.2019	20.6462	21.4412	18.1683	24.4319	19.2063	84.1052	39.0242	24.3957	16.5434	22.0568	17.8154	14.9178	29.0536	21.7629	21.638	21.4393	20.5782	15.9896	17.4028	22.4023	15.0879	17.9737	22.298	37.306	26.1885	35.7015	20.1167	21.0785	18.2727	28.875
chr19:6361463-6368919	+	CLPP	N	21.3626	15.1005	19.2429	21.4129	28.6666	16.1761	20.4574	38.0277	18.7126	22.0016	21.3415	25.0524	27.1635	27.9012	21.2135	23.3557	21.849	19.7566	19.3074	30.1404	21.3088	45.6277	49.6153	27.7322	18.6081	30.7766	20.252	16.4658	41.2114	39.933	22.5485	33.2461	22.0038	18.9923	18.1946	25.8455	19.1815	19.4019	22.827	45.8671	32.0981	38.4381	20.0209	22.561	18.5605	20.858
chr9:131857089-131873468	-	CRAT	N	9.12744	8.45936	8.52789	15.4094	10.9367	9.78426	10.245	16.0729	11.4039	11.2521	9.06574	13.3367	10.4687	10.0571	7.86586	38.0099	9.47686	14.4092	10.8871	15.3859	9.33944	23.087	12.3346	10.5024	11.1072	8.52338	10.124	11.3949	8.80803	28.6026	12.5182	13.5832	8.21051	9.21188	8.67615	12.5858	8.80022	10.4204	9.77984	8.60276	14.3034	12.9489	8.92319	12.578	8.89336	10.2445
chr5:154092462-154197167	+	LARP1	N	21.3322	23.2306	25.8473	36.2966	30.2894	27.5735	29.3351	19.956	25.2829	31.6419	25.8328	33.1446	23.1506	38.2753	26.7507	31.9802	29.6883	38.7851	26.7073	40.4398	25.7126	37.4332	12.4162	40.5149	22.5858	26.4449	23.4939	24.7329	12.8508	28.5353	27.6593	26.8648	31.0848	27.8636	20.5187	31.6522	20.2348	34.6487	23.606	32.6161	22.3802	36.364	27.2996	33.4201	24.0581	25.0651
chr11:62369690-62380237	-	EML3	N	28.2578	27.8655	29.3199	18.9263	20.1421	34.3897	26.2312	49.1518	30.4204	22.7368	29.9589	31.7149	20.1221	21.3787	24.4701	17.3575	23.971	20.7071	27.4487	21.3154	28.1957	24.0381	36.4015	27.8812	33.9164	27.2961	41.1144	22.1511	29.7798	30.4274	23.8483	31.9393	24.1235	20.0333	24.1846	33.3047	19.9832	22.0118	22.7327	15.9321	35.8804	21.3306	24.1249	24.3095	23.5267	32.1373
chr6:31236526-31239907	-	HLA-C	N	625.936	724.704	0	548.067	568.419	347.17	464.138	469.535	827.021	507.384	608.117	373.44	1082.55	173.007	586.881	752.642	524.529	426.502	460.717	555.395	632.378	270.435	1072.97	496.414	384.049	262.49	497.657	256.639	703.971	961.34	482.163	387.451	413.515	628.766	511.815	239.07	775.82	659.301	600.568	564.75	494.712	265.437	1003.17	907.348	482.622	526.833
chr17:58520520-58603580	-	APPBP2	N	12.5331	8.18203	11.2769	9.64112	10.45	9.28983	10.0655	8.72681	9.15285	13.1726	12.082	11.0664	11.5366	13.6003	9.18194	8.1111	9.80638	10.4999	8.67504	9.3174	10.0497	10.4614	5.9471	9.26361	10.627	9.07255	8.43258	11.5146	5.97212	4.69262	11.1513	7.73603	10.6427	9.73074	11.0839	8.02976	12.4758	10.5074	8.85874	5.14532	6.19137	9.54418	9.87294	8.44487	9.58467	7.97436
chr1:201951500-201975275	+	RNPEP	N	23.5397	34.7872	26.3346	56.2509	27.0683	30.2993	35.5126	65.0242	27.8524	38.7563	25.3099	29.5076	37.7391	29.0341	25.71	48.9289	29.3979	34.0785	24.1585	35.542	31.7503	23.6775	32.7538	58.7659	26.1599	38.7093	25.522	34.0637	31.6231	53.9505	28.8259	36.475	34.9305	41.3855	19.984	46.0487	24.7211	40.8604	29.1557	38.2864	41.4622	42.8852	28.8661	34.8404	26.0068	46.7962
chr18:43664110-43684300	-	ATP5A1	N	115.039	72.9619	103.069	117.884	145.468	132.302	123.651	115.583	117.65	114.953	123.825	117.706	163.084	129.799	128.494	112.673	138.064	115.751	118.872	124.528	131.338	124.842	178.949	109.826	110.053	113.298	110.112	95.3585	196.88	158.31	130.593	147.523	135.974	167.471	102.286	133.494	123.146	150.116	156.821	115.42	161.679	220.147	135.971	142.861	125.167	86.8872
chr19:32836500-32878571	+	ZNF507	N	6.12983	6.87447	3.96019	4.77197	4.52549	4.11418	4.6035	3.25062	4.9209	6.25304	6.42061	6.31224	3.96911	8.80818	4.7277	6.85967	5.71188	7.41324	3.6136	3.94263	5.54567	3.75045	1.85305	3.55458	6.2245	7.42973	2.71196	6.79021	2.72557	5.23928	6.9087	4.78775	5.88758	3.96467	3.8059	5.20273	3.98559	3.06984	5.40842	4.64563	2.30718	5.12232	5.86052	5.51765	3.8806	4.25845
chr9:131395940-131419066	-	WDR34	N	15.9528	39.844	16.3645	34.9762	14.9778	13.2629	16.3667	30.8182	15.5317	17.3307	15.6978	21.1969	19.9806	30.197	19.8825	22.0617	17.5877	33.1192	18.8466	14.4608	21.5095	91.7614	37.4311	27.2706	23.7809	16.168	16.0436	29.9005	30.0975	21.4841	18.4079	19.7198	11.7238	14.2994	12.098	21.0717	13.1553	9.03951	18.903	22.7066	23.1606	17.682	14.2723	18.7306	17.1303	24.2938
chr1:185014496-185071740	+	RNF2	N	9.80179	8.96958	6.94645	11.2656	9.37434	7.20666	5.35918	3.97529	6.32648	8.90847	7.52389	10.3314	9.03934	15.9024	4.95965	6.08397	7.724	9.08875	6.65721	10.2496	7.90913	4.33263	4.86908	10.0912	6.5488	6.78599	4.64088	6.99022	6.32845	6.34481	7.44421	7.13221	7.78434	8.18491	6.42315	6.41126	7.94989	10.5873	7.9219	7.92305	4.68873	12.0797	6.00149	7.3032	5.81381	7.55225
chr11:34937376-35042138	+	PDHX	N	9.78556	10.6371	9.35519	11.3632	9.63871	6.68126	10.1103	6.32252	8.36108	7.5307	9.35218	9.23655	12.614	12.4931	9.30786	11.4713	10.1114	10.9255	8.44789	6.50296	10.0597	17.5788	8.28503	9.72991	8.47807	10.2471	9.44282	12.3907	8.61334	9.20809	9.87976	8.21446	10.5076	11.8492	8.829	9.70654	10.706	9.35935	11.6272	10.0467	7.31609	8.98219	8.5382	8.27873	8.36407	11.6618
chr6:75794042-75915767	-	COL12A1	N	12.52	12.4707	23.512	7.8212	17.8691	6.89693	19.7989	13.1781	21.2446	9.09696	22.5354	19.6864	8.97181	7.4959	20.8743	12.9466	21.6687	31.0702	17.8203	22.8054	19.1905	10.412	15.5796	14.6235	22.0901	10.0653	21.1892	9.14908	14.1135	9.17805	16.5075	4.38991	12.6646	4.12572	15.1422	6.79292	17.3413	4.93411	17.2304	40.4229	13.8228	29.3764	13.136	62.8246	13.7229	9.29508
chr17:33307513-33332083	+	LIG3	N	6.34589	10.7618	5.9997	14.56	7.33067	9.39531	6.3955	7.57561	6.73178	10.667	9.15234	8.65897	7.62449	27.2353	9.29067	6.76609	5.93908	14.1444	7.12099	10.4202	7.09712	16.8059	2.57316	11.2093	8.79985	9.54931	6.85373	10.46	4.25032	7.96418	5.96746	9.97565	8.1599	8.79608	5.75554	10.0323	5.12602	6.85195	8.15145	10.7084	4.74948	12.334	5.45141	9.16221	6.65051	12.9282
chr3:42055294-42267381	+	TRAK1	N	16.4762	14.572	19.6538	14.1047	18.9472	12.9341	21.2643	8.86439	19.9108	14.5118	20.6792	18.4839	16.1886	25.9135	20.9174	19.4086	20.2342	13.7479	19.2308	13.8213	21.7798	15.2969	12.8183	14.0302	21.539	11.9263	17.7454	14.7859	15.0731	13.8887	18.2999	13.7455	17.6867	17.1096	15.5571	17.8195	17.0912	18.0953	15.3512	14.1504	16.3919	14.6746	18.5411	15.5572	20.1111	10.6451
chr1:150121373-150132260	+	PLEKHO1	N	53.7225	20.8487	36.4696	18.667	48.844	34.8766	32.3661	32.2022	25.482	22.8296	45.5418	45.184	41.685	29.1956	22.0283	17.5947	30.6092	23.127	24.7747	51.2163	28.5534	23.5257	65.5577	25.2212	32.4658	21.3683	42.6011	31.2069	41.933	38.0445	34.7171	43.6386	23.4308	34.5478	24.8424	17.3731	45.3094	43.9632	32.1715	21.6309	43.5552	54.1974	72.7006	59.5528	35.5836	32.0589
chr19:39138289-39222223	+	ACTN4	N	153.246	180.721	223.693	133.854	274.298	136.901	281.022	178.124	213.63	144.26	227.811	208.823	247.933	173.918	229.082	327.617	202.579	353.669	247.507	204.256	233.97	221.326	118.666	186.883	206.542	176.461	241.794	269.059	122.118	265.62	249.342	187.832	244.905	171.404	228.075	187.222	254.199	147.091	192.123	349.661	209.349	256.837	192.562	187.486	207.383	156.242
chr3:148747914-148804341	-	HLTF	N	8.47391	13.32	7.47646	9.57507	7.62895	7.26258	6.27297	3.83485	6.81742	9.71629	8.87545	7.93907	6.63548	15.2354	6.65251	4.02763	7.908	10.0726	7.17072	7.25092	8.38678	26.5923	2.87919	13.4543	8.25841	6.92161	5.98538	10.7462	4.77403	6.64036	7.36346	5.90646	6.97354	10.8039	4.40056	5.09219	6.93179	8.21242	8.0399	8.79369	4.97134	4.87116	8.4699	9.47217	5.62723	10.5572
chr1:156561554-156564091	+	APOA1BP	N	23.6095	38.5252	21.714	54.2088	31.3824	27.4643	21.3814	78.2738	20.1222	40.9212	19.7925	24.0903	37.5218	44.9483	24.6502	35.5527	18.9906	33.6998	24.2101	62.9867	21.1808	112.028	51.5342	50.834	22.9163	35.0114	21.976	21.634	42.8526	49.1014	21.0105	37.13	22.8407	26.7161	20.8327	42.3867	22.4625	19.1135	31.7418	61.5946	28.7821	38.5556	19.8318	37.4731	22.2871	65.8133
chr4:110967002-111120355	-	ELOVL6	N	2.41022	0.871075	1.6135	3.66089	1.49394	3.93798	1.64463	1.73857	1.94437	2.23163	1.97411	3.53756	2.03844	14.5641	2.09321	4.88816	1.38144	5.22923	1.4542	2.36594	2.83692	8.32248	1.42794	2.48019	1.12843	0.643727	1.56829	2.38759	1.79271	5.56091	2.15068	1.04951	1.69798	1.94369	1.10242	0.610814	1.51775	1.881	1.41124	3.37527	0.774396	4.77373	4.22252	2.2608	3.58823	0.374404
chr9:115142217-115234690	+	HSDL2	N	21.8238	14.0492	24.3163	13.9239	23.8263	12.5556	22.3201	8.01033	19.436	22.0684	26.5709	16.7714	29.2943	11.7334	24.1314	15.6296	26.061	16.2713	21.7518	13.1729	22.2536	13.0298	14.9198	17.3851	16.1965	18.114	20.0155	21.2187	18.8375	13.4768	27.9449	19.5268	27.1312	23.8719	21.5737	20.4824	23.7399	18.4008	26.1567	18.0863	16.8975	15.4438	16.7068	12.413	19.6852	8.89523
chr19:43979106-44009087	-	PHLDB3	N	3.93333	6.26703	3.33232	3.71151	4.92621	6.33332	4.33858	6.59983	5.1681	6.76086	3.82148	6.43969	3.33967	7.98124	3.7512	7.76402	3.40573	4.721	6.43121	6.23517	5.63645	5.51306	6.33865	5.74779	6.2737	5.61031	7.33169	4.87049	7.06537	5.63509	4.07535	5.85435	2.64809	2.84385	3.87889	4.82863	2.70376	3.20685	2.46531	3.27567	6.2533	10.7693	3.19055	3.24171	4.57869	6.17132
chr16:81040103-81066719	+	CENPN	N	3.86494	5.7809	2.3441	4.32804	4.51873	4.16659	3.38795	4.105	2.37846	2.14206	3.05135	5.2637	3.24701	21.0467	2.61607	7.132	4.42822	6.59613	3.2308	4.26454	1.81396	6.80074	2.17331	11.0467	1.52506	3.97479	3.99129	3.2871	2.46172	12.8733	2.43346	2.90869	3.01803	5.93688	4.00258	1.97779	5.17848	3.63942	7.45213	20.8472	3.20444	23.8848	4.05364	4.93612	2.92418	3.48766
chr15:90443159-90456188	-	C15orf38	N	11.3893	7.81827	11.888	12.347	14.6279	7.87605	12.8385	4.89349	13.455	12.5808	14.1714	13.9952	12.0249	11.2881	12.534	7.71266	13.1883	7.5288	10.2619	12.1414	11.8536	10.3527	3.88296	11.2209	11.0764	11.6227	10.9499	6.64252	5.57906	5.22254	13.3451	9.19635	14.852	14.6618	8.31059	12.221	8.66075	15.5613	13.6986	5.53281	11.6466	10.0664	18.2001	11.6303	12.3882	8.2392
chr6:149825869-149867174	-	PPIL4	N	17.7603	13.5125	16.7026	10.569	10.9342	15.5524	13.9792	10.7171	12.7584	14.6423	14.7248	12.8987	13.8777	21.2273	14.5814	13.2092	15.1129	16.7728	14.4524	8.92913	14.7301	15.4531	14.1407	9.44941	15.7872	16.6568	20.1942	11.842	17.6731	8.90512	10.9153	11.856	13.5219	14.6247	18.5586	13.4345	20.1676	13.6354	12.4036	9.77369	9.18246	9.44404	13.1185	12.1678	14.7222	12.6021
chr9:100745643-100778225	+	ANP32B	N	67.1347	54.5569	58.745	44.0766	55.9225	51.8232	59.3605	51.8742	60.8738	64.8372	58.2151	64.4165	71.3998	85.3324	60.8138	85.04	61.5728	70.5552	66.9684	66.8427	57.5929	121.235	94.4558	47.0817	62.6323	50.7022	58.6463	62.9603	99.5756	90.7129	76.5613	71.909	58.4261	62.8146	63.5097	70.3532	57.8391	63.5412	69.5199	81.5325	79.1014	93.6454	59.8258	67.6132	59.1654	45.9077
chr2:231577560-231685790	+	CAB39	N	31.6457	30.8737	33.2761	21.4956	35.0365	32.2616	32.5773	20.1724	30.8091	30.0858	36.2658	39.8726	37.7882	16.3032	34.7972	39.2412	37.8816	46.4839	29.4822	31.3603	33.6589	19.5651	21.1855	33.9652	32.4156	31.1866	28.0802	33.236	26.1277	29.2009	33.5698	30.3848	36.7902	40.4616	31.6928	30.7031	36.4618	48.384	34.7667	28.22	28.2749	35.2755	33.001	32.5608	33.4921	29.6656
chr6:34255997-34360451	-	NUDT3	N	24.0765	12.5253	16.4417	20.423	19.6715	14.4426	17.7403	14.0694	18.3558	17.7509	20.5091	19.1419	21.2131	18.0356	18.8202	18.1396	18.7875	18.3822	13.04	18.6276	17.8522	15.62	17.117	15.1476	18.958	13.2091	15.7276	13.1684	17.5225	16.0506	22.1077	14.8308	20.1731	19.0103	15.2303	13.5308	14.3536	18.6635	19.7656	19.6201	14.7449	18.7149	19.7109	15.3049	17.3912	17.9185
chr6:170844205-170862429	-	PSMB1	N	83.5445	89.1769	70.2256	108.125	91.159	93.5971	76.7269	120.577	74.5855	79.3234	84.2535	77.7834	118.737	202.788	72.8416	73.4685	78.8013	92.6066	71.2762	83.5494	78.9605	142.145	197.964	118.563	76.7223	68.1678	79.2413	59.8955	182.807	115.236	73.7388	80.8938	77.5408	87.6553	77.5066	79.0495	106.732	75.2604	106.867	111.509	101.857	132.181	77.0572	79.0342	80.272	75.6057
chr6:13621730-13711796	-	RANBP9	N	19.949	29.8129	19.2175	31.5816	17.7439	23.4887	20.2836	19.3946	19.0873	32.5507	19.5546	25.1987	17.3574	58.1554	17.5523	28.8238	22.2381	30.6621	22.6986	25.4083	16.146	22.6794	14.9717	24.1213	16.8539	32.8542	18.8124	30.246	15.8494	28.3854	20.3197	21.6488	18.8805	22.583	19.7452	36.9695	19.4489	18.6093	14.3997	26.6414	13.931	21.1793	18.4194	27.4254	16.2984	40.0621
chr1:117117031-117210375	-	IGSF3	N	5.45355	10.9266	7.71907	4.64731	7.70377	10.7063	6.75856	3.96018	4.16811	13.3894	5.71779	10.2247	4.64656	17.1769	7.05674	10.3981	6.90937	14.2503	6.23058	3.75569	5.69069	10.0514	3.16178	8.00007	4.83003	4.97457	5.77921	7.25149	2.9551	3.11286	6.40677	7.72675	6.08496	4.00306	5.53641	5.91515	5.30113	2.28982	3.96229	3.00336	4.38266	19.7611	5.46513	7.1945	5.46281	9.49931
chr14:105675623-105781926	-	BRF1	N	9.06338	18.2869	9.4782	9.0112	11.8935	11.9801	10.6356	22.7003	11.4648	11.5934	11.5337	7.85106	9.35241	13.2158	9.96011	8.50122	8.75432	11.9231	11.7945	8.87684	12.7359	24.528	11.3643	10.6248	14.2115	12.1587	10.4822	8.02865	10.1246	8.15291	9.96623	13.9591	10.4777	8.88956	9.81052	12.8784	9.3243	8.31511	9.17777	8.43296	11.5592	9.01939	12.3408	10.4194	10.8834	12.4119
chrX:70316047-70323385	+	FOXO4	N	10.5673	5.90072	10.486	8.44438	10.6147	6.112	9.04459	3.12132	11.9765	16.6035	14.4102	5.77026	12.0601	5.34755	9.51386	13.6484	8.31891	3.16039	11.5755	7.28869	11.0956	4.73953	4.3717	8.69427	11.6548	5.79821	9.23177	9.64191	5.74217	3.66369	11.8102	7.90737	8.82044	5.31734	11.938	5.80693	9.80509	6.64468	9.8154	8.42143	8.64211	5.67541	7.28315	6.67883	10.8638	5.70947
chr9:100395908-100436030	+	NCBP1	N	10.6957	60.6167	7.37273	7.75604	7.19774	8.82783	7.2983	6.97271	7.38854	8.97123	9.65924	11.1913	8.20801	9.16458	8.21098	15.2737	7.70508	9.74979	7.27535	7.72815	9.27123	19.7227	7.0468	8.28238	9.90075	8.41565	6.24128	10.5344	6.86498	12.0101	7.97222	10.4965	7.56928	9.68957	6.09893	9.54955	9.31211	9.52227	8.80992	10.9957	5.60957	11.4219	8.94395	10.0501	7.13063	9.22296
chr4:57333081-57369839	+	SRP72	N	39.6447	28.3477	34.3044	45.0288	38.7053	43.3789	37.9284	31.2556	32.7772	39.4007	35.6827	45.3116	40.1893	29.6299	40.1128	44.4568	39.6263	60.7581	37.1142	41.6027	35.2196	47.9117	28.2646	32.0189	33.9115	32.2616	32.9352	33.655	38.9121	42.9172	39.2125	36.6852	39.4323	42.7669	38.5082	40.9493	40.1462	35.9267	35.7371	38.0031	30.2837	50.2486	37.0195	49.0238	36.5451	29.6094
chr17:27051366-27054953	-	TLCD1	N	2.53645	6.16522	4.09679	26.4468	2.58309	9.33233	4.86547	17.8646	1.54067	6.35068	3.31336	3.98414	4.83323	23.5229	4.54289	2.52691	3.35166	11.55	4.40797	9.77981	4.06252	17.3819	4.42554	17.926	2.40688	7.11509	2.82766	8.64797	5.0333	4.25263	3.8942	7.98159	3.80979	6.17697	1.4402	8.41817	2.75549	2.65232	3.59913	5.49327	4.96418	11.9412	3.39501	7.60535	2.95179	19.5232
chr22:38226862-38240438	-	ANKRD54	N	7.14789	8.15726	6.56283	6.55575	10.0971	6.65266	7.11212	8.77289	7.35258	8.23637	8.07299	8.95514	8.96043	11.1201	7.95914	5.34652	5.08204	6.59123	7.78726	5.92802	10.74	7.35809	9.39282	9.22495	11.2178	9.35041	6.68659	12.1509	9.78994	6.47393	7.17946	10.1911	6.37369	5.0063	5.69203	7.99197	6.20418	6.48338	6.81205	12.6367	7.16752	8.3643	5.67441	7.87171	6.68775	8.81741
chr2:201936156-201950473	+	NDUFB3	N	40.4464	35.7671	26.0691	49.7997	23.8015	38.072	31.3056	50.9486	27.2811	27.8858	29.2444	42.2108	50.4137	44.4333	35.5552	64.8412	31.9749	48.3451	25.8375	36.929	37.8959	67.5769	64.1934	42.0415	25.6387	29.8189	26.7934	33.2634	81.4024	54.869	33.2327	39.6499	34.1383	44.2969	31.1495	38.6824	35.0962	35.1983	55.396	61.126	38.1692	65.2216	32.8107	38.2042	33.9855	41.6568
chr2:120436743-120444083	+	TMEM177	N	1.85176	5.84792	0.967475	4.5715	1.35021	5.73543	2.24371	6.34396	1.76475	3.88791	2.30799	4.60392	2.2714	10.2348	3.06023	5.89362	2.40029	5.01472	2.00588	2.80194	2.53137	4.68097	2.12342	4.83821	2.13533	2.63042	1.81451	4.30049	3.01515	5.83411	2.02038	3.94347	1.93381	2.55659	0.794007	4.41573	0.943125	2.23316	2.85265	5.91302	3.80047	5.55486	2.19099	3.40241	1.70483	5.88011
chr1:6241329-6269449	-	RPL22	N	416.489	282.655	295.87	358.942	307.541	292.062	270.69	387.223	356.96	367.999	299.347	344.087	453.67	346.235	350.585	427.313	342.465	321.267	339.066	358.299	326.257	232.615	657.878	261.082	357.157	509.206	349.013	288.606	821.639	426.255	394.356	478.236	325.018	348.31	378.02	434.565	326.508	271.234	421.701	454.412	455.038	375.296	291.09	264.577	341.326	318.928
chr4:159630286-159644548	-	PPID	N	17.7589	20.6897	13.095	22.0288	14.6505	24.4659	16.4741	17.5291	16.5111	22.6374	20.2293	20.6618	18.8856	20.3381	18.4124	28.7527	18.2987	30.3138	15.0981	12.4277	23.5549	15.0942	19.3706	17.189	19.7191	16.2005	14.8158	23.0002	19.0615	21.7049	15.8275	18.4754	16.6145	22.5107	14.9349	19.4661	17.1851	21.2196	17.4556	25.3286	16.848	20.5292	16.4681	17.4168	16.07	14.5183
chr19:2425622-2427892	-	TIMM13	N	20.4993	15.5424	13.8215	27.4375	20.4922	15.3935	21.0935	41.3421	16.1741	12.1946	15.3295	18.9635	29.2903	33.6505	21.5566	28.854	16.8929	15.1807	19.8679	23.9215	16.9713	30.1269	57.904	25.8966	16.7856	16.4453	14.7082	15.1615	54.3746	36.4245	18.0694	22.3288	19.0106	15.7096	18.8051	21.9742	15.4336	17.9129	26.7942	52.149	32.7433	52.1687	16.6328	16.0921	18.7709	12.3725
chr19:6436090-6465214	-	SLC25A23	N	15.9744	10.4336	20.063	22.0923	21.297	13.0961	21.3327	22.3675	18.3108	20.7651	20.0067	16.7114	18.7195	17.5779	18.9867	17.192	19.4478	17.9142	21.9077	22.6267	18.5457	27.2004	15.4763	20.1858	15.0388	24.0082	17.8928	12.0286	12.4419	15.9367	26.2185	24.885	19.6108	10.9568	15.5163	31.7922	18.5064	12.3842	15.6541	22.8725	21.9532	14.7114	21.5042	16.0574	21.0301	19.3484
chr19:49956426-49974305	+	ALDH16A1	N	7.96296	6.97785	9.73369	8.40756	10.1452	8.32899	11.4261	23.4236	9.98362	9.28949	9.87729	9.66212	8.21534	7.60729	8.86014	8.51438	9.36282	7.21777	11.4247	10.7173	10.1359	7.98779	27.3508	10.176	11.9758	13.4834	11.5911	7.48228	21.5296	18.0818	8.55339	13.5067	10.7847	12.1618	8.2891	9.62572	8.62727	13.116	12.2597	16.4271	21.8281	17.2952	11.659	12.6542	10.1572	10.5991
chr17:56080854-56084707	-	SRSF1	N	74.1104	75.2168	60.3125	83.3811	58.6229	84.3981	55.6226	87.4706	63.7485	78.1345	67.5602	77.4064	74.5928	107.595	76.5283	82.6967	67.9537	83.1747	66.1436	55.972	79.2054	143.783	46.383	77.3587	71.411	66.8145	63.9506	83.7724	63.9866	75.4939	61.1365	68.5325	64.6513	73.6231	68.7493	77.0645	61.1807	64.4407	68.9687	78.402	62.0868	105.221	64.8619	72.6196	69.0081	84.148
chr16:31482906-31489281	+	TGFB1I1	N	20.0648	8.37683	23.4361	11.0226	20.6836	11.2776	19.1206	25.5144	25.5039	13.0155	26.8886	26.252	18.0029	4.95759	18.8486	12.8041	16.1577	23.6402	20.0484	28.6389	24.0979	13.0249	25.213	9.95155	25.7653	14.2222	21.1095	16.436	23.2521	14.8515	22.3787	14.4802	18.1228	7.05048	17.5357	16.5882	24.8643	11.8651	12.7791	14.1131	20.1628	20.1643	13.7762	19.2215	16.7741	8.9353
chr1:39491990-39500308	+	NDUFS5	N	137.292	214.508	92.8168	173.945	93.076	115.736	105.491	309.263	90.8613	121.694	73.1108	100.722	174.205	253.093	90.3637	118.014	70.3615	88.7295	102.377	129.56	99.9022	121.575	280.211	130.418	88.6907	129.586	92.2762	129.01	332.156	163.143	79.7736	101.967	98.9638	124.549	129.609	151.765	140.763	93.8776	130.162	123.791	116.099	139.219	82.8706	80.4867	95.7275	115.266
chr3:142534764-142608045	-	PCOLCE2	N	22.229	1.5341	15.5526	1.43008	9.50592	2.7917	10.0854	2.67347	14.3065	8.30226	12.9798	6.9689	33.3314	2.28336	22.2081	7.83485	27.7827	4.95901	25.9551	2.7897	16.6925	1.23343	37.053	5.81532	4.99541	15.7255	17.3168	3.18312	23.4971	2.63845	16.0309	11.7823	17.1276	3.52981	17	20.2832	15.3007	1.5143	50.1101	1.23698	20.5335	4.51294	10.0324	1.37854	26.4022	2.18987
chr7:150750899-150755617	-	CDK5	N	4.17015	9.04081	3.30623	7.43692	4.56443	6.408	4.63452	13.6335	5.29436	4.89795	4.13336	7.7818	7.9501	33.0201	4.59167	7.56154	6.49407	12.8362	4.52921	8.58834	4.33264	17.3417	9.4641	12.659	3.05824	5.50793	3.78038	5.13064	7.25478	11.4822	4.75126	6.03366	5.87789	4.31941	3.41455	4.25702	3.15259	6.34385	6.71392	14.8525	6.30189	11.4318	4.84864	7.60113	4.70675	6.13956
chrX:48448430-48463581	+	WDR13	N	45.8189	89.7782	50.7552	55.365	40.7605	45.9545	41.6336	76.1457	51.835	71.2905	47.3921	44.8069	53.6163	41.4774	51.9096	38.225	42.0461	29.3981	53.0555	66.5451	54.5053	52.7729	163.687	66.0348	58.2356	52.3862	55.9813	44.0805	111.297	56.3273	44.0766	47.994	42.0573	34.8868	49.067	50.4756	48.7885	36.5371	45.1472	60.557	67.6074	39.6209	34.7063	30.7492	53.6657	84.9149
chr19:11274943-11308467	-	KANK2	N	103.461	28.6186	125.565	32.4411	104.945	42.4229	87.9054	35.1463	112.559	55.5934	131.88	51.9178	94.1245	19.3944	93.6165	25.1832	82.5269	45.1283	114.324	42.0724	109.398	22.1219	67.1934	24.3872	136.305	54.7924	107.638	30.0826	56.3163	21.1073	115.066	55.4537	89.7847	22.3378	92.3197	49.4825	114.394	38.6728	82.3464	17.696	79.2729	21.0086	48.4948	29.791	71.5986	20.8148
chr6:96969471-97003152	+	UFL1	N	13.9915	11.6437	11.5496	16.1332	10.8142	11.6035	12.1034	8.43827	9.97758	15.4012	12.3285	13.4642	12.877	17.8661	12.9823	9.55546	13.5873	15.3209	11.8773	7.99509	13.1209	6.69937	6.11161	9.15645	11.6606	12.8587	11.7233	10.3071	9.67009	8.12574	11.4751	9.96226	13.5622	13.928	10.2592	7.32741	14.0357	12.1179	11.5418	9.12578	8.97505	7.19126	12.4527	12.156	9.95056	12.3428
chr15:99192200-99507759	+	IGF1R	N	5.69925	4.92196	10.4766	11.4096	8.00025	4.61623	8.04491	2.86494	10.1499	10.1709	10.0692	7.63628	5.85448	9.61169	8.62917	6.34788	6.01582	8.50077	8.27355	6.50877	10.344	3.56907	3.13324	8.63973	8.87625	5.92242	8.04614	8.70018	3.58078	3.35565	7.10127	4.05679	6.35885	3.45984	5.93834	5.82575	8.44113	4.95491	5.19896	4.09948	4.72183	8.48522	5.1095	5.12476	7.55626	3.5568
chr1:70610488-70671303	-	LRRC40	N	9.5106	8.05826	7.14256	5.32902	5.79768	5.5285	6.9071	4.65028	6.72511	6.77289	8.18696	6.26023	7.23578	9.47806	7.67138	4.51413	7.2348	6.26583	6.49145	4.16707	6.94355	6.93668	5.07257	6.41772	6.64879	5.81959	6.76418	6.62284	7.58243	3.77257	5.80988	3.90696	6.75975	6.23909	7.96611	5.11144	9.5198	6.41005	6.97646	3.50773	4.20621	4.98551	6.1866	5.92551	6.98192	7.12008
chrX:131337053-131353471	-	RAP2C	N	20.7347	16.1081	14.7713	16.7848	13.3119	16.3513	13.3715	12.0905	11.3983	18.9625	17.1197	17.5459	18.4388	35.6049	13.4292	19.9514	15.736	24.6337	13.103	15.2348	13.8193	10.6672	7.91427	17.2428	17.0289	14.3088	12.982	14.178	10.8534	21.6933	13.4935	11.9045	15.9373	22.1482	15.3771	20.793	18.7118	19.8281	19.2497	18.5396	10.3397	15.9381	15.7816	19.2576	16.612	13.1951
chr8:30435835-30515768	-	GTF2E2	N	11.7768	6.93003	10.5124	11.3271	11.9652	12.4477	9.05966	8.78616	9.17525	10.6233	9.50155	13.0171	14.1889	33.756	11.2366	9.47662	10.7901	15.9947	8.15889	12.6032	11.502	11.0362	11.7509	13.2132	10.0059	10.4618	10.0623	14.4884	12.7614	10.2309	9.56696	12.6329	9.55481	12.3777	9.07116	12.7976	9.23882	10.588	10.5585	17.8524	9.73707	21.3408	12.6429	14.1021	10.0974	8.64445
chr9:99401859-99417585	-	AAED1	N	13.9174	4.19345	12.713	6.26733	10.8677	9.5268	8.94178	4.78324	8.87863	5.34459	8.07306	7.13124	14.5372	1.63745	10.7214	6.44001	10.3265	6.13317	10.4903	9.27857	7.046	5.62352	16.1281	5.62479	10.3674	7.43506	14.7919	5.22294	15.6203	4.80491	9.05497	7.79744	8.80783	6.67802	19.1448	6.37909	16.6654	11.0471	12.034	2.38126	7.76932	5.21458	6.02466	6.5077	9.21299	3.94287
chr1:118472343-118503049	+	WDR3	N	5.4168	11.6456	4.43033	4.7689	6.51207	6.77071	4.81727	3.97631	5.7295	6.06778	5.52493	8.34389	7.06728	15.5667	5.99139	16.4262	5.99692	11.9726	5.42283	9.85445	5.18349	6.92595	3.04566	7.39318	4.64714	3.86463	4.74231	5.74376	5.20224	9.96319	6.45145	6.49361	6.11089	7.05585	4.84108	5.0321	5.0247	5.06586	6.12683	9.69434	5.40534	12.3619	5.50014	8.92051	5.44472	8.03574
chr22:30773835-30817760	-	RNF215	N	6.6738	8.77741	6.79401	9.85761	5.26104	7.76559	6.4341	12.6622	7.80578	6.89953	5.84555	7.34781	6.31676	15.974	7.26299	4.62498	6.91926	10.2985	7.4523	6.15987	6.70511	6.8511	9.59828	6.12926	6.48516	7.55759	7.54769	8.40968	9.25701	5.75058	6.48973	9.84901	5.35906	5.94502	6.09646	8.95552	7.41627	4.8872	6.29557	10.1669	7.00551	8.19966	4.67727	8.32561	7.78183	13.4266
chr11:118415243-118443685	-	IFT46	N	11.7466	10.0034	11.0734	10.104	15.2102	9.65072	10.01	12.3435	11.2139	13.782	11.5672	11.9583	9.49377	14.0662	12.2708	4.41602	9.4963	8.46596	12.7358	7.21677	16.8984	10.9074	13.0366	8.03745	17.9542	9.96443	11.0546	7.95347	16.9274	6.10103	12.3893	13.5576	8.84073	8.94666	7.81516	9.98935	11.1755	6.94077	11.2266	9.91643	10.0636	8.88634	8.83996	7.96883	9.9275	13.1119
chr18:45357922-45457515	-	SMAD2	N	38.2908	18.6127	35.6017	22.1591	39.3375	28.8257	34.8677	13.7252	32.7593	31.2429	31.9224	31.4673	43.2496	23.3484	33.57	25.8294	33.1284	28.1699	30.0881	35.4491	33.51	31.4607	17.1521	30.2188	28.3116	27.1851	28.6274	24.7523	23.9924	23.324	36.9645	30.0276	39.1457	40.3665	34.1238	27.9053	36.3126	41.1922	38.3112	16.6781	30.1183	55.7035	35.0111	53.8047	30.6484	19.795
chr18:66340925-66382535	-	TMX3	N	34.0974	14.3361	19.5262	20.276	19.8379	23.309	21.7025	9.84567	18.4018	23.1158	23.9468	29.1448	26.3263	16.3442	22.1017	14.2647	29.9253	16.3286	20.0291	13.0812	21.1432	10.0321	11.7185	19.1954	23.1945	24.879	17.9567	19.3726	18.3626	14.3153	22.9352	15.3291	29.7383	25.4476	19.8217	17.8767	23.7876	22.727	25.8904	7.82024	16.1077	19.9371	30.7172	19.0933	18.6049	14.1406
chr5:1456595-1524092	-	LPCAT1	N	70.1184	97.4985	105.335	188.576	101.385	162.806	161.421	72.8325	63.2422	142.763	78.9281	109.981	123.286	35.5246	98.1685	31.6667	165.283	80.4544	128.872	91.7336	80.2217	202.348	186.682	172.197	31.8659	63.8733	113.38	104.352	133.145	46.3206	166.449	154.459	147.939	124.769	68.1907	112.57	82.413	98.9077	114.985	35.1948	154.989	38.3418	120.084	68.4851	98.1477	163.641
chr3:32726637-32815367	+	CNOT10	N	16.3301	18.57	13.2834	15.6302	11.4194	13.927	14.1311	12.3123	14.3278	14.0436	15.336	15.7851	13.4886	13.9725	14.6518	12.0413	14.205	12.372	13.8144	11.4567	15.5359	39.8927	17.8013	11.8604	16.3685	13.6436	16.7442	14.2136	14.1698	17.2545	13.4484	16.9719	14.9624	17.022	11.4042	19.7246	12.4421	13.5206	14.2618	12.953	13.9432	14.5296	18.0161	14.2815	17.1086	12.7123
chr6:18128542-18155305	-	TPMT	N	9.02047	9.57694	6.50011	8.27148	7.74004	8.43586	8.34294	7.63313	6.12547	7.63963	6.72832	8.16133	9.55522	15.3728	7.60192	19.3563	8.45486	10.5487	6.72271	7.58739	6.68241	7.88656	7.48338	14.0426	4.97794	9.7428	7.86733	5.14677	7.6965	25.0913	6.69583	7.39691	8.96048	11.2638	5.73935	6.50271	7.02788	9.52356	10.9977	30.8117	7.46281	10.6038	8.78018	9.50048	6.97453	12.1929
chr12:54789045-54813244	-	ITGA5	N	49.2646	15.2739	68.9921	21.0729	47.3211	30.9978	52.4153	38.5655	36.5005	19.0308	49.4283	42.544	48.4368	13.1304	35.8623	24.9833	53.8813	39.3888	42.6397	64.5283	38.0259	16.5317	41.317	27.1506	47.4179	21.6159	63.1053	25.961	45.4956	41.2016	29.9819	31.1456	41.841	23.7233	86.6073	28.615	70.7554	45.0049	36.2861	26.5469	52.0856	64.0707	29.3202	35.846	44.0334	29.2367
chr4:26165077-26436541	+	RBPJ	N	44.4613	30.5878	26.0525	30.7958	27.5419	31.8808	29.8478	27.7355	27.211	40.3165	30.2628	43.2066	30.0963	28.3087	27.091	28.4084	39.0507	42.274	24.6574	33.8004	24.7478	38.4807	34.1437	41.0342	28.4295	32.6826	21.7771	51.4688	27.7212	33.5101	30.7304	32.9826	34.7811	44.3561	25.6553	30.1179	30.1729	37.3321	33.9913	25.3121	21.8837	30.3577	62.7507	35.6924	28.9248	29.1218
chr19:8023463-8070543	-	ELAVL1	N	15.4104	19.7317	15.6333	18.7119	21.1005	16.4537	19.2601	20.3659	17.505	20.1889	20.4078	23.6491	21.3079	28.923	19.1958	24.9953	18.1298	24.8177	18.348	23.5132	18.1117	32.2013	12.8635	24.458	17.9826	20.7703	17.4728	18.0423	14.3779	27.9851	21.7174	21.5967	20.9768	18.8608	19.5035	21.6188	16.4288	19.8572	18.8087	30.0203	17.3122	34.5162	15.9202	19.0391	17.389	20.4444
chr11:47738072-47788995	-	FNBP4	N	58.4327	66.1426	42.6455	35.0752	30.9538	57.1837	48.2492	39.564	50.7232	54.8789	59.0317	57.1489	38.3611	37.8778	62.1513	57.3275	51.4103	44.4615	50.5334	28.8363	60.0459	58.1619	21.0801	57.7489	61.843	70.6592	56.5771	76.2098	25.5823	63.9977	39.476	57.301	46.4486	55.2037	44.7547	54.0593	55.2158	55.8712	43.1873	49.4028	39.149	31.0361	59.1654	47.898	50.1678	90.7589
chr11:33060963-33127489	+	TCP11L1	N	6.14487	3.32874	4.8136	2.78734	4.55805	7.33426	4.90307	2.7782	5.8399	3.74221	5.12005	5.37788	5.00633	4.9961	4.66771	3.35574	5.15808	6.03772	3.85831	4.51015	4.24229	8.95473	1.14695	5.94831	5.32414	3.04197	3.44558	3.91878	1.74065	2.98035	5.34766	4.62403	4.63501	5.25501	3.88225	2.88949	4.14579	5.19882	4.89594	2.54479	3.85717	5.11434	6.2349	6.13665	5.14448	2.74526
chr3:48601506-48632700	-	COL7A1	N	1.53527	43.5347	1.46136	3.2961	0.692451	2.60803	2.81608	6.283	2.43961	2.03586	1.48851	5.78394	1.10144	2.44609	1.28806	3.13447	0.881705	9.54926	2.79886	1.14622	2.64485	10.6258	3.90465	0.578889	2.41994	1.23771	2.00916	3.23517	3.88298	5.15209	1.4163	3.47481	1.15862	2.26258	1.7797	1.20211	0.782516	2.14929	1.13209	7.05659	2.33497	24.6035	1.98323	4.76788	1.4655	4.11902
chr1:87170259-87213867	+	SH3GLB1	N	48.8895	44.753	37.2359	31.2553	40.0069	33.1782	36.2279	29.1757	36.7876	31.6135	37.7764	51.871	50.1392	31.5823	35.153	35.7071	38.505	55.2033	27.9085	43.883	33.2387	26.8349	25.5642	28.3914	32.5364	25.1697	30.2224	32.9692	34.0245	34.0996	36.646	33.3833	41.3671	44.3647	46.2006	30.8291	44.0268	43.2633	42.3697	36.5746	28.5094	48.5383	40.8554	41.9845	34.9082	40.6945
chr19:9945933-9960358	+	PIN1	N	34.7236	20.9911	26.9893	22.374	33.6734	18.7877	30.1425	41.6266	27.0171	20.7515	30.5252	25.8637	43.1469	25.0516	30.2596	20.7748	31.2241	23.1984	28.8904	24.5234	32.9514	41.899	60.3114	23.161	35.1244	28.4434	30.465	19.5941	54.5202	35.0702	33.4245	30.168	29.1131	23.6297	27.3784	19.3744	30.7203	24.1045	40.3705	32.7369	46.3014	30.0034	29.9521	25.7078	33.7337	26.9324
chr1:10092890-10241297	+	UBE4B	N	13.1551	22.3999	16.1736	23.4671	14.5456	13.4136	15.7367	14.2298	17.5828	21.5402	14.5142	16.8548	13.2224	20.1681	16.3537	18.5966	14.0363	14.0578	17.0256	12.1118	16.278	10.2778	9.33238	20.8879	13.6428	16.5698	15.5019	18.4313	8.4605	12.6398	15.5761	18.4516	16.0479	16.5776	11.9191	15.5911	11.8119	16.8452	14.0883	15.0189	15.2587	17.2409	14.6978	14.8999	16.337	17.3242
chr9:93976097-94124195	-	AUH	N	12.5834	11.2845	13.7465	9.4421	8.67329	11.983	11.1243	7.71897	11.6896	10.4005	10.6864	9.32907	12.8207	5.00964	12.143	15.198	11.3218	8.97909	13.5564	7.57377	14.394	12.9036	12.2154	8.62249	12.5555	8.7136	10.1855	12.5274	11.1929	12.3652	11.1988	11.1149	9.94079	13.1305	9.61615	12.2601	14.0603	10.3865	10.1663	9.7397	9.80661	7.78249	11.991	9.31004	12.723	5.5055
chr10:99195899-99205774	-	EXOSC1	N	17.3945	13.1439	11.3566	26.6321	12.909	15.0923	12.0758	25.8565	13.7428	15.0876	13.3137	15.797	20.8005	24.732	14.516	15.6942	13.1714	12.5387	13.7401	18.0412	14.6281	17.4137	24.1209	23.1983	16.8396	23.0025	12.5267	17.9672	24.288	18.9224	12.3646	17.5489	13.8108	18.7517	10.9067	19.8229	14.8065	15.215	15.9923	21.7908	18.2386	20.5016	16.1122	16.6465	16.7795	24.4251
chr11:118230300-118269926	+	UBE4A	N	9.39532	11.7879	9.56492	10.3707	10.9384	9.83986	9.63872	5.28469	9.82643	10.6445	10.7216	12.54	10.3502	17.2867	11.1447	8.89196	12.7912	11.3224	7.61894	9.69015	10.4901	8.22359	1.94318	12.0546	9.00983	11.7209	7.7226	9.92472	2.5425	7.18265	12.3134	8.99459	13.334	12.3391	9.07213	9.22798	11.6661	12.2132	10.7755	9.72796	6.23079	10.3295	10.4205	10.6809	9.57163	11.4438
chr15:44096690-44117000	-	MFAP1	N	9.76734	9.04353	9.19532	17.9115	9.69271	9.54916	8.74291	15.5078	9.9649	10.6114	10.9436	12.158	13.2118	22.1888	10.9238	11.6957	10.5808	10.2882	10.0937	9.10183	12.7881	17.5155	11.1472	10.5593	8.78753	10.2522	9.36927	9.1324	13.173	9.88628	9.42549	12.7646	10.2511	12.7653	10.2787	10.621	11.3762	9.90411	12.8194	10.635	11.2251	15.4016	9.96658	12.4151	9.4528	11.1694
chr16:3072621-3074287	-	HCFC1R1	N	34.171	24.2429	38.2951	38.4178	40.7548	28.6833	37.6547	81.8022	47.7708	38.9932	31.0877	32.9851	43.7378	29.8072	34.7749	22.4518	40.2177	44.4689	34.3767	40.5757	30.6797	45.6866	134.99	51.5371	39.0242	44.3791	32.834	29.0816	87.0766	19.8489	40.4806	37.2483	31.6728	21.7215	38.6959	52.9159	37.8296	21.1483	39.9598	29.0045	47.0749	41.3128	29.2589	34.4761	44.7495	43.4486
chr4:25863452-25931435	+	C4orf52	N	19.2776	20.9689	14.5973	21.1018	16.1164	18.7332	15.5765	22.6592	16.5396	20.4958	15.416	16.8961	22.3332	28.5496	15.3245	16.0936	14.2324	19.2713	14.719	18.1943	15.6765	23.8089	26.4138	35.8163	15.5437	16.4827	16.4669	22.0013	32.3962	18.2938	18.4788	20.8478	18.6437	19.3107	12.9253	19.9448	16.0322	15.1908	16.8755	20.7199	20.6573	21.8518	16.6453	20.6348	14.3626	20.4468
chr1:948803-949920	+	ISG15	N	31.177	127.801	27.9524	58.7045	33.6953	15.0852	35.6667	54.1731	25.1488	8.10667	30.8286	30.072	63.8007	39.0747	22.8108	43.7807	39.3254	113.334	20.3313	64.0406	29.7032	20.607	340.062	98.576	23.7224	32.8582	28.0176	19.2873	61.1675	23.2644	18.1958	16.7176	34.5049	29.8505	27.0062	10.1608	49.4454	50.8754	88.9214	44.6974	40.2416	33.9559	29.0094	24.4957	42.8648	186.785
chr8:145486055-145515082	-	BOP1	N	6.20513	12.322	6.81051	21.6542	5.83211	5.88844	6.26399	17.6066	5.64425	7.67574	4.61822	7.91976	4.79233	17.7541	7.59858	20.1074	5.74892	8.19289	6.83413	9.68161	6.36347	36.1544	8.21731	29.0909	6.50705	11.631	7.18909	7.53507	8.037	14.4345	4.56387	16.6946	7.29982	5.57281	6.75018	11.0458	6.13737	7.14683	6.51057	22.7377	9.38518	18.0787	6.00099	7.68741	5.60621	25.5004
chr9:131709978-131769375	+	NUP188	N	12.4553	17.2575	13.4186	17.5055	12.7741	16.2593	12.2779	11.4672	10.3137	13.465	12.9996	15.3098	10.4644	16.6177	12.6917	17.8911	13.282	21.2911	11.8262	23.6711	10.7162	41.4762	6.91898	11.1949	13.7098	11.0251	12.0516	16.9297	5.96722	15.3423	11.5392	15.5276	12.9252	15.9915	11.5582	16.3105	14.076	17.4348	11.2405	12.5464	11.298	17.3097	13.3147	15.413	12.5188	13.0563
chr10:103113820-103317078	+	BTRC	N	5.26813	4.87581	4.89488	6.9284	5.96938	5.14954	5.12952	4.012	6.20924	6.0701	4.88834	5.30623	5.14361	7.94365	5.39019	4.31627	6.71176	6.60284	4.30718	5.87484	5.74894	2.67433	2.53031	6.03629	5.06691	4.09366	5.08411	4.67105	3.22972	3.56037	6.06988	5.27991	4.54476	4.24833	3.84623	6.23599	6.50967	4.74579	4.4368	3.22126	3.62259	6.04817	4.16211	3.98356	4.71116	3.57067
chr16:72042487-72058954	+	DHODH	N	3.59531	7.08473	3.66981	3.27858	4.15044	3.50601	3.4919	7.0498	4.40621	7.53885	5.1072	4.35728	3.7592	5.80655	3.987	3.24869	3.79143	3.51542	4.74228	3.92611	4.43195	3.78096	4.19936	2.91088	5.09634	5.93548	5.06004	3.52237	4.9813	4.33977	4.15006	5.56202	4.85774	3.91032	2.39385	6.52446	3.04539	3.26547	3.77846	5.31668	5.11289	6.95077	4.24112	4.35241	3.74159	4.25396
chr17:77751931-77761782	+	CBX2	N	1.25876	1.83035	1.73522	1.25326	0.985273	1.4821	1.03942	1.66974	1.78127	0.70485	0.838396	2.22222	0.771605	4.65873	0.966463	3.1693	2.17754	1.26705	1.42773	2.62171	1.32906	17.1331	1.47343	1.51437	3.51661	1.24776	1.21166	1.82232	1.63835	2.47896	1.21199	0.514105	0.753641	1.17708	0.547349	0.463304	0.482814	0.744412	1.5147	1.0745	1.84527	6.04642	1.06263	1.77318	0.996777	1.65953
chr11:117014983-117047610	+	PAFAH1B2	N	25.8872	15.8246	16.9179	21.1406	20.4792	16.2829	17.9084	13.6859	15.9053	17.2412	21.8886	23.241	22.8346	34.6586	18.3395	16.5235	22.3616	22.0056	18.1508	22.9333	19.6322	13.7806	22.1146	16.7225	21.3948	18.9894	17.5603	15.0177	25.3195	16.0332	18.1908	17.2326	17.3954	18.6093	16.4849	19.6983	15.566	21.1329	23.3099	20.8548	18.7853	26.3847	19.6547	18.7539	20.4818	21.312
chr11:62539101-62559493	-	TMEM223	N	7.83233	9.4612	6.03732	5.09824	7.97895	6.79869	7.31223	7.94747	6.06419	5.59518	8.50072	7.11762	8.90699	10.4041	6.93426	5.25256	7.54102	4.96487	6.78366	5.43811	9.08616	10.1475	9.18102	6.71929	8.01988	5.95979	6.698	5.0182	9.94404	6.94009	6.29801	7.13718	7.87974	6.22686	4.08939	6.47095	5.70661	5.76592	9.47737	10.1968	9.04597	6.67649	5.82581	7.25818	5.6907	8.57694
chr10:113909624-113975135	-	GPAM	N	2.7431	1.98168	4.6021	2.46379	2.86995	2.68863	2.12279	1.46517	2.75873	4.3858	3.73884	2.83843	4.37248	6.04699	3.03373	1.70314	2.97199	3.14619	2.76596	2.37736	3.88019	7.54393	1.36989	3.02642	2.21925	2.1823	3.43011	2.77034	1.78408	1.84583	3.74358	1.84534	5.54988	4.55524	1.54623	2.41734	2.20495	2.35798	3.23293	2.55562	2.70437	3.29529	28.3179	2.4083	2.42667	1.87301
chr5:126112315-126172712	+	LMNB1	N	5.05673	15.6641	3.49282	11.1881	3.63703	7.76808	3.07651	5.99796	4.5343	8.95524	4.75007	10.3864	4.40931	21.3879	3.92305	17.896	6.60691	23.3485	5.6222	9.76946	5.80035	64.0184	3.89161	28.6775	3.82297	6.35671	5.15942	14.3631	4.0812	22.092	3.70234	9.50482	4.52316	11.8122	9.54713	4.322	3.5999	7.80473	5.99847	24.7882	3.80819	33.0815	8.15493	25.7182	4.08616	13.3323
chr13:48877887-49056122	+	RB1	N	20.4964	7.71366	16.8924	10.051	18.9551	17.6511	16.6994	6.45818	18.5366	17.828	22.8643	19.6194	18.0685	11.1725	17.0426	34.6961	16.8593	15.4497	13.0392	15.3753	18.9854	7.25513	7.02669	12.6429	18.5461	12.718	15.202	13.6917	12.0711	24.1813	17.4607	14.9672	17.9067	23.4724	18.6566	12.2723	22.7821	28.9571	20.3505	17.0254	10.9146	16.5317	19.8257	13.339	16.6385	21.0733
chr18:39535171-39667794	+	PIK3C3	N	21.8706	17.4515	18.9991	17.4491	21.6129	26.1313	13.4259	14.9163	22.1697	19.4715	18.4295	23.835	22.2164	24.869	17.9738	20.8459	17.7602	27.4627	13.5438	18.6058	15.7467	20.2806	20.6566	13.609	20.757	16.8019	13.4714	15.9911	22.87	23.5736	16.1545	23.855	21.4742	28.9034	19.2701	24.9722	29.6905	29.8051	27.0103	14.7238	19.3657	28.63	20.5713	19.8744	18.694	16.455
chr1:59762310-60233347	+	FGGY	N	10.1675	10.0611	8.15566	5.62766	8.61175	10.0706	9.97352	21.8152	4.27635	17.0737	6.90912	5.68553	14.48	9.75986	9.34912	8.53532	9.69007	9.66073	11.3129	6.30315	11.0014	3.89203	30.1892	3.64815	7.65997	10.9783	7.7292	8.75349	25.1758	8.83855	7.74034	10.9064	8.44094	10.3773	9.87803	10.4467	14.8505	5.51777	8.45938	14.5509	11.2832	7.29373	8.56081	9.9274	10.5994	6.04143
chr17:45973516-46006323	+	SP2	N	8.32424	5.75391	8.86183	6.76967	9.28767	5.58129	9.2571	6.23014	9.36463	7.83208	10.3935	7.14002	8.16653	8.75229	7.42849	6.62854	7.14681	5.76507	9.6603	7.92489	9.205	11.345	6.54332	7.9876	8.22752	6.47407	9.94521	8.38113	5.11496	7.64819	9.71934	8.69739	8.15457	6.11287	10.3709	7.21022	8.97383	7.40008	5.93531	6.40424	6.79079	8.40324	8.04029	7.69509	8.06037	9.56932
chr8:126036502-126104082	-	KIAA0196	N	13.78	17.8451	13.2581	34.1937	16.0249	16.3508	16.7363	19.4275	12.3157	14.1556	13.7027	17.527	15.8979	23.4267	12.9542	19.7037	16.7046	17.8993	12.3634	13.3684	13.6309	14.1973	22.3502	89.3995	10.8747	10.5491	13.3417	12.9841	18.3535	16.9382	14.8716	24.3284	17.049	19.7029	12.3546	15.1591	13.8083	22.3525	17.2832	20.7901	13.6032	20.3964	14.9868	17.2468	13.7127	24.6394
chr14:64915824-64971931	-	ZBTB25	N	6.42164	9.7105	5.25937	6.65766	4.86689	6.44093	5.63779	9.02818	6.87423	8.53227	5.44612	5.92093	5.65547	6.6454	5.49009	4.87901	6.79755	7.18425	4.75094	6.06455	6.38919	11.0583	4.02289	7.45793	5.15494	8.95311	5.39803	8.97845	3.73688	5.40779	5.20481	6.54877	6.86153	9.94685	4.51548	6.74032	5.6729	7.47855	7.33387	5.09191	6.42454	9.40246	8.78788	8.56452	4.81604	4.64463
chr22:39077953-39080818	+	TOMM22	N	23.5403	17.8939	17.3865	17.8588	23.2867	18.9377	20.6575	28.0339	17.2987	18.2141	18.7425	21.3859	31.3679	60.6207	20.4758	27.4601	19.9211	25.6664	18.8211	26.8764	15.2162	23.2743	36.5893	21.8887	19.4423	24.6878	18.9619	25.1824	37.6641	28.7827	18.3932	25.0132	22.3794	20.7969	21.422	22.3824	19.3923	18.9126	21.7294	50.0463	24.1224	66.9343	18.1519	20.716	20.6518	24.373
chr14:77253588-77292589	-	ANGEL1	N	11.3682	22.2768	9.08243	10.336	11.6289	14.7584	9.71366	19.4414	9.6787	12.5036	12.8757	10.1859	10.7222	11.2214	10.1518	11.4725	11.2608	12.0725	8.18731	10.1132	11.9147	17.8382	2.73714	11.4881	13.3159	12.2353	11.0061	9.05578	4.38696	9.93806	11.1206	10.6682	13.555	14.5722	5.70168	13.7143	8.17659	21.3206	11.239	8.30075	11.1688	10.7933	15.3494	13.6446	13.4292	13.3143
chr10:16478942-16555736	+	PTER	N	7.2984	4.57332	5.4886	7.97718	6.95195	6.32085	5.332	4.68006	4.94798	8.01761	5.92974	6.50994	6.39457	5.69476	4.20103	7.62139	5.82622	7.60087	4.85431	8.38749	5.40746	12.4587	2.03548	4.92899	5.58509	7.04159	4.71749	7.09095	3.30629	4.02833	4.79937	4.92014	6.39277	8.68473	3.92687	6.26119	4.45063	6.96639	5.66727	5.93998	3.65363	4.90353	5.87299	7.29941	4.71703	5.67761
chr2:74753772-74757066	-	AUP1	N	53.3518	66.454	53.0439	68.36	43.5454	58.7561	57.7513	109.348	47.4959	48.0146	49.6387	68.9798	64.3162	93.9095	58.1278	89.9763	53.1727	62.506	53.4208	52.7257	48.2086	113.783	85.2429	80.5759	58.2779	53.3562	60.8986	61.534	77.1052	82.0675	47.6474	69.4903	50.82	54.9262	54.6759	63.0376	45.9265	57.5151	51.0287	80.8294	69.2004	71.8952	46.4654	66.816	51.8215	84.6009
chr1:156720402-156770607	+	PRCC	N	25.2347	35.6296	23.9029	36.3167	32.3483	27.0519	27.1333	47.9459	24.6066	35.448	27.4814	29.4589	25.4395	41.4923	20.7442	37.213	22.9494	28.3283	22.9937	38.1262	21.9742	60.0407	47.3492	44.0796	18.181	27.6559	23.1943	31.2334	30.883	45.475	31.3639	38.5645	24.9709	24.7003	24.9737	38.6246	26.4107	23.6862	18.7923	34.5836	26.1677	34.2559	20.3074	35.5188	16.873	42.6797
chr19:46213887-46234162	-	FBXO46	N	4.32377	8.5714	6.60019	6.65179	5.39453	4.36339	5.15415	6.18547	5.66048	7.35563	6.96495	6.43535	4.89704	6.817	4.68405	7.9247	5.31443	4.30607	5.46913	6.47407	7.09583	12.9258	4.01953	7.22183	9.41327	9.14919	5.20682	5.78261	4.48537	10.2008	5.0725	8.3496	4.94898	5.33718	3.12758	4.32988	3.81085	5.67659	4.9542	10.436	6.16123	9.55812	6.08575	6.8396	4.72447	6.60199
chr4:122722472-122738176	+	EXOSC9	N	15.5894	13.8111	13.1065	11.6303	10.7281	16.5777	12.8348	13.8711	13.5315	14.4755	17.1227	15.5688	15.8456	24.6874	14.8288	11.2992	15.4701	19.4979	12.4311	9.26956	14.7483	27.2889	17.7101	10.894	14.1696	11.2756	12.6408	11.5022	17.1369	13.3961	12.575	13.2634	13.4764	14.9261	13.549	11.0844	19.1156	13.8154	17.4257	11.6486	12.5407	16.1745	14.8541	14.0469	13.8729	10.8543
chr11:2949503-2950685	-	PHLDA2	N	3.12169	14.8511	2.30171	25.8294	2.82561	12.5897	4.99265	20.2749	1.75348	4.02816	1.05144	13.9247	5.49493	12.1378	3.76364	19.9715	3.28654	16.2249	3.12421	22.883	1.12376	7.1927	8.19817	24.3431	1.12919	8.97309	5.76158	5.94183	9.30134	12.8854	4.04699	6.44721	3.32117	2.5296	7.81606	10.3916	3.93897	2.47815	4.6615	26.8676	8.92856	10.3503	4.64044	5.11116	2.9982	22.1427
chr16:4475806-4506776	+	DNAJA3	N	11.253	25.29	13.4116	24.4197	13.2194	18.8208	13.2577	24.8979	11.5599	17.6182	15.2992	16.1179	15.0626	19.6394	15.5204	19.2184	12.0413	19.4666	12.1471	17.0944	15.8927	35.9682	12.0415	18.8029	14.0456	22.64	12.2398	15.5018	12.2162	20.6635	13.5221	22.813	15.8192	14.9973	8.31342	25.7219	12.4228	11.9615	14.1445	27.731	13.3788	29.2204	12.0591	20.8649	11.6011	25.7156
chr1:169074935-169101960	+	ATP1B1	N	56.1453	211.387	55.6399	166.608	80.1767	174.72	76.0252	84.602	54.0252	165.694	65.4903	165.235	76.6156	339.055	84.0709	266.294	98.3221	171.909	75.2061	106.765	75.359	103.869	55.436	167.223	47.151	205.573	72.0293	218.469	65.2784	239.277	70.8102	136.986	70.1223	106.891	54.909	270.139	89.414	90.2501	104.326	212.559	79.5968	129.836	76.3705	266.46	68.0608	187.302
chr8:30241944-30429778	+	RBPMS	N	54.6349	50.0634	61.3224	91.5884	48.284	78.9046	65.5598	59.2654	58.1242	77.0294	52.9976	83.1184	52.0025	31.719	64.5104	45.0914	68.8059	56.924	75.0561	57.4869	67.6617	21.8791	72.3854	40.8828	58.4361	80.7998	67.5574	64.8019	80.6875	33.9976	66.2022	63.602	55.7311	70.5192	55.1539	143.302	70.2073	40.8895	42.4063	41.9521	70.2604	28.0561	50.2344	88.8605	62.6123	63.6645
chr19:10677138-10679735	-	CDKN2D	N	5.94995	2.86514	8.14047	3.29217	6.28701	3.27944	6.34928	3.89941	6.50474	2.72595	8.81076	5.00289	9.85077	2.43279	4.60754	3.94662	8.39424	5.06783	5.75084	3.87927	7.42815	13.3655	12.0467	5.85646	7.31734	3.93963	5.80262	4.30576	9.96336	6.57352	5.85417	4.93426	4.54449	2.1572	10.8835	3.15611	8.02885	4.20127	7.52361	5.0655	8.10299	6.68018	6.16262	5.94756	7.15575	3.8854
chr19:1941188-1981337	+	CSNK1G2	N	32.8583	21.7204	26.9351	19.0384	24.649	21.8797	29.7509	37.4267	24.7702	18.2267	30.5977	32.625	27.0771	31.489	29.9624	38.062	25.395	28.9594	32.6985	30.7725	30.3452	38.2952	29.7373	27.2855	30.7472	26.5452	34.989	25.039	31.5929	49.223	26.4134	30.2958	24.7974	20.4397	32.8538	33.4711	24.7579	27.9431	28.2093	47.1881	32.4592	47.7474	26.8084	28.5178	28.5546	27.6664
chr9:130374544-130457460	+	STXBP1	N	19.5124	14.6813	26.0346	72.2668	21.1589	9.72506	18.9349	16.6073	15.8756	20.18	21.8531	18.8381	17.8751	3.5834	18.2046	21.0129	18.1491	10.5112	19.056	19.8556	21.0351	11.3676	10.848	29.5468	18.0608	28.9624	25.4652	22.3328	8.28418	14.6533	17.0886	24.9226	15.0067	10.4252	21.1836	27.5782	21.6044	11.3291	16.1631	7.68753	14.4693	5.96718	16.6263	9.45451	16.7598	13.9542
chr16:30368423-30381585	-	TBC1D10B	N	11.1145	22.131	13.4727	17.7934	15.1814	14.4153	11.9344	29.0421	11.2523	17.0306	15.193	16.1479	12.0613	18.2323	11.4741	16.5525	15.8209	16.1924	13.1305	15.1438	13.1908	33.0357	15.4251	16.6015	13.4987	16.3547	11.7026	15.2561	11.8455	16.6	13.6189	17.3955	12.6435	11.6352	10.2887	14.7443	9.76413	14.8706	12.9318	18.3219	14.6217	21.1908	12.1838	16.4006	13.5705	26.0013
chr18:12947132-12987535	+	SEH1L	N	9.89378	9.99455	10.6781	9.47784	10.1084	9.07519	10.3014	6.17096	6.5847	7.54257	9.67231	14.665	9.94836	21.0789	9.53788	18.4185	10.4654	14.3302	9.92227	11.0977	8.69436	35.1092	11.8479	15.8822	8.90823	9.1637	10.9799	10.7864	12.5541	16.7844	9.98208	8.89726	11.8603	9.81336	13.0093	8.80043	11.4335	9.78202	9.90728	13.2207	8.47166	18.802	8.57326	11.3492	8.31365	7.71054
chr16:11038345-11276046	+	CLEC16A	N	6.3964	10.0273	9.2737	11.4804	9.05234	10.0013	9.89967	17.5152	7.30417	11.9822	7.97733	10.9608	8.24369	10.0498	9.91582	8.72308	8.7234	9.99492	9.24883	9.73427	8.84464	11.6234	6.80218	10.4372	7.70771	13.0804	8.03167	8.53675	5.70357	7.86056	8.91326	13.7478	10.2832	10.1575	7.59715	23.876	8.02421	10.6357	8.10585	9.16595	9.16213	10.5259	9.95389	8.91254	8.88201	11.6399
chr12:48147699-48176536	+	SLC48A1	N	11.1955	6.39096	12.2383	15.3322	13.9816	6.30226	10.504	10.4951	12.6715	9.93652	13.6913	12.491	13.8855	12.4961	14.2822	8.44501	11.0043	6.2443	14.0673	7.97378	15.5628	7.66541	12.8629	8.48836	12.5041	6.82526	11.95	9.82625	11.5121	8.64043	12.1902	14.5221	14.3388	9.41576	9.52529	11.6267	10.7309	10.4741	12.3943	8.49834	11.7998	7.61359	9.74941	5.24703	12.3493	8.19303
chr11:134094539-134117686	+	VPS26B	N	15.5755	25.5256	14.3146	12.6852	17.6502	22.2982	16.6037	21.4066	18.4965	20.215	20.543	22.8618	19.4853	26.8413	19.0903	17.0423	18.8785	19.8605	16.6678	21.2712	19.652	15.8344	11.6978	20.9341	20.1578	19.3356	15.8275	19.2687	11.8281	17.065	17.4585	19.3179	16.3553	19.1175	11.342	23.8885	12.391	20.0642	18.0858	20.0385	16.902	15.3016	18.5623	16.5223	18.8843	33.692
chr22:20116979-20135530	+	ZDHHC8	N	17.4915	27.4133	18.622	32.9452	16.421	15.608	20.3478	23.6747	18.6222	16.1026	21.354	21.1749	19.5042	7.68152	18.9642	11.0323	15.8196	17.9087	19.7092	15.9506	20.6054	33.8115	10.0374	14.5504	17.1674	17.8964	20.4841	18.2212	9.83891	11.5108	20.0259	22.434	20.5104	14.2248	14.4745	20.8842	17.3363	18.4412	20.3423	21.0937	18.6328	26.0669	19.1734	20.0422	17.484	27.0103
chr1:68150744-68154021	+	GADD45A	Y	25.719	32.2135	23.7908	12.7828	12.649	26.7926	24.9203	38.9721	25.2892	20.0925	13.4428	29.4275	12.9604	39.3583	17.0484	14.1825	20.4288	38.248	48.5764	79.4778	10.1944	13.1814	40.5191	17.4127	13.6387	19.9161	81.6868	18.7127	44.8079	13.6372	20.6429	17.7086	13.645	13.1578	59.9414	22.9142	20.5498	14.7473	13.3937	16.9159	34.5902	29.3804	18.4946	17.2809	22.6542	20.0313
chr10:116697952-116737430	+	TRUB1	N	6.97141	3.95793	5.35137	7.43272	6.43728	4.26725	5.42395	4.15945	4.9593	6.06184	6.1917	6.2184	5.89162	15.6997	6.28149	4.71749	5.74543	6.02365	5.47361	6.02357	5.99623	8.71054	3.66625	7.69918	6.24344	6.70974	4.82237	5.273	4.67914	4.69601	5.26547	5.50192	6.4897	6.06498	4.21603	5.12775	6.83263	6.87951	5.83304	6.66361	3.91334	8.78893	5.59813	4.79246	5.08272	6.04821
chr2:135894486-136288806	-	ZRANB3	N	1.23474	1.66527	1.18205	1.51315	0.920373	1.48209	0.637982	1.00152	1.5005	1.02521	0.972653	1.40764	0.873513	1.59703	0.806908	1.06909	0.964649	1.60094	0.902923	1.11994	1.04529	1.62576	0.533859	0.946548	1.37856	1.26278	0.689674	1.03733	0.778473	1.33879	0.798909	1.30489	2.1343	1.81484	1.19776	1.40659	0.934709	1.17039	1.26322	1.43831	0.748838	2.49954	1.28451	1.02903	0.823051	1.01401
chr21:45192393-45196326	-	CSTB	N	51.1648	37.5773	36.0172	77.2394	75.3469	86.6867	84.8602	88.3207	37.8493	67.2693	34.6024	118.001	110.333	181.225	40.3415	79.6221	58.5343	104.388	40.8485	93.1617	43.2809	59.8647	69.5619	86.1792	38.3951	70.1445	59.9837	66.6421	101.603	72.5135	53.3108	82.6046	87.685	198.921	46.6268	67.3719	43.4907	241.269	122.195	78.1822	83.1903	215.939	70.0227	51.0552	74.1531	118.96
chr5:127419458-127525380	+	SLC12A2	N	14.4162	23.0634	6.38985	11.9617	6.65438	12.1311	8.83203	12.1194	10.1664	12.7311	8.20866	12.42	7.55905	3.43974	9.56057	69.3675	9.24335	45.2056	11.2994	10.4321	7.65363	19.1792	6.71409	28.0351	9.08022	16.2107	7.95009	25.0305	6.75834	36.5397	8.41354	8.47101	11.4193	4.85646	7.00964	9.00769	7.13455	7.03132	8.3311	38.4866	6.5895	6.29934	7.95957	7.24825	6.57107	8.55307
chr13:114076260-114107839	-	ADPRHL1	N	0.697902	1.14681	0.560213	1.92591	1.05974	0.634168	0.670242	1.78842	0.842967	1.00791	0.755472	0.475078	0.919202	5.4408	0.662138	4.16419	0.580786	4.42566	0.759534	3.19147	1.01827	0.922742	0.771046	0.513938	0.629509	1.07023	0.692292	1.09153	0.663188	0.763509	0.599211	1.15617	0.789037	0.76721	0.722977	1.45691	0.674845	0.26532	0.507656	0.696905	0.782218	1.87335	0.718975	1.13581	0.652778	1.72039
chr9:34613548-34620515	-	DCTN3	N	37.9335	30.6314	32.4042	23.8434	40.2071	29.6803	33.0315	32.4439	35.4919	27.7229	37.9948	30.8128	47.9101	25.9298	33.4218	33.8521	35.1259	41.7153	35.843	31.8346	34.6244	70.7745	79.7953	30.4712	38.4769	23.3872	32.2802	23.9265	70.0171	36.8647	35.312	32.8861	34.5967	27.0397	35.3887	22.5111	37.3394	28.3786	40.5573	25.9297	50.0272	33.5955	31.1877	22.3804	35.0126	23.0578
chr6:16299343-16761722	-	ATXN1	N	11.1927	10.0865	10.0789	8.22475	9.26217	8.50063	9.24007	6.94236	8.96252	10.0151	11.279	11.2406	9.49515	4.72548	7.74671	9.53872	10.0965	11.7178	7.37025	9.43302	7.7989	3.19252	4.57126	7.55223	8.50727	10.1645	7.717	9.20556	5.66113	8.79927	10.7897	7.57344	10.154	9.83674	10.9306	8.88548	9.61797	8.79534	9.50912	10.1162	7.33721	8.49215	10.6955	11.2317	8.79648	7.28211
chr9:111777432-111882225	-	TMEM245	N	23.8079	13.4424	26.4034	13.5547	31.4687	12.8817	25.2435	5.88902	25.8892	21.3321	28.6656	21.2251	27.2439	13.4067	34.1737	17.1996	27.9447	15.6365	24.407	14.4736	26.4021	10.9427	11.0526	16.9818	23.1788	17.9322	15.9293	20.2287	12.8378	7.73479	32.0413	14.6201	30.408	17.124	27.6251	20.1094	29.9154	19.9233	22.5008	9.59751	11.2806	13.7801	22.4162	12.8987	24.2541	8.0418
chr1:205737114-205744588	-	RAB7L1	N	14.8896	6.20757	9.03066	16.5342	10.0092	10.4413	11.7072	6.47396	11.1452	14.9405	13.6934	12.1626	14.9377	11.23	11.0269	7.04643	11.6046	7.69713	8.6872	10.883	11.1188	10.4423	7.93294	26.1919	8.31686	8.33523	9.99173	8.99492	8.40286	8.9732	10.858	12.2055	12.178	12.0167	8.59992	8.87267	8.43791	13.4483	11.4271	5.0204	11.4713	14.1023	13.8937	13.9612	10.8425	6.71559
chrX:102831159-102842657	+	TCEAL4	N	55.3085	61.5896	47.7449	50.4465	32.0487	53.6335	46.6568	72.7559	54.1803	48.7794	35.6293	36.3604	59.7096	50.9291	50.5695	23.0039	45.0675	39.8677	63.6558	32.4531	59.2036	52.513	103.445	49.0736	47.2188	38.1318	72.5848	33.8976	106.058	37.0542	59.3179	39.5865	54.0026	34.9359	57.8885	84.33	57.454	39.4241	49.5478	26.331	64.1775	30.3838	41.9145	24.9481	46.694	28.7981
chr16:30125426-30134827	-	MAPK3	N	46.765	41.9551	57.6391	51.4775	63.9074	44.7808	49.0603	61.3064	61.1894	43.7969	73.9566	44.328	61.9793	37.9569	53.3763	94.0776	49.6628	47.6129	54.0123	46.8309	69.6197	45.8597	62.5209	69.8547	69.6734	44.2863	51.4954	49.3462	57.1242	68.926	52.3894	48.9102	54.498	30.9692	54.7496	40.3054	50.8899	40.0531	49.5054	75.3601	53.9738	33.3889	40.4389	29.3024	53.018	47.4899
chr1:89318615-89357627	-	GTF2B	N	22.2158	22.0122	24.3389	16.2491	18.7924	18.1323	17.0186	12.621	18.0031	18.935	16.6324	16.1678	23.1223	14.7268	17.0376	18.5898	17.7212	14.728	24.2114	17.1602	18.0552	14.0438	33.9346	17.8165	15.84	12.2817	23.3296	15.391	26.7135	15.6343	16.7853	18.1672	15.442	18.32	40.3238	14.7885	49.8455	17.0976	23.3992	14.2545	18.5907	15.9731	18.3071	17.2895	17.915	18.9241
chr10:104178946-104182893	+	FBXL15	N	7.83404	3.22654	7.83281	8.79122	7.57823	4.27354	8.56916	14.4368	6.55106	4.97174	7.69086	6.73887	11.0079	6.60348	7.61501	4.80552	8.05965	4.57272	7.63461	6.76256	9.05919	3.04267	18.9937	8.40332	9.04883	6.07197	7.98117	5.08713	13.4202	5.4733	9.74186	7.59438	8.72713	5.82129	4.69958	7.0775	6.8396	6.92737	11.6796	7.2817	16.2062	4.70303	7.30565	5.74231	7.64569	7.07496
chr9:90340434-90346308	+	CTSL1	N	66.2694	47.1488	60.401	85.9434	89.6501	93.5384	73.8526	51.4582	65.9791	55.4833	49.6018	152.783	112.534	69.5781	56.1929	73.7231	102.465	150.387	81.6434	172.968	48.6708	84.7318	108.088	89.0236	40.7757	57.806	110.398	73.1954	107.423	134.999	73.4465	113.392	63.0383	258.954	65.5502	46.1221	68.6224	184.483	188.002	103.749	160.173	182.816	93.4944	182.919	93.125	92.5268
chr9:135906076-135933890	+	GTF3C5	N	17.7344	19.7946	18.2706	21.1036	15.6447	19.7769	18.448	21.6041	19.4213	18.2896	18.6688	22.552	20.1698	26.5002	18.6947	33.1193	18.6777	25.023	18.7932	17.3115	20.7863	49.8694	26.9593	19.0234	20.8714	20.0774	20.1623	23.2252	26.0725	25.5184	19.9258	22.5509	15.1802	17.8397	13.9302	23.2135	15.9254	18.9456	20.62	20.844	25.7496	24.8498	17.3377	20.1511	18.879	16.8898
chr20:19867165-19983101	+	RIN2	N	22.9365	25.6097	24.2288	16.8611	26.3061	18.038	22.6651	13.1267	25.8594	21.8248	34.1368	24.3202	23.8257	15.0624	18.9564	21.0681	24.7549	26.016	20.9198	17.8982	29.6015	7.94673	20.7434	17.001	29.694	17.7959	23.8979	13.6688	21.0613	16.5065	25.7193	14.4558	23.031	21.6045	23.8842	11.8335	27.5247	23.3956	27.2852	13.1845	17.8916	22.5321	24.2607	17.5802	22.6428	19.634
chr22:50713408-50746056	-	PLXNB2	N	40.6578	81.4498	47.7838	37.8621	63.9425	70.7783	61.9535	80.0147	48.8723	97.9802	51.6126	76.9321	39.3359	90.0385	52.0619	46.735	43.2367	93.7212	56.6221	47.6542	57.4649	44.7514	88.767	45.2653	67.6574	72.5055	62.078	245.616	76.8184	50.4487	55.3652	76.4535	55.0458	44.831	43.0101	78.8065	45.6484	59.9932	48.1995	53.7311	79.8092	65.5625	57.4307	60.5749	50.7541	83.8284
chr7:151832010-152133090	-	MLL3	N	12.3502	16.4521	15.2177	14.0195	11.7352	12.1622	13.675	10.2617	13.4712	12.3226	14.7161	11.8668	9.61205	18.4668	13.7981	13.1442	13.2221	20.6798	14.12	14.5347	15.0276	15.6867	9.23715	7.22895	12.5212	10.9959	12.6231	18.9859	8.45028	10.3185	12.6446	11.4109	13.6161	12.2323	12.102	12.5175	13.4256	14.6063	12.0165	8.78256	9.56281	7.62096	12.9843	12.0988	11.3581	9.09003
chr15:90626277-90645736	-	IDH2	N	22.7628	33.4642	16.8521	53.3614	29.7267	30.2723	25.6197	79.0837	20.5615	24.8169	26.6132	43.6968	33.9171	183.422	21.0208	63.3614	21.4397	39.16	20.2095	51.4914	20.5937	170.341	24.7549	48.7096	22.1375	36.516	22.0147	24.187	29.9098	55.3694	23.4562	42.9357	21.2208	60.8257	14.5816	26.6383	18.6175	42.3139	25.5938	109.484	31.6738	48.7182	32.9079	55.7987	17.255	55.9449
chr9:96338689-96441869	+	PHF2	N	11.197	9.96409	15.1531	9.06539	15.5251	8.4785	13.8306	6.6492	15.4458	10.8621	18.7014	10.9538	12.692	6.42433	15.721	12.2954	13.2668	9.04261	16.1914	10.172	18.0628	17.4496	12.822	7.83117	17.3033	10.2916	15.197	11.7312	12.9264	7.95072	14.6789	9.9923	14.4764	8.01113	14.5693	10.9579	13.9101	10.081	12.3176	6.06233	12.6667	7.54208	11.0597	8.54777	13.6878	7.6701
chr22:24313554-24322660	-	DDT	N	32.4298	38.1763	28.3833	45.8113	33.1069	28.2248	25.2636	39.462	26.0577	36.9403	27.4793	31.6969	45.0177	58.3755	33.3505	40.2239	31.8687	28.9642	33.1696	38.0217	31.9358	111.998	75.9734	21.0293	29.5538	48.5857	28.12	19.7594	65.1942	38.1535	31.0105	31.0037	33.1735	33.7682	25.1683	31.6368	33.0764	28.1721	43.9732	52.2861	49.657	50.3183	28.8218	34.0204	31.8094	36.144
chr16:30844947-30906281	-	BCL7C	N	14.5946	8.99235	11.9408	12.2349	15.664	11.2943	12.185	30.7	13.0542	13.3708	12.9967	12.1881	18.4455	41.9456	12.3067	11.6004	11.4675	11.3396	12.1691	14.7095	12.6526	30.7559	35.9974	13.0816	15.5978	13.1615	13.6753	8.5904	30.3499	14.1657	14.0282	13.0445	11.8987	6.98862	12.2789	11.7343	10.8963	8.28756	15.7318	13.2176	23.135	14.8406	10.3977	9.81762	12.7313	19.7439
chr19:1782074-1812275	-	ATP8B3	N	1.18466	0.96513	0.680792	0.913286	0.344525	1.16769	0.896591	1.07102	1.00326	0.627669	1.0174	1.02642	1.65826	2.36684	0.553345	0.736479	1.23454	1.451	0.959653	1.3327	0.914285	0.344806	0.646062	2.22007	0.786718	1.46707	0.945652	1.08104	0.62901	1.09788	0.933107	0.670919	0.831617	1.72398	0.94682	0.596838	0.779209	1.58885	1.7722	0.671098	1.41242	3.15933	1.50386	2.43781	1.10509	0.987228
chr17:7128660-7137864	-	DVL2	N	9.37378	16.4961	13.2459	8.33368	11.9557	14.0044	11.0943	15.7855	11.4226	13.4695	12.7942	13.262	13.2709	24.9045	12.0659	9.25439	12.3578	10.0663	11.2493	11.1066	13.0228	25.7818	9.361	14.3115	12.6326	13.4409	11.1845	10.6406	7.98198	9.68951	13.406	13.9989	12.4557	10.2134	8.86028	18.9405	9.79971	12.1156	11.7978	13.3092	11.1706	15.9968	12.2568	10.8734	11.9622	11.4676
chr8:37700786-37707422	-	BRF2	Y	7.01219	4.14091	6.32678	8.81935	7.89572	8.28332	7.88098	6.60867	9.16155	6.73756	8.53656	8.69707	7.46537	7.14242	6.92829	4.9202	6.77866	6.59458	7.42312	9.57271	8.39738	4.26385	16.7317	5.03472	8.08335	5.96506	7.72589	7.62302	13.4851	6.78554	8.2779	6.72433	6.25945	4.70125	8.05371	8.42735	5.95848	5.26732	6.08771	6.50336	9.46921	14.0132	6.37238	8.51652	7.28302	7.82943
chr19:35485688-35517375	+	GRAMD1A	N	35.6737	23.4886	45.9091	40.4261	48.8527	49.4431	42.121	61.8047	37.8347	46.0561	41.3925	62.4613	38.6379	51.1874	36.8473	42.7557	49.0471	78.0015	39.0926	43.6677	36.4164	24.6053	29.6401	40.0126	40.0457	48.2959	48.104	59.1109	26.4405	57.7678	42.4789	57.7513	36.586	37.3996	48.2482	63.8474	40.5034	39.9407	42.4545	46.1526	43.3719	49.5889	48.6823	95.8882	45.804	45.5709
chr2:178092323-178257425	-	NFE2L2	N	82.1344	47.7831	88.8386	55.6499	77.5896	66.9015	68.4768	47.4927	62.3082	63.5744	73.7975	61.9283	72.4221	51.4545	74.3055	63.8362	66.2598	62.0715	85.1594	49.0944	63.5754	44.4827	81.9958	48.8142	75.5119	63.2575	100.876	59.3969	76.8843	53.1135	68.8954	74.7681	59.7877	62.3201	115.358	52.7185	103.917	71.307	71.0946	46.4568	54.9833	139.996	70.4537	71.5529	83.1619	65.0682
chr8:97505579-97624000	+	SDC2	N	43.78	39.4046	42.6812	45.4145	41.2111	27.724	46.9939	22.6142	62.5622	33.9647	48.4046	49.1353	48.0207	9.20799	49.6049	21.0569	43.7205	28.6239	50.8145	35.4805	38.3438	19.3342	24.3827	70.9486	35.7255	36.3333	38.1262	35.4478	34.5092	19.408	46.1358	33.5151	41.4336	38.101	35.3569	25.6247	40.4861	25.7909	35.5875	16.8025	61.9306	49.9274	41.169	22.9693	43.6937	16.6361
chr15:50569389-50647605	-	GABPB1	N	17.4829	10.6382	13.1327	13.135	12.391	11.0635	13.524	12.3655	13.1478	11.3057	16.8876	14.2984	17.7246	14.4585	14.4704	13.2721	13.6703	9.53054	17.3545	12.8053	15.3002	10.7577	18.282	8.74091	16.4604	9.32238	12.505	10.4905	20.7922	14.8365	13.5961	12.0186	14.2782	12.9054	18.9658	13.4581	18.9485	11.5126	13.1343	12.2491	16.5983	15.9768	14.6196	13.8792	16.8174	10.5325
chrX:153194695-153200676	-	NAA10	N	33.0777	52.6954	29.6771	41.7139	33.8683	35.5867	30.0329	97.5254	29.1415	33.7522	33.2175	36.912	49.8396	87.4254	34.4385	54.4806	29.721	45.111	31.0782	49.1164	37.9444	83.068	65.1373	50.8505	42.4414	36.9926	36.7283	32.0548	69.2844	91.957	28.6525	42.7816	33.1706	34.8038	30.2424	54.5849	29.4242	33.7298	38.1808	75.2587	49.3187	53.7297	29.828	35.2684	30.0667	46.2886
chr4:2743375-2758103	-	TNIP2	N	20.5753	14.5489	18.3841	15.5563	17.8311	14.5026	16.6261	22.8236	16.4917	12.5779	17.4645	19.2986	20.7143	16.8339	15.9236	19.738	17.0292	23.3551	16.1295	19.3244	20.1432	21.6146	22.6881	21.6698	17.5339	13.4147	22.0197	15.9758	25.2986	21.3607	16.5799	17.0439	14.6061	16.0317	25.2256	15.8284	16.4724	14.0775	19.9266	18.5748	25.541	26.7461	18.6325	19.8679	19.1445	19.3343
chr1:243287730-243418650	-	CEP170	N	19.6124	14.7567	17.0115	15.2029	11.836	18.8152	14.9691	9.34959	13.9948	15.1192	15.0953	17.2597	15.5291	16.5438	13.5486	8.11473	18.7809	16.5767	12.2382	14.125	14.9058	6.57232	9.74536	12.8641	15.507	15.7331	13.8975	13.3956	14.1275	9.72276	14.2507	10.3843	18.29	21.525	14.2281	13.8882	16.3773	24.8963	19.2218	7.90043	11.3511	11.4515	16.8362	13.5728	14.4721	13.8734
chr18:18529701-18691812	-	ROCK1	N	31.0839	14.1631	25.3209	17.3652	18.3416	22.3428	24.6058	8.71975	19.7983	22.942	25.6422	28.1635	20.1718	17.0094	24.0476	15.8984	28.7173	26.6535	20.3591	11.9851	23.9894	28.637	8.66668	22.3589	27.7998	22.4859	19.9877	33.3843	16.46	14.3488	23.6842	16.0357	26.898	24.5753	28.3245	19.7163	28.3215	26.8492	24.1846	11.6365	14.7729	7.18691	29.9539	17.3166	20.9291	12.3116
chr16:734622-740444	-	WDR24	N	2.85429	4.42782	2.56575	3.51013	3.32989	2.82291	3.24627	9.89678	2.99876	4.45536	3.74093	3.79517	3.71884	5.60686	2.99156	2.65161	2.30772	3.5799	3.29815	3.50991	3.17018	6.41974	4.81996	4.02722	4.02586	5.61152	3.00026	3.8971	3.65001	3.65457	3.48121	7.62017	3.28343	2.21356	2.28909	5.61175	2.20017	3.0046	3.55863	3.57673	3.64215	5.15848	3.0807	3.04435	2.94386	5.07912
chr7:131185021-131242976	-	PODXL	N	15.638	15.6015	31.9871	13.4918	24.0012	6.56626	24.3499	7.97902	37.8516	10.3357	25.4332	17.4033	29.2249	5.20473	25.4148	15.2587	21.2129	14.2653	24.8092	19.076	31.4009	26.6183	20.7991	10.3411	31.602	11.7814	23.0403	19.7851	21.6696	13.2578	23.9432	11.1529	30.197	11.9465	25.9498	11.0072	31.0849	17.5932	17.7061	14.5663	26.6684	11.8189	22.2812	19.642	24.6098	9.02152
chr9:133589333-133763062	+	ABL1	N	16.0068	13.5837	17.7325	18.1186	22.0104	12.8104	19.1827	14.6601	15.6697	16.6863	19.2655	20.9396	12.7944	13.402	18.0755	21.7495	16.4441	24.466	25.8646	27.384	14.7014	19.9069	12.7688	13.7593	15.283	11.6289	26.3674	16.2881	11.768	18.8815	17.159	16.815	16.2619	17.7318	17.7181	19.3406	17.0675	17.3159	12.8478	15.3641	19.9062	17.2427	16.8084	25.6983	21.8915	12.3588
chr19:51848423-51869672	-	ETFB	N	22.3207	20.7296	26.2646	44.667	35.226	22.2588	29.3694	53.2978	32.6935	24.1211	28.0045	30.9954	46.547	32.5634	29.2232	38.8482	29.5144	20.9268	31.9939	31.5786	31.2966	30.657	84.8711	37.3168	32.4292	28.1811	29.5694	26.2247	67.4892	38.0592	31.4563	30.8379	24.0639	31.1244	27.8348	37.1576	25.7451	26.1444	43.8562	61.0813	64.8107	52.3654	36.326	30.112	37.8231	31.7332
chr1:151043054-151098018	+	GABPB2	N	5.84661	4.53765	5.7188	5.66535	4.24738	3.49958	4.99632	2.67149	5.65538	7.18654	6.14327	4.42722	4.33769	2.31143	6.21687	6.84109	5.13415	4.52454	5.558	4.70057	5.37543	7.12467	2.0876	4.82556	4.83821	4.083	6.05619	4.43973	2.5595	5.26715	5.10658	4.96298	5.78548	4.96139	3.13439	4.74574	5.20841	4.46309	4.12958	3.28838	3.3118	4.05322	4.4924	4.26074	6.28175	4.44699
chr7:65338254-65424550	+	VKORC1L1	N	15.2421	13.1951	16.1815	24.8851	16.3396	15.7306	16.6745	11.9951	14.4207	15.6594	15.9255	14.1751	18.2837	28.2596	17.2357	14.4842	17.3694	27.0085	16.3743	20.067	15.1969	17.6674	11.2667	21.8607	12.3327	18.9576	11.2191	18.1137	9.613	11.1664	16.9172	13.481	19.1892	11.4481	11.8436	17.8622	13.3721	11.1515	15.5365	12.0129	10.6665	15.6984	16.008	14.0752	15.5973	24.0335
chr19:1107636-1174282	-	SBNO2	N	25.2434	17.7484	31.3072	19.1561	17.65	15.917	26.043	38.2769	18.8774	17.3129	17.7152	32.7146	16.0877	18.8356	20.666	23.404	20.8998	36.3639	26.8449	35.2281	14.6414	29.6154	16.7851	30.7133	22.6176	27.3483	54.1878	23.1633	27.5646	42.6434	16.1408	30.6769	20.4392	18.0826	70.4361	38.3449	21.1726	25.5776	22.2684	34.4571	26.6776	46.6653	26.5522	49.9068	27.1504	30.3223
chr11:74699179-74729938	+	NEU3	N	4.47677	3.25048	2.72905	1.85549	3.91443	2.16547	4.18957	1.13634	3.78906	3.54989	3.51682	3.4912	3.39557	5.49148	3.66781	2.68962	3.73668	2.20441	3.32776	2.98133	3.31282	3.83029	0.663744	2.32761	3.42035	3.27579	4.12429	3.39395	0.853216	2.90794	4.07792	2.94242	5.351	5.94438	2.82704	2.90777	2.13068	6.83074	4.79864	2.88583	2.55094	2.84198	4.58837	5.09681	3.67515	2.17372
chr2:120187477-120196096	+	TMEM37	N	12.4903	2.08973	11.5334	9.72002	22.8824	10.4761	12.5869	10.3149	12.4343	7.73842	13.4478	13.3232	19.6448	2.12381	11.0427	6.06179	12.6047	6.00602	9.29547	10.3105	17.513	3.25385	13.708	16.9984	10.2626	6.00899	11.5367	6.42717	15.7248	8.18896	9.03549	18.925	16.0186	26.8535	7.95712	9.93147	10.2708	31.5933	15.0032	11.2644	14.7441	13.6752	16.7771	12.3483	13.1794	9.80157
chr18:55711599-56068772	+	NEDD4L	N	28.3551	29.0427	62.0494	48.6239	40.008	14.9683	35.3569	9.55026	30.0982	28.4517	32.7969	27.8809	35.1554	10.314	40.5669	16.2503	35.9487	14.4813	39.9003	7.9597	47.3785	12.7116	29.4722	15.7834	48.5909	41.1298	28.9266	44.5827	33.4836	15.1451	33.6081	20.0568	39.0912	23.4264	65.265	39.352	58.3139	20.594	46.9354	10.2373	21.8734	25.4623	28.5945	15.448	36.8565	22.2017
chr12:133264192-133297276	+	PXMP2	N	8.13147	10.064	6.81216	6.76776	9.27636	4.68495	6.60301	9.48194	5.44193	7.26321	8.07167	5.26248	9.94501	21.1187	9.48599	8.07142	9.57193	6.65436	7.27692	6.66148	8.70524	81.6912	16.068	7.25187	6.91233	4.35335	8.80463	12.2897	12.7116	6.13883	8.29944	7.54425	7.73474	5.45173	6.46017	5.7453	5.71605	4.15831	7.64745	15.5897	10.3734	10.2035	5.02783	5.45593	5.67201	5.0143
chr14:80943330-81425861	-	CEP128	N	2.1412	2.27589	1.90496	0.912916	1.26696	2.38464	1.4341	1.21287	2.08503	2.36853	1.58815	1.83306	1.2059	5.04047	1.52506	1.34177	1.51398	3.58335	1.74871	1.14772	1.61142	4.53616	0.62436	1.90827	2.27381	1.70701	1.79429	2.57619	1.14013	5.02074	1.63616	3.48496	1.05591	3.28594	1.00844	1.57352	1.23352	3.10443	1.68541	2.02525	0.650218	2.57929	2.17535	7.202	2.0724	1.60828
chr7:138818490-138876732	+	TTC26	N	2.671	4.31886	1.9633	3.72001	3.33071	2.29486	2.08569	2.26176	1.86236	3.8537	2.88764	2.99104	1.70328	3.62069	4.56341	1.4202	2.25513	4.45995	3.01633	2.77665	6.82796	5.40023	1.89529	2.28778	5.3737	2.63775	2.42426	2.63712	2.24552	2.26466	4.07436	3.54747	2.3078	2.22624	1.98583	1.85263	2.30417	1.1491	2.14386	2.8722	1.55061	4.1874	2.21386	1.6167	2.16332	2.5843
chr6:33387847-33421466	+	SYNGAP1	N	7.51583	9.63864	8.77133	7.77437	6.98512	9.73248	7.39884	6.90901	12.2693	11.3011	8.00838	9.64422	4.92103	9.36875	10.0306	6.35471	6.961	14.3469	11.2923	9.48357	12.8219	3.93364	1.45348	12.16	11.5966	8.34889	10.0164	7.84135	2.4367	7.6247	11.1555	9.03591	8.21032	6.02221	5.3228	9.38269	6.99531	6.74902	8.07968	6.95359	5.31107	5.3127	5.99048	7.33754	6.48584	6.2199
chr3:52558386-52569070	-	NT5DC2	N	15.7217	31.4067	19.5003	22.5318	16.5025	14.7815	22.4847	28.292	25.7078	21.76	17.4375	28.5938	18.9678	23.5292	18.4186	16.5679	20.7827	16.5092	24.2237	20.9106	14.8692	126.644	38.1028	29.5996	13.7851	21.3302	21.8016	13.8893	33.0559	23.3932	24.6581	30.6845	16.7456	12.9802	18.9783	26.2243	14.6206	8.58496	15.5261	29.3818	39.0792	46.247	16.5501	40.7001	18.9917	31.7275
chr16:14165178-14360630	+	MKL2	N	15.1576	12.6254	13.6335	15.8096	14.2612	12.5566	12.9285	6.8366	16.0785	11.8759	13.4595	13.5766	9.8467	6.83781	16.5844	8.31471	10.2157	13.0929	9.80482	9.50069	10.5359	9.45116	1.92148	20.6563	11.1747	11.4347	7.07607	16.5941	3.28297	6.38526	13.7063	10.4677	17.4544	10.0173	15.9354	10.4276	12.1648	9.30644	9.36739	5.37266	5.49188	9.59265	12.3628	9.39484	12.2952	13.2797
chr8:61429416-61536186	+	RAB2A	N	63.1568	62.8798	54.2075	165.038	64.9629	57.1005	62.1571	30.0235	53.8542	45.5011	62.2232	73.0075	81.5428	50.3575	62.7239	71.5096	65.1341	52.3332	53.7225	57.4373	59.5295	45.5192	41.0328	69.44	54.1431	47.5956	52.416	48.2128	52.3817	51.3999	58.8076	47.4449	59.4614	55.4722	61.155	47.7504	65.5877	51.6386	57.3373	62.8065	56.1883	85.1169	60.7463	49.4078	59.9735	93.4745
chr19:5691845-5720583	-	LONP1	N	15.2079	25.276	17.867	19.1276	19.6313	17.8013	20.0171	42.1801	17.1229	20.6868	18.3563	25.4912	20.4775	42.9029	17.9513	21.3126	16.2119	30.3747	18.1898	33.4296	17.717	45.1857	37.0921	30.2665	17.0606	21.8513	19.5348	17.5009	31.2459	26.0774	19.813	25.5371	20.1277	21.4734	14.1851	21.9341	15.4683	20.1133	19.8156	50	29.63	45.2313	16.8594	18.64	17.0269	21.1248
chr17:12895708-12921504	-	ELAC2	N	13.0258	20.5192	13.3637	15.5578	16.4322	17.497	14.7819	26.6611	16.1542	18.1312	16.9185	20.1242	14.832	25.4555	18.4677	18.7626	15.7374	18.552	17.5287	19.2514	19.0759	28.6267	15.9798	21.8181	16.9796	18.2117	16.5167	14.699	14.9609	26.9495	15.9857	24.9072	16.1559	19.04	9.51301	20.9795	11.8114	20.358	14.8718	19.621	19.0133	18.9498	15.6187	18.1242	14.6174	14.1846
chr7:44154286-44163957	-	POLD2	N	21.6328	42.8053	23.7494	32.7631	28.551	30.7159	22.6873	75.1926	23.6074	28.1689	24.3371	25.5564	30.4427	78.0373	30.5705	35.194	21.5279	32.5395	24.1363	57.1086	32.3437	96.1473	57.8384	37.9847	34.99	29.6484	25.106	15.0093	47.1849	55.8853	30.796	37.0194	24.1582	23.1371	22.7381	33.2172	25.4658	17.5839	25.9374	82.9107	34.7532	82.0936	21.9221	33.0072	24.9155	52.1427
chr18:43684298-43708299	+	HAUS1	N	15.407	8.08705	9.37192	10.106	9.51535	12.6352	10.7577	9.47984	12.5788	9.85527	14.1978	11.8613	15.0244	12.3787	11.4587	12.1412	12.2791	9.29102	10.6859	8.84471	9.42463	23.4952	14.3484	11.3289	10.024	7.86517	9.75072	7.49773	17.1003	19.2236	8.82214	10.7428	10.1198	14.6729	9.51587	9.10279	13.6822	11.6864	14.778	8.95884	12.8763	14.7175	12.5507	15.6585	11.3785	10.3183
chr15:59427113-59665099	-	MYO1E	N	8.72107	15.5906	11.262	16.5435	23.2709	24.0195	10.371	19.8837	9.72405	11.6868	6.47413	24.5439	12.5333	15.8963	10.6099	33.3632	13.8775	38.0547	12.4952	36.4345	12.9646	19.3257	13.4991	20.9016	8.74092	16.5543	13.805	18.9275	15.2176	23.7388	16.047	22.0919	13.5658	32.0698	11.392	19.6229	8.13965	35.4814	10.0174	26.0416	10.3	36.413	13.7027	24.0359	10.732	14.8111
chr2:169312372-169631644	+	CERS6	N	3.49986	7.86908	3.17446	4.83877	4.33876	5.98831	3.68999	2.68351	3.06201	3.78278	3.24726	7.97288	4.03512	13.7818	3.87938	17.1345	3.60179	12.5118	2.30012	5.67899	3.83041	13.7765	1.66541	8.99488	3.49763	4.02221	2.36579	3.95373	2.12246	7.46886	5.29403	4.14656	4.56533	4.7424	3.66606	2.94621	3.96926	4.87505	3.98717	8.36078	2.25915	7.38735	3.56325	5.54873	2.77825	4.58778
chr19:19740285-19754476	-	GMIP	N	12.6218	7.63358	11.7478	7.40462	12.7306	13.1763	14.8959	11.5466	13.7369	11.3275	13.243	14.6173	14.2417	7.53552	11.1553	12.4795	16.5396	8.92888	10.2983	13.2203	10.0029	9.75174	7.21461	12.527	7.31123	9.44649	12.574	11.9337	6.29717	19.3232	13.1082	12.35	14.8304	20.8908	11.6354	11.0921	11.2285	22.1912	15.1395	11.0993	14.5393	15.3856	15.2434	19.7093	12.5728	10.4492
chr19:9671029-9695209	-	ZNF121	N	5.59114	6.08803	2.64886	4.4816	2.62646	4.66449	3.55146	2.17419	2.58319	3.25359	3.30373	6.73644	3.27422	4.9422	3.72019	6.62655	3.48256	8.65433	3.66592	5.6048	3.16968	6.1975	1.08295	4.9393	3.33278	6.73681	3.26487	6.75438	1.29236	5.01633	3.63458	4.06416	4.06816	4.50731	4.06874	4.77981	3.47722	4.03909	3.34993	6.65002	1.86589	6.69679	5.07876	6.67425	3.62432	3.57031
chr1:64058947-64125916	+	PGM1	N	23.5595	22.5391	25.6245	25.1672	35.8051	18.4295	30.1322	54.8715	24.4329	17.5613	32.797	25.644	44.0724	32.5287	36.3583	14.0117	26.3659	31.5921	26.8154	32.3208	33.202	13.4462	26.9727	13.801	23.6269	13.0066	18.5415	9.66907	43.4959	11.9325	29.0019	14.965	39.506	21.7869	24.492	23.8309	38.3916	18.5823	29.0779	21.4949	27.5228	25.8135	17.3614	24.9801	31.7542	27.0895
chr18:721588-812547	-	YES1	N	26.8963	11.7051	22.0055	12.4312	18.486	10.6611	18.1789	5.10312	15.2153	10.5014	19.8622	19.6051	15.0429	33.5573	18.1568	10.8944	19.3369	24.2708	16.8527	13.4626	21.7911	48.0397	9.96824	16.9711	19.4804	10.0542	18.5126	14.9543	12.7425	18.5137	15.8823	8.29884	17.2869	10.5224	21.7829	10.1178	24.9608	9.30102	15.3857	30.6581	10.6036	17.8852	13.3033	15.5705	14.5306	9.81429
chr3:183852826-184402546	+	EIF2B5	N	24.2411	43.3671	23.6082	30.4554	21.57	37.6938	24.9026	27.8497	23.776	27.003	24.8085	26.0037	24.6643	31.6842	23.0849	36.6007	28.5673	30.6227	22.5806	27.2246	30.7475	41.3092	29.6614	28.0529	29.1427	26.5829	27.0605	44.3071	30.0751	37.2628	21.1349	36.8711	25.5105	32.4778	19.2506	38.1273	19.9599	26.7071	24.953	34.08	30.8576	50.8846	23.798	29.788	26.0043	27.2025
chr16:28853732-28857729	-	TUFM	N	46.7506	96.3774	45.7572	83.6366	60.6382	75.4147	54.785	181.375	53.6568	71.6905	52.9645	63.9816	62.4288	105.945	51.0274	71.0084	52.5508	75.7677	55.2708	70.5286	48.9101	125.964	119.75	88.5253	61.0942	104.405	52.5138	64.7176	112.121	98.7593	66.2119	94.331	53.5827	59.2348	52.2941	79.5845	46.1675	49.2583	51.2819	143.945	86.4305	112.72	52.3943	87.5059	59.321	121.074
chr19:4402659-4445015	+	CHAF1A	N	3.76449	4.14782	3.04019	2.84884	3.53778	4.12306	4.74235	5.10003	2.5522	3.55473	4.7541	3.93471	2.88994	6.62716	2.7911	4.97045	3.6778	4.9611	3.96431	5.87542	3.43742	14.5552	2.98061	4.1413	3.36678	3.16875	2.90389	3.35819	3.29025	8.91488	3.49871	3.3505	4.15138	3.32668	3.22971	3.43277	3.21349	3.34066	3.72073	10.7062	4.33863	13.0466	3.72999	3.92757	3.12085	4.84013
chr6:10747992-10930656	+	TMEM14B	N	48.2693	57.1489	33.1637	51.408	45.7722	44.4629	38.4067	45.0834	37.6985	43.9287	37.965	35.6248	57.0859	91.517	39.3927	63.9415	38.1064	42.3268	36.4607	37.8534	42.0285	38.4618	63.8206	41.9759	43.104	35.5243	31.427	41.7672	78.5062	57.4521	37.1012	39.2767	42.148	49.3866	38.9077	37.8917	42.8012	36.0869	46.816	58.49	44.1063	36.8097	37.3228	42.2775	37.0654	56.3174
chr22:35796056-35821423	+	MCM5	N	14.2389	18.3509	13.1142	10.1448	13.8249	15.8516	12.823	19.4591	14.7941	11.959	14.4761	20.1796	15.1346	37.7136	11.45	18.3053	13.8709	20.0741	14.4943	21.9778	11.4688	36.3097	11.8445	16.7083	10.8316	11.0527	9.91068	12.2838	11.4298	28.0259	15.3706	18.2842	13.9356	17.5851	10.1404	15.1691	10.3162	23.2734	19.1619	29.6596	19.0013	53.4182	14.1541	31.7285	15.0014	16.4342
chr19:859453-863569	+	CFD	N	174.277	5.99977	176.453	27.9192	230.189	69.1853	152.628	81.9472	237.238	71.0746	145.53	50.8373	219.332	13.1986	233.618	34.4889	113.463	31.1897	216.822	93.8095	206.412	8.69791	1071.66	33.3444	152.047	59.588	261.705	35.7439	511.273	39.5189	194.352	123.826	163.528	107.601	160.069	103.68	166.877	185.966	297.828	20.5952	430.283	25.1108	298.504	22.4061	247.984	26.1424
chr2:84650647-84687169	-	SUCLG1	N	31.4895	33.659	28.6383	37.6504	31.7154	32.3948	32.5424	44.3057	29.8641	25.3088	34.1489	29.3532	39.3961	34.8361	35.1673	46.0767	33.6089	33.6346	32.494	25.4526	34.1001	39.6304	43.4812	35.625	33.2696	32.4848	29.2955	32.0991	51.2259	37.5264	31.5039	36.475	30.974	30.1045	27.8208	34.5343	36.1732	30.7255	38.2573	69.9601	33.8462	39.6951	31.034	24.581	30.9663	25.7747
chr1:91966408-91991321	+	CDC7	N	3.37976	8.34709	3.41656	3.6591	1.65264	3.69314	1.96605	2.40988	2.1718	2.56393	2.50402	3.66317	2.5702	8.96489	2.43215	2.37269	2.52651	5.44236	2.84707	1.99188	2.28579	11.1577	1.42602	2.51204	2.74925	2.0736	3.43062	3.84654	2.42928	3.28247	1.61294	2.43535	1.91805	3.92672	4.73379	1.31458	3.26858	2.72211	3.11495	3.57741	1.19353	4.73653	2.27325	4.95761	2.78445	3.47216
chr11:72396114-72504644	-	ARAP1	N	53.8838	38.9515	46.5837	32.0933	64.7424	60.0627	66.0048	75.8234	57.1939	65.185	54.1829	71.0472	54.7219	66.2875	63.0969	44.763	74.3615	56.5522	52.4974	46.9227	51.4549	39.906	83.9211	37.8628	57.8484	87.3393	53.0631	39.1906	51.6801	50.4244	70.1812	85.5085	66.0102	85.1113	58.6026	86.6091	42.7133	103.808	63.9743	45.4686	105.053	48.164	89.3243	73.829	66.3084	57.7764
chr3:52489134-52527087	+	NISCH	N	35.5833	40.9754	43.7038	40.3807	28.4666	27.6244	41.9646	34.0063	48.5655	40.0429	42.976	31.8577	29.0945	15.0839	44.2428	28.5071	38.7119	25.1569	46.4796	27.3543	53.0724	51.8163	23.0448	25.977	48.872	35.5557	46.0344	36.7341	22.8469	28.6078	33.4253	35.8482	39.4932	29.1288	30.9986	60.5904	33.3398	35.7797	30.9918	23.0016	41.0799	22.4356	36.2997	33.5464	44.9512	30.5599
chr14:50065415-50081390	+	LRR1	N	5.20032	5.89641	2.29967	3.89364	4.75274	3.00516	4.09723	9.0987	4.35486	3.95579	4.842	5.14899	5.61486	5.42546	3.9595	4.84992	5.27913	12.7109	3.91643	5.50498	3.5815	20.9096	5.68217	5.73739	3.18266	3.72384	3.33937	4.68966	5.63594	9.0602	3.79231	4.89984	4.95937	5.94872	3.94422	3.88719	4.50788	5.03361	5.98505	9.37858	5.79913	8.63724	6.45457	5.86749	4.70646	4.82368
chr21:45079429-45115958	+	RRP1B	N	5.74731	7.06034	6.20796	8.50538	7.20768	7.3045	6.79999	5.81508	6.39123	9.77906	7.75673	7.73147	6.3257	26.3355	7.07051	7.31231	6.08851	9.55511	6.6526	8.5198	6.72685	18.5616	5.51395	10.6214	5.52889	7.71054	6.61628	5.91377	5.42039	8.94974	7.431	7.34097	6.95787	6.94879	5.04084	7.65082	5.73317	6.88819	5.91602	8.80906	5.44137	9.36511	5.94697	7.68313	5.94637	7.09273
chr19:36426260-36436669	+	LRFN3	N	3.98772	2.91071	4.19875	4.68329	5.64389	3.37097	3.88326	4.46817	4.71695	5.21508	4.68015	7.30278	4.45851	4.1418	4.7764	2.34329	4.65351	8.46173	5.23805	7.38737	3.81213	5.4531	4.18465	6.2287	3.72756	3.04897	3.5432	3.99797	3.21732	3.63693	5.92111	6.36678	4.43534	2.77975	3.29137	4.30921	4.29626	2.57345	4.47589	4.9577	5.07131	9.08437	3.71148	14.2711	4.78194	5.23182
chr18:3261907-3278282	+	MYL12B	N	294.208	166.741	257.368	213.359	250.227	205.473	261.286	196.864	207.374	152.587	277.009	239.647	366.99	257.727	261.345	223.716	274.772	256.346	225.996	183.442	256.518	477.019	472.672	282.22	240.061	202.28	238.732	266.941	524.17	250.977	226.93	199.305	251.309	228.891	290.851	224.246	351.885	187.112	296.48	393.321	278.346	257.275	235.366	184.722	268.552	168.339
chr11:7991798-8023409	+	EIF3F	N	90.8894	60.8309	62.8718	66.7057	83.5249	76.2074	66.5422	108.144	78.7355	86.6694	73.6262	88.8004	90.307	122.357	70.7471	111.217	76.2423	63.6671	79.7009	102.345	70.8179	124.2	125.47	61.2504	71.4881	106.538	64.2791	76.6689	126.679	142.259	93.1096	117.278	80.8682	90.0514	80.6761	103.074	66.7019	75.4334	74.862	115.427	108.581	106.756	78.0075	77.7349	75.9766	82.4714
chrX:48379546-48387104	+	EBP	N	16.3332	38.0771	17.8821	31.9469	23.5644	19.353	29.8139	33.9244	13.4389	22.1571	20.6537	23.0345	31.033	40.3612	22.2361	50.8354	20.6395	16.8495	26.1945	28.5601	22.3828	81.3644	47.6431	51.9243	13.1065	34.3976	17.9481	13.3979	35.3709	36.8673	19.2613	22.4192	28.2016	15.7983	16.6133	23.6056	22.1627	17.7899	30.5847	89.3336	29.2398	48.3044	22.2541	19.4085	26.5865	36.3686
chr6:47445525-47594999	+	CD2AP	N	18.8067	22.1001	15.8508	28.2182	12.4304	18.48	14.1286	12.3628	11.7393	18.5357	15.2002	24.029	13.2696	20.6803	16.181	32.5172	16.1718	30.2134	13.1692	16.1405	15.465	12.3077	8.39495	68.1968	13.8348	20.1588	11.2248	13.0592	10.4842	25.8729	13.6566	12.0426	15.2769	15.8044	12.789	15.1616	17.901	14.2655	13.6945	33.685	8.76881	8.42602	15.4974	15.5561	14.8164	31.1509
chr5:112212084-112258236	-	REEP5	N	54.9851	35.2602	51.7432	95.3133	50.2003	39.1931	51.5674	44.4437	49.4556	56.6948	53.5931	53.3832	68.11	37.637	54.4004	37.5163	60.4215	34.2524	47.9868	38.9297	50.4228	55.7178	58.2625	69.7884	47.5211	51.3194	45.0742	37.096	65.723	41.7602	54.1662	46.8791	60.0087	41.4513	49.3811	50.2369	54.2367	46.6674	66.1964	31.8253	49.1451	43.9687	46.628	36.5169	49.746	54.2474
chr7:2577511-2595361	-	BRAT1	N	8.36417	20.6309	10.5916	10.8729	10.8145	11.9427	11.1634	28.4959	11.2959	12.0751	11.7029	11.7637	11.0421	10.1868	11.175	15.1411	9.97622	10.0776	11.8942	16.0759	11.1921	33.4571	16.3539	15.0224	11.989	11.8642	10.721	14.0968	13.2056	17.0666	10.8615	14.6296	9.97534	8.60097	8.25805	12.4431	8.63387	10.0866	10.9793	19.0521	14.554	16.7438	10.4456	12.4502	9.8959	24.1908
chr6:34857042-35059179	+	ANKS1A	N	14.7727	9.31145	19.7654	9.15585	18.7548	7.11917	21.6165	9.62141	24.4228	9.43728	17.7597	7.8108	24.9809	10.7815	25.9048	11.2156	17.1562	9.44242	28.8839	8.53358	21.0016	6.45905	11.2254	10.4809	18.2974	6.95402	16.4206	5.69489	16.355	11.3085	16.9686	8.91668	25.2312	10.3135	25.7385	10.3946	23.1723	12.9408	15.8409	12.338	14.3874	6.73997	11.7792	6.35158	23.9569	8.5436
chr1:156259880-156265463	-	C1orf85	N	18.9652	34.2031	16.1203	33.05	31.3884	39.3727	22.8082	52.6063	21.7744	37.4855	16.3157	35.2145	25.8335	49.4149	17.5005	30.8638	23.7011	29.5776	19.0861	59.2572	16.7923	35.7561	41.4237	47.107	18.951	26.6292	21.231	24.6667	37.1012	45.4258	20.4759	29.8774	23.6244	56.8475	16.0622	29.6577	13.6214	53.7763	30.7555	46.1237	45.6184	40.7531	27.0552	35.6662	23.2277	51.4755
chr2:73114489-73119287	+	SPR	N	8.88891	8.72741	10.3566	28.9212	11.3141	11.1932	11.5108	22.358	9.54832	10.1516	9.13659	13.5346	17.2443	18.5918	9.99692	25.3401	10.9947	14.7519	8.32261	17.6079	8.37611	12.4911	15.8471	27.1385	8.46725	11.3169	8.93927	10.1252	14.6837	13.9431	10.659	21.597	10.588	9.13987	7.85328	14.75	7.4439	6.59685	14.6173	28.1422	13.2925	18.0393	10.0396	12.8991	10.8142	19.3171
chr9:88879461-88897676	-	ISCA1	N	21.0826	13.4585	19.0286	14.4571	19.7362	14.1532	18.8969	8.3131	17.5917	13.5406	20.2141	16.0185	21.9635	15.2415	19.6513	16.3586	21.3349	15.9644	18.4435	17.5729	19.6311	14.3563	21.5926	12.881	19.2072	11.6556	21.0537	18.5276	24.346	12.8303	18.0381	12.3457	16.8045	16.3182	17.9755	13.554	21.051	13.3871	19.3671	14.0086	16.2389	16.0973	15.28	15.9091	17.1363	10.2169
chr1:155225770-155232221	-	SCAMP3	N	18.4271	29.1281	23.6842	52.1033	28.1354	26.0496	24.4645	50.8669	21.9971	38.3331	24.8016	34.0188	30.7771	39.3093	24.7917	44.0786	22.4315	28.2794	24.7816	50.8152	23.2919	65.4522	55.9661	64.4864	20.9689	31.7266	24.5464	19.0446	38.8159	41.8522	27.2018	34.9076	26.3345	23.6093	19.7225	35.8784	23.4142	25.7096	29.3265	40.7508	35.5141	32.2812	23.489	36.0231	22.6437	52.5457
chr14:105952654-105955284	+	CRIP1	N	288.645	212.448	221.048	97.3668	233.694	68.8748	473.962	398.231	441.082	114.758	265.13	202.923	661.66	195.947	429.776	220.743	493.197	406.384	273.405	93.4808	240.373	40.3903	1277.77	230.33	202.246	117.009	245.568	123.563	684.662	107.343	409.567	181.378	195.513	99.3445	318.136	184.295	268.844	126.058	690.43	51.1046	740.393	68.0086	524.092	136.656	594.301	169.161
chr14:55614830-55658396	-	DLGAP5	N	1.11006	4.57356	0.179005	1.04066	0.290555	0.86817	0.259927	0.999096	0.232711	0.591924	0.723987	1.5684	0.610595	9.11592	0.466706	2.59656	0.882522	21.4799	0.450917	1.44526	0.15181	12.0776	0.228446	2.25155	0.231797	0.762149	0.241756	1.07318	0.40312	4.77539	0.307859	0.886183	0.258832	2.94621	0.243767	0.447372	0.393063	0.911567	1.48824	6.28888	0.467741	9.80855	0.733571	3.93912	0.381579	1.86438
chr11:68028803-68039469	-	C11orf24	N	9.24394	15.4586	7.79077	10.6323	12.4909	13.0738	10.8385	18.7154	8.56613	8.9651	10.3256	22.9057	11.194	12.2416	9.27467	11.4073	10.3975	17.17	8.36227	21.9313	9.16108	12.6465	20.4378	10.0859	10.4199	15.9464	10.8738	9.41896	16.9345	15.4882	10.8274	15.5534	10.4481	12.87	7.72974	13.5238	8.99446	9.83404	9.09175	22.6327	15.4565	22.714	10.5157	31.9713	7.5705	19.4968
chr19:55741148-55770363	-	PPP6R1	N	20.6757	19.7411	20.1918	16.2108	22.5423	17.8487	23.699	25.1177	19.2116	19.0832	23.6425	30.5975	22.4781	19.7716	21.5636	31.7866	22.718	21.9313	20.607	27.7534	21.2733	27.6741	22.9207	26.7452	18.2921	17.4201	20.7485	20.466	18.7021	31.4973	22.5259	26.4094	21.8654	26.4544	16.7977	21.5388	17.3852	28.6357	21.9255	29.3298	25.3005	32.9594	27.5898	32.2355	20.5749	27.1542
chr16:67188083-67194201	-	TRADD	N	13.0771	18.9576	10.3574	24.0929	11.0255	9.64552	11.796	40.1168	11.8234	15.5693	13.0474	20.1726	16.2531	17.251	13.3838	20.8166	11.6748	14.6999	11.6805	16.6306	14.2731	7.92968	20.2992	13.315	14.9896	19.1804	12.7373	17.7776	17.9724	24.0928	12.7511	18.3293	11.8895	9.91681	10.5273	16.4983	11.4907	12.9282	14.8442	15.1376	21.983	16.8866	17.192	19.8284	14.2408	34.8141
chr5:34915481-34926101	+	BRIX1	N	15.388	26.3075	10.0274	18.4682	8.86908	15.3117	12.4258	12.2343	8.91797	14.4261	11.0399	17.117	14.3199	29.7201	13.0416	18.1167	13.3371	21.6598	11.6474	11.3686	11.8529	65.6949	14.7629	18.6284	11.2235	15.0035	11.5928	13.8128	21.5953	22.1248	10.3342	13.035	12.2222	13.5572	18.0934	12.7672	14.1581	8.86981	10.8955	19.0796	11.3667	26.1161	10.3079	12.1943	13.1177	26.5473
chrX:118749687-118827333	-	SEPT6	N	17.2779	14.179	10.929	16.5821	13.1404	21.1852	14.4164	19.5402	16.0543	21.9789	16.9538	20.0687	16.8808	57.6566	13.3442	9.18131	14.1619	13.1492	10.7149	17.5091	9.93623	19.1592	10.4119	16.7088	11.2998	14.4053	13.4564	19.0237	11.0875	25.1622	17.4797	29.5656	12.7212	24.7957	10.8027	24.2017	12.8201	26.4463	13.0582	12.0687	15.0151	20.6933	20.3037	31.6995	12.3955	14.8308
chr10:104503727-104576021	+	WBP1L	N	18.5938	7.57335	15.1233	13.875	24.0013	13.8703	19.0523	16.6187	18.6341	15.8232	19.5634	15.7817	18.3057	15.1591	18.6525	10.3136	18.3362	15.0873	22.3786	27.1837	18.3076	6.16771	20.3339	14.7687	15.7129	11.0849	19.1752	11.789	21.787	13.33	18.1729	14.7241	17.3443	15.8068	17.0679	16.1651	15.8227	17.8435	17.3173	11.617	20.0384	20.8512	19.4426	19.1288	19.7456	13.5747
chr2:73989311-74007284	-	DUSP11	N	13.5865	11.0222	11.1758	11.12	12.9177	9.60562	11.6808	11.7372	15.8072	10.6947	11.8977	13.5688	16.0232	15.5127	13.0529	15.0867	10.8389	14.6818	12.7323	12.3451	12.0615	9.59898	13.5891	10.4426	13.4465	9.72263	11.4163	9.41505	18.1927	11.6158	12.5027	11.2933	14.1361	12.1617	11.8838	12.5973	12.894	13.6901	13.9371	14.605	11.2236	19.5649	11.8995	13.2703	11.8366	11.106
chr4:89442199-89629693	+	HERC3	N	51.0403	38.6298	42.8662	47.695	47.1212	49.4298	43.5834	40.6227	44.4708	46.2128	50.2174	43.4172	62.5433	28.3564	51.7526	36.2033	49.5853	45.5024	43.3578	41.4199	49.3223	30.1285	56.4948	31.1506	46.8425	37.4093	40.7556	38.8653	67.1131	41.1638	42.5042	41.9201	50.8842	41.9912	52.8558	50.6211	50.1256	42.0573	55.1793	37.1544	39.4022	41.4074	39.4003	34.7884	45.3542	32.2695
chr15:66679155-66784650	+	MAP2K1	N	21.7683	10.2932	25.0678	25.4238	22.8148	16.171	24.965	16.896	18.2443	23.1015	21.9956	29.5827	33.467	24.078	23.0339	17.9774	26.3477	14.8288	21.0707	24.7523	17.5709	17.174	18.9032	15.0553	15.1981	31.2412	20.4508	13.4937	23.9017	19.629	22.3634	23.0988	23.6055	20.3348	21.8978	26.096	20.3097	25.5504	26.0954	18.6454	20.3646	35.7886	20.3122	22.7639	22.4809	15.9513
chr5:157170703-157187717	+	LSM11	N	1.3289	0.904512	0.928748	1.06145	1.16726	1.31056	0.729148	0.747884	1.67069	1.91483	1.68389	1.24547	1.49711	1.05583	1.34915	1.39075	1.46194	1.61967	1.15833	1.57793	1.49719	2.91181	0.561713	1.57719	1.63388	1.32845	0.84041	1.05676	0.727245	1.04783	1.05798	1.1694	1.26688	1.20714	0.829967	1.1264	1.06184	1.24744	1.20714	1.30443	1.10225	1.43864	1.1236	1.20783	1.47239	1.11425
chr6:149916009-149970108	-	KATNA1	N	9.51391	7.36742	11.3748	8.66886	8.678	7.40773	8.35279	7.73824	7.73812	9.81758	9.63522	8.78056	10.3514	10.1214	7.82559	9.39643	8.98505	8.78597	8.11021	5.28589	10.0632	17.5756	12.0279	5.85198	9.0637	8.28996	10.2379	5.91142	12.2823	8.20747	8.91657	8.44196	7.98777	8.40951	11.3085	8.31441	10.5984	8.01205	10.7734	6.7412	8.51373	10.0367	9.59989	8.46703	8.90351	6.64829
chr6:44355262-44418163	+	CDC5L	N	6.91772	9.59739	8.28713	9.08139	8.21693	6.88771	7.21886	4.78889	6.78747	9.37557	8.02564	7.90546	7.97046	12.1189	8.15248	10.376	7.76986	8.52001	6.45853	5.36632	7.59124	8.34087	5.46724	22.296	7.35255	7.25575	6.99697	6.19937	6.03996	9.81592	7.33933	6.30412	7.59407	7.46922	7.61333	6.04647	8.67074	7.09048	7.66486	10.0837	4.85586	8.62228	7.17622	7.70087	7.07227	8.62584
chr16:30362087-30366682	-	CD2BP2	N	22.3809	28.44	16.1892	26.3887	24.7878	22.2898	22.9632	49.3015	21.2059	19.0662	24.3027	24.3107	33.1499	32.5333	24.0815	19.0493	23.6281	22.1065	25.4828	21.8543	21.808	33.6355	33.0444	32.8241	22.5766	24.1671	23.2891	19.1765	37.1857	24.183	24.534	23.2536	23.1778	17.4752	20.9947	20.9154	16.7921	17.519	28.4364	29.002	36.2065	27.9	23.1104	22.5573	22.8677	35.2396
chr2:109745804-110262207	+	SH3RF3	N	5.41349	3.42472	8.04904	3.16873	7.86926	4.48856	6.31108	4.1655	7.98063	3.51732	6.3571	4.03323	4.87086	1.34524	7.48218	4.19077	3.7293	3.35572	5.68686	5.18279	7.70188	5.82539	5.9041	2.99369	7.15718	6.45711	8.32334	4.47005	6.36574	3.58295	7.57732	6.7225	5.61084	4.93482	8.51002	4.86668	6.11097	9.46518	4.54346	2.28462	4.4319	3.82578	4.2509	4.10077	5.24214	3.38726
chr6:42174539-42185603	-	MRPS10	N	14.8332	17.6053	12.9402	18.6339	16.8101	13.9892	13.4352	12.5218	11.3299	12.5975	16.0361	16.7281	18.234	19.8317	14.7424	22.9451	14.1354	27.0439	13.2259	16.0821	12.7706	20.3775	15.8709	35.321	14.8489	14.1464	11.9794	10.2339	16.0773	23.1373	14.4156	13.4962	13.8465	16.321	11.5246	13.1091	11.7711	14.5051	14.5847	28.102	12.1855	16.2093	12.8421	13.4986	12.2767	17.7619
chr1:111991486-112005395	+	ATP5F1	N	114.538	128.601	74.2856	63.6059	98.4488	114.611	87.4157	85.146	87.2244	88.4325	86.1684	107.019	137.079	129.125	91.6406	130.447	93.7263	111.467	82.478	92.6212	90.6694	114.418	150.368	131.704	77.9759	65.6235	82.2862	67.8822	183.915	124.955	99.5281	125.82	96.4416	124.812	93.282	72.6602	108.965	121.645	133.934	151.542	112.266	151.211	101.355	104.861	96.7732	110.685
chr17:7387685-7417933	+	POLR2A	N	23.0471	33.8872	36.3899	29.1908	22.6577	32.3434	32.837	31.7413	26.9568	23.9038	23.1578	34.3159	15.8396	32.5027	23.5305	21.4649	24.3974	26.5028	29.3794	29.4153	25.9275	35.8005	10.6389	23.4294	19.6028	25.3607	33.81	23.8521	7.00859	24.7906	27.0092	35.0251	26.6914	27.8765	34.892	26.6415	34.6457	32.549	22.6508	24.8879	20.9394	26.2408	30.484	29.8132	26.1783	19.4312
chr7:93551011-93555831	+	GNG11	N	230.385	14.0623	106.703	25.8776	115.616	46.042	100.423	42.1566	147.07	20.0493	157.142	67.6287	137.998	7.59101	122.024	25.833	108.199	28.7767	96.5684	49.4489	103.745	7.27604	311.932	36.2081	147.763	32.8729	105.739	27.9606	277.06	23.667	84.0236	36.0948	127.963	29.8125	94.762	27.6124	136.151	37.8589	96.0409	12.8958	119.315	21.3108	65.6372	25.0029	107.172	14.9016
chr17:21100593-21117937	-	TMEM11	N	8.5005	8.33036	7.76338	8.88887	11.0992	8.91079	8.76461	12.1262	8.04464	8.38525	10.3295	11.7639	12.1178	11.9592	9.23474	10.3702	8.77003	7.06364	10.5012	10.5577	9.04249	13.337	17.023	10.389	9.98948	9.01027	8.53405	7.52655	18.536	9.96949	8.86049	8.80624	9.8949	8.48336	9.82573	11.606	9.32933	8.41652	11.1467	11.4166	11.2957	11.7082	7.54176	10.6773	9.07114	6.58994
chr10:23384435-23410942	+	MSRB2	N	13.8436	7.51843	14.9299	19.323	17.4553	12.9373	12.0379	29.8968	16.6647	11.8069	12.3523	11.8835	16.4383	19.3128	13.5944	23.0634	12.8786	16.7205	16.0514	16.5176	14.7832	19.2977	25.8053	10.7988	19.0159	10.8412	13.6252	18.0835	26.745	25.627	12.7071	17.0018	11.7947	18.0885	11.7964	10.7939	11.45	12.7233	16.9568	18.7739	23.9608	10.0295	12.0372	19.4949	12.5305	12.1096
chr12:45609770-45834187	+	ANO6	N	30.7633	9.07924	41.0696	15.0629	35.6713	15.9155	33.4971	8.16574	45.3522	20.1636	44.3554	23.3984	34.2436	26.7222	38.092	19.2301	34.1313	20.0857	36.91	25.2032	35.8804	14.9347	17.5555	8.94391	42.2118	16.858	33.7816	13.7451	21.1508	12.2012	43.2921	17.5876	34.5546	19.7374	48.5765	18.3207	44.8528	24.3259	28.2571	17.8861	18.9537	18.1172	26.8714	15.2746	35.8597	9.6725
chr19:46318668-46366548	-	SYMPK	N	16.6099	20.6695	19.2893	16.6191	19.2852	20.7421	23.1214	37.4846	18.8374	21.9893	19.7341	19.0929	17.2102	17.8643	20.2403	25.7383	21.428	20.6429	18.8725	25.1849	22.0176	25.181	43.3769	22.8926	18.9417	23.6114	19.2968	15.3261	30.6298	32.1524	19.2899	26.1511	19.4233	24.809	14.9325	19.4234	17.1443	18.7068	18.872	34.0007	26.2933	25.7196	22.0791	21.346	19.2596	18.5611
chr2:24300303-24308731	-	TP53I3	N	20.6141	15.4039	15.8249	22.109	16.3173	32.8336	28.127	33.9969	19.6945	13.7168	15.7654	17.4417	26.7552	37.7039	23.2068	15.7432	26.2686	38.5324	24.5633	14.9851	16.463	22.6583	34.6389	11.8647	14.7947	17.6841	21.1865	13.8016	38.8174	21.9585	20.4025	19.293	25.8008	29.069	20.639	27.9763	19.0525	28.4407	27.8386	14.6447	30.8621	16.9665	26.1525	17.3074	25.8173	18.2058
chr1:27226729-27273353	+	NUDC	N	23.8829	50.0557	28.5251	40.9281	34.331	30.1367	27.0496	75.868	28.5699	38.3835	31.7853	33.6974	34.0525	37.9921	34.4649	36.9224	25.7904	30.6525	30.6126	31.8701	42.1069	50.497	62.8465	79.3016	39.9188	46.3421	31.4577	37.7733	55.9666	35.8292	31.4913	43.7012	24.9209	26.2604	25.6372	34.3029	26.264	23.7415	29.5498	44.1412	40.4946	38.4189	26.9253	28.8584	27.5532	48.9974
chr8:145515280-145538385	+	HSF1	N	26.0982	44.3527	34.7314	75.5696	35.8562	28.043	30.6733	40.8012	32.9019	26.0991	33.8254	26.3476	33.693	33.308	30.1193	56.4777	28.4779	32.8089	29.1778	31.8826	33.3524	45.3728	38.9115	96.5763	35.75	32.0947	42.4065	30.5003	34.5723	37.9222	30.7284	55.0003	30.9037	33.1484	37.1777	33.4997	35.5566	32.0178	32.139	52.2841	35.3393	53.286	27.3372	31.6484	35.1428	51.5436
chr10:29746267-30025710	-	SVIL	N	29.4426	25.001	36.6379	26.7455	22.6865	19.1003	49.7735	21.828	41.4404	21.9461	32.9303	37.8403	30.7311	36.5082	36.7724	29.9655	44.1475	43.0337	34.2733	21.1182	37.8566	19.3718	11.7802	42.6159	30.4579	19.0883	29.2934	20.2264	11.6996	15.0926	43.9533	19.2225	45.6092	8.90356	33.2185	47.3161	94.2964	12.2098	37.3412	16.1385	24.3068	21.2867	22.3269	19.8254	40.2499	20.3589
chr2:219575568-219620139	+	TTLL4	N	8.61666	17.8244	10.3898	19.6439	10.6619	15.2385	9.02996	23.7626	8.0741	14.3795	9.46292	14.2144	8.92039	21.012	9.25367	26.4119	8.50822	14.877	8.18268	12.437	10.3536	19.0515	9.25497	13.3215	14.7977	17.5753	9.85882	16.6819	10.2873	22.4771	10.7056	17.3599	10.5637	18.2191	6.84223	26.0382	6.74475	23.0624	10.781	23.1189	11.6136	15.3616	11.0408	14.9796	12.0906	16.9511
chr10:12110971-12165224	+	DHTKD1	N	5.64269	5.54879	4.54576	11.4885	4.93831	5.14478	5.6292	5.54355	5.67828	8.97041	5.80569	4.96657	5.35041	23.5271	5.07892	6.22302	5.95063	10.8006	6.38524	6.33821	5.29353	12.3804	2.45518	8.80565	4.08859	6.55953	4.54595	7.59046	2.91707	5.14898	5.70794	6.92321	6.64117	7.99733	3.33419	4.16565	4.18223	6.40304	4.62366	6.73046	4.56082	4.65687	6.14364	8.45004	4.41457	8.93819
chr9:35658872-35675863	-	ARHGEF39	N	2.38073	5.2905	2.89418	2.72074	2.43136	2.97118	2.70395	4.32289	2.26432	2.28744	3.26803	2.84339	3.05661	3.81567	2.58255	3.94017	2.07184	3.55932	3.36909	3.19586	2.65989	19.6815	6.7724	4.69595	2.91127	2.69434	3.18744	3.74013	6.62419	5.34303	2.42809	3.09629	2.1656	3.18163	2.03886	2.93531	2.48918	2.98226	2.76777	5.8399	3.66845	4.4545	2.25061	2.67514	2.53901	4.63812
chr16:29802040-29816706	+	KIF22	N	16.8921	30.248	10.6721	21.2889	12.5994	29.1643	15.6373	48.7075	11.6618	18.3416	16.2422	13.0916	16.7736	33.762	16.1293	18.8143	12.6858	21.7997	15.695	12.3788	13.3814	84.2234	30.778	29.8018	18.7118	32.2989	16.9999	21.6437	26.4325	26.42	14.4544	23.7411	14.1393	19.312	11.8869	27.0995	11.1631	13.7037	19.9717	29.0376	18.3973	35.4012	14.4252	16.9393	13.8548	27.5221
chr20:35201891-35222560	+	TGIF2	N	7.0422	7.47048	5.97404	8.21533	9.83085	7.06516	5.34844	5.84816	4.7836	9.51199	9.3307	6.68739	4.86535	13.9005	5.27575	9.21568	6.16754	7.25503	5.39556	7.02278	6.15368	4.94842	7.34751	7.33532	6.24157	5.44684	5.1694	8.65412	4.70577	10.5298	5.39711	6.90975	5.40201	6.10723	6.351	4.5304	5.56405	6.80322	4.67941	12.9825	4.74173	11.5173	6.71704	8.93677	4.71137	5.3813
chr3:176737143-176915261	-	TBL1XR1	N	26.7645	23.6533	16.3689	23.0243	15.6551	21.2342	17.7404	18.032	18.1206	24.4613	21.5091	24.1662	17.5737	35.9744	18.5887	32.6288	21.8584	27.1554	14.9952	22.9284	19.0671	27.7812	14.2139	21.9899	23.6869	22.4259	14.4733	34.8929	17.0084	19.1989	18.561	19.5792	18.4941	26.2653	16.2269	19.4544	17.945	18.4692	16.7159	27.3131	14.0699	61.3217	23.6898	30.1558	17.0897	51.4815
chr4:47849257-47916653	-	NFXL1	N	5.27549	7.54967	3.99909	6.97161	3.19423	4.71837	3.00995	4.3771	4.06276	7.00764	4.04877	6.54857	3.97131	6.63385	4.73155	7.01657	4.72465	7.34247	3.81874	5.50574	5.59776	9.91229	3.53071	8.76675	4.69219	3.44751	3.29114	6.67802	4.97442	5.41211	4.01099	5.0947	5.13683	4.36423	3.27612	4.67525	4.20231	4.61894	4.0931	6.17205	2.54042	3.41518	3.72171	4.8653	4.98773	5.09097
chr10:103911933-103923627	+	NOLC1	N	14.5125	14.535	20.3595	27.4461	17.3566	16.3374	17.2144	19.1845	16.2906	15.8164	15.775	18.4084	18.0056	45.7648	17.5657	19.4969	15.4121	23.3448	19.6429	30.4501	14.9572	12.9333	13.1887	21.9092	13.0948	18.4053	22.5048	16.3292	17.4142	21.8999	16.7396	19.1822	16.2682	15.2339	37.6393	19.9221	19.8879	12.9226	14.3638	32.2049	16.0466	35.1859	14.5315	19.4234	17.0795	21.9936
chr6:108362613-108487058	-	OSTM1	N	32.2768	13.5033	21.8421	15.9871	24.044	21.9921	21.3677	8.53425	16.1956	18.8468	25.7298	28.5233	32.2193	26.876	23.8539	13.887	29.7592	25.661	17.9097	21.5756	17.2714	13.8345	17.4096	14.9296	15.7135	20.4757	17.9861	17.0774	23.8156	15.3937	19.6953	18.5782	30.7536	32.8048	21.86	15.2414	22.8922	36.8055	28.5837	13.1632	16.465	26.0506	18.8929	22.91	21.5947	12.4275
chr4:1003724-1020685	+	FGFRL1	N	7.41603	12.393	6.66988	10.0405	7.38359	10.1641	7.14276	10.25	5.41185	11.2167	5.19655	15.1113	7.04742	33.236	7.48132	28.084	6.84409	10.3037	8.61809	9.13708	7.39616	19.3218	5.39156	13.9682	6.21298	10.9918	9.09846	12.1031	6.35213	18.672	7.28662	6.93519	6.21486	5.89087	7.01641	10.8348	6.25062	3.9013	7.64856	6.72816	6.95007	4.49417	5.09654	10.3162	6.95325	14.8187
chr6:16129356-16148479	+	MYLIP	N	23.9368	16.8378	30.0327	34.9415	30.1368	15.5215	25.9517	10.8911	34.4125	37.7651	28.8109	17.1319	30.273	19.2594	25.0675	24.9031	22.2356	13.6282	26.1054	11.6598	29.6732	14.3776	18.0565	18.0907	24.4727	17.2453	21.1118	31.293	21.6231	20.5844	26.0045	19.0379	27.4056	28.9931	48.6827	15.7212	39.02	15.8551	23.4294	19.6125	16.9481	13.5921	24.4316	16.9233	21.2034	27.9989
chr19:40953696-40971747	-	BLVRB	N	48.407	24.9179	35.5075	55.5881	80.4077	47.7887	47.5148	101.283	37.9077	38.2687	38.8609	41.087	74.847	46.0508	39.8443	34.7107	43.9081	27.434	41.1716	54.2343	41.8242	29.0953	107.936	46.1645	41.6518	51.9663	50.0727	31.9207	95.8688	37.0716	42.0616	61.0023	46.6067	98.681	42.9236	48.26	44.0375	84.7441	75.3988	42.1721	83.0332	51.0696	49.1081	40.0292	56.0732	44.0283
chr19:12847953-12859137	+	ASNA1	N	31.2882	23.2031	24.0693	24.299	35.3892	22.3244	32.5133	45.4467	28.2203	26.9706	24.1053	32.388	43.3012	27.224	27.6286	24.8109	31.0811	26.1717	27.4877	34.306	25.3135	48.8854	51.3772	43.9511	22.7167	25.1633	25.7677	20.5704	45.0208	32.4528	28.4095	30.9007	28.1016	30.5208	25.6845	26.5645	25.9784	33.6002	36.3897	43.9844	40.7271	54.2507	30.6961	31.1338	31.1087	25.9734
chr17:79825597-79829282	-	ARHGDIA	N	108.353	79.2194	122.11	90.3799	142.999	94.5115	122.574	146.396	117.755	100.299	110.76	149.013	166.361	125.243	113.576	137.068	112.882	128.726	117.34	161.698	102.229	207.111	124.986	126.061	91.56	99.1497	137.594	99.4159	120.732	147.794	122.823	131.493	120.7	126.235	160.306	111.078	131.929	139.37	140.9	133.252	151.513	191.483	120.159	121.735	119.782	103.609
chr20:2815960-2821836	-	PCED1A	N	18.7216	36.6399	16.4302	23.3049	9.81996	19.5082	18.4393	36.8204	17.3272	12.8725	15.2276	20.6928	16.724	23.3922	17.7203	12.4969	14.6935	16.9556	19.9945	11.909	17.9766	20.5096	36.3179	14.9175	18.0587	19.513	21.7787	14.1776	28.5265	20.7588	15.9637	18.6945	16.0859	15.8337	13.1393	15.5243	18.1884	15.9683	16.8948	18.9665	24.5401	13.3157	20.1342	17.8574	18.669	20.7097
chr16:46989299-47007699	-	DNAJA2	N	25.7651	30.0535	22.7274	28.9644	26.2797	30.5568	23.891	26.3425	21.7843	25.8615	27.0242	27.1336	29.679	32.1889	24.9838	25.6715	24.9588	19.7599	23.2177	22.6255	26.0281	13.7604	24.5326	21.719	24.4842	24.9608	23.805	25.3459	31.2877	27.4951	26.4928	23.2377	24.5373	23.9228	29.334	21.8898	25.7748	24.1591	29.3877	31.735	22.6715	33.3363	24.9639	21.4866	26.0568	30.3648
chr14:69658228-69709075	+	EXD2	N	7.79953	12.9948	10.4507	7.8288	10.6072	8.43531	9.32026	9.13501	10.6948	13.5283	10.5334	7.16698	9.57568	11.1344	10.0182	6.73268	10.2712	12.1695	9.907	6.37449	11.2225	11.0114	5.32798	8.75802	10.6102	9.53117	8.32279	7.21972	6.73863	5.93502	9.5607	8.88738	9.16165	8.3908	6.89595	10.1119	9.32917	8.9689	9.55309	6.84923	8.2102	7.68343	8.16676	7.73428	8.97823	8.16819
chr1:179809102-179846934	-	TOR1AIP2	N	13.501	13.6509	13.6284	28.7749	14.1699	10.2302	16.3665	11.4655	12.0795	21.9337	13.1817	15.0586	13.1441	13.7835	13.8371	19.6764	12.3875	12.6603	12.1574	15.475	12.3959	5.95951	11.4984	23.9125	10.163	16.7831	10.1601	22.2497	10.5334	12.0396	13.4231	12.4529	14.8324	15.9761	14.9981	15.7349	14.2189	12.5434	10.9968	11.3795	8.48013	13.916	12.2324	14.9889	13.0925	22.2483
chr19:6379580-6393992	-	GTF2F1	N	25.1871	24.1088	30.5477	18.4115	32.5565	19.4725	27.2928	27.6966	29.8348	27.8285	22.5517	33.5522	30.8548	28.0927	29.7578	32.9502	27.8296	28.8327	34.2934	32.9593	29.1219	30.2516	31.2043	32.5246	26.1548	28.544	33.0904	19.5041	24.6383	45.5144	31.835	35.2167	24.4066	29.4046	28.0706	34.4408	26.605	27.3926	27.1355	37.1527	34.5843	38.5013	20.3521	23.9903	30.3726	29.1736
chr10:74092588-74114988	-	DNAJB12	N	15.3433	8.36401	16.9857	19.7217	20.4212	12.9126	17.807	15.2037	16.004	14.1439	18.7073	15.4585	20.2159	12.1576	16.007	13.5193	14.9994	9.5317	17.1992	17.0013	16.1777	7.48348	20.8088	15.7234	13.762	12.1875	17.5822	12.0845	20.413	13.5194	17.9143	15.0812	18.0125	15.2193	18.621	19.7684	15.6599	16.6828	19.1617	11.9934	22.1017	14.2348	16.1325	12.3889	15.3259	12.4777
chr1:169890467-170054349	-	KIFAP3	N	12.0857	14.9377	11.8506	16.2824	14.516	13.7723	11.4243	15.8084	12.869	16.6766	13.476	12.9973	13.4265	11.4968	13.1958	19.3388	12.0865	15.6619	12.0748	12.4331	15.0129	5.4519	17.6468	23.1004	15.7759	11.2219	11.2555	9.49293	18.1024	13.2594	11.573	13.6657	11.2645	10.9308	11.3441	12.4233	12.7869	9.61974	12.7011	9.26779	11.0608	8.17604	11.4401	12.8622	12.8199	16.8797
chr22:45064593-45133561	+	PRR5	N	6.69715	6.38347	4.9419	6.14499	7.5949	6.984	3.60377	12.4986	6.67406	5.82369	8.94142	7.77477	7.64239	8.13625	7.02362	11.6271	5.21945	6.60671	5.63151	9.6011	7.12204	5.74853	12.5313	5.9128	5.46883	8.89935	7.75884	9.68237	10.3291	14.132	6.38161	9.05637	5.63844	5.82573	5.72155	7.17806	4.50436	5.59459	6.02279	11.6023	11.2056	11.4169	6.87911	8.81748	5.90155	11.7646
chr10:45950035-46090354	-	MARCH8	N	14.778	6.33296	17.0446	12.5187	21.4533	11.7782	15.8942	8.71306	15.7698	17.5123	22.1477	16.9959	17.1067	10.4772	15.9669	9.83715	17.4185	15.5199	18.4349	16.0773	17.0744	5.2179	6.70173	14.661	14.6577	8.03254	19.308	15.1388	6.26721	11.3483	18.2653	12.4197	18.6241	16.9704	14.8378	12.8386	15.306	18.548	14.8831	9.27888	11.9636	12.9035	19.2159	16.6608	16.0634	6.76616
chr19:14063304-14072254	+	DCAF15	N	15.4737	18.7108	15.5943	12.5313	11.2915	16.6641	16.5197	29.3411	15.1156	16.0291	20.915	15.3446	15.7566	13.9852	14.2732	18.3864	13.6171	14.5749	13.189	14.4252	19.3053	17.1455	20.8717	18.7903	19.9013	19.4691	19.3609	12.8975	18.7373	26.2038	14.5247	19.1716	13.6031	14.8161	15.6234	19.5913	15.0243	17.4454	16.2917	18.1026	20.0908	17.8406	16.1555	17.1518	17.3178	25.9929
chr19:50887461-50921273	+	POLD1	N	7.59246	11.197	7.78085	5.36398	6.58815	8.26132	8.10472	21.5683	6.04133	8.86951	8.13245	12.6639	7.02105	8.50958	7.23662	10.13	8.34057	7.54532	8.34559	10.4285	6.0013	32.1045	19.249	11.0919	6.77022	12.4539	6.73839	5.48665	14.5623	13.7186	7.2946	11.3553	7.3054	8.72902	6.19094	10.8271	7.00269	9.09245	10.129	15.5532	10.3286	17.4289	7.98974	12.3742	7.66778	14.4581
chr19:35645633-35660786	+	FXYD5	N	56.8969	87.9354	50.0612	60.5082	116.928	114.435	67.8571	148.601	70.5867	70.4913	64.8207	86.3182	97.0468	15.8208	45.519	113.476	54.5709	192.206	50.7473	144.342	46.7475	41.3336	140.87	59.0129	51.6087	110.763	71.0499	50.6359	125.085	132.836	73.9976	116.537	80.972	132.932	60.2669	80.5634	59.6286	214.335	84.5193	116.474	132.783	88.7305	70.7404	76.539	73.1713	85.4087
chr12:2966847-2986206	-	FOXM1	N	3.07986	4.66522	1.13711	2.99654	1.34888	10.1008	1.70866	5.25563	1.89222	2.38096	1.73402	4.31299	0.890713	13.4	1.39296	5.36074	2.21515	9.03564	3.52243	5.24539	1.28673	96.315	1.58277	5.04387	1.6152	2.32117	1.58213	2.94088	1.75327	10.1983	1.10097	2.55938	1.22492	4.31364	0.640789	2.22848	0.730045	3.62062	3.52734	19.3172	1.80828	26.2823	1.70634	5.45207	1.22874	5.45862
chr1:174968300-174980851	+	CACYBP	N	39.1764	41.542	37.4108	85.6997	30.3615	38.1744	32.3835	41.5308	29.3898	47.0952	31.6174	41.0658	41.01	58.8159	35.3807	77.7157	33.4014	39.1762	27.6654	37.8503	31.9294	48.9316	39.6574	126.784	29.4258	33.2313	25.6693	55.2176	37.1476	75.7539	35.2287	49.6957	43.7894	37.546	30.0427	55.5303	36.5296	37.889	41.6218	71.8415	29.4751	53.3385	29.8537	38.2317	30.8592	45.7782
chr21:33031935-33041244	+	SOD1	N	81.2666	82.4075	81.7676	186.341	94.7085	97.9985	75.3102	172.353	84.9672	93.978	85.1976	74.0612	124.306	361.334	79.4447	129.082	80.6924	81.9901	84.9119	87.4907	101.671	203.782	183.144	248.11	95.1177	110.088	91.1148	148.108	196.056	112.247	84.1166	94.237	71.6448	87.712	85.5807	71.711	92.0897	61.4157	109.228	136.505	115.075	88.1421	86.456	83.278	82.1089	134.16
chr5:34929698-34959069	+	DNAJC21	N	21.4722	26.4364	18.4073	30.5606	16.7543	18.8158	18.1475	17.9257	15.4026	25.4432	20.0735	24.489	20.6731	28.5437	19.343	17.1429	19.5334	22.7665	15.7652	12.5792	18.9849	57.8452	13.9248	26.6123	15.9155	23.4713	16.2627	24.8745	15.972	19.2057	19.8767	17.2821	17.409	19.2766	19.7261	21.217	21.1986	19.357	18.8926	17.1093	14.2099	19.1522	20.059	16.4037	16.2112	31.1794
chr9:116207011-116360018	+	RGS3	N	71.8113	27.3081	49.1523	45.0892	58.798	35.1502	21.4296	33.5678	31.2329	22.0571	44.4342	55.4739	34.7541	11.3805	19.339	35.3154	38.3271	41.6774	21.1852	46.7078	34.2945	25.9521	43.8933	21.8529	57.0734	36.2751	44.4594	28.9141	48.9208	25.9732	28.1308	32.2791	21.9825	17.2246	37.7087	29.8345	27.0695	19.8416	29.3659	22.6243	35.5224	24.5175	25.0179	40.5673	22.8227	27.4084
chr20:60877149-60883918	+	ADRM1	N	28.3671	44.1835	25.6391	36.2327	39.1043	32.0328	36.0593	58.9606	25.8032	24.2643	31.6132	39.8328	48.3763	80.6441	29.1536	49.931	27.0711	37.2956	28.6747	42.6635	29.7662	71.2234	56.1668	59.6736	26.5016	26.0129	33.762	35.7172	54.1782	56.1367	30.0483	37.4367	33.7844	29.4579	35.6169	29.9585	33.7372	31.5134	41.7845	83.7376	55.3416	52.5406	31.5582	36.288	30.068	42.9654
chrX:73805052-73834452	-	RLIM	N	14.2332	11.4214	10.6396	8.41061	8.6471	8.87646	5.84782	3.77315	6.63974	11.444	8.71894	9.72101	7.59679	14.4666	6.18559	12.1814	8.48886	11.2586	5.79527	9.98418	6.35735	10.4164	4.38316	11.251	8.11379	10.4717	6.78579	11.1004	5.26367	6.04989	8.03637	6.45776	7.43443	8.89469	18.2369	6.34866	10.6048	9.14695	7.59121	10.9063	4.5618	9.6001	8.93979	9.8622	6.47881	6.42882
chr17:26975374-26989207	-	SDF2	N	30.1643	33.6208	28.0955	40.0408	29.3932	35.4358	25.4445	42.3663	20.7416	39.8995	29.221	32.9547	34.0193	51.75	23.9459	22.236	25.6011	35.2233	24.9857	33.7729	27.9508	49.8183	40.4856	47.5874	23.5214	34.841	26.1103	44.9977	38.1914	24.5594	31.1031	32.1132	24.6838	29.7604	26.3562	31.4373	31.5294	23.8091	33.4038	25.0396	31.4925	42.6235	25.4036	30.6849	22.7811	40.1415
chr18:33877680-34360018	+	FHOD3	N	2.02062	2.10836	1.28495	0.629349	1.95468	1.67585	1.3271	0.942145	1.26933	2.48909	2.01382	1.68717	0.557169	0.43967	1.59277	0.719243	0.698289	1.95379	1.47462	1.89303	4.36773	6.62225	0.763535	0.817825	2.90953	1.05419	1.04022	1.70648	1.90236	0.680057	1.59312	1.79362	0.7354	0.75281	0.946605	0.965396	0.805261	0.460543	0.815173	0.695706	0.886944	2.17193	0.751304	2.31517	0.642898	0.879155
chr2:85774743-85788670	-	GGCX	N	14.0994	21.6896	16.2218	38.0665	17.7389	18.7657	18.0941	32.223	17.5448	27.3248	18.1504	26.6751	15.8434	36.0137	17.3925	11.6229	19.4438	32.5806	16.9264	29.5476	19.3175	16.8489	12.2088	50.4253	16.1947	33.496	13.8184	19.2182	14.2842	11.3994	19.4021	39.1649	18.9206	18.4872	14.3382	55.2602	15.7551	14.2856	17.1246	15.1472	20.2412	20.2429	16.6546	25.7216	12.7726	26.4444
chr6:161412759-161538417	+	MAP3K4	N	9.26133	10.1966	11.7759	10.5881	9.72784	12.543	10.1902	7.38056	10.7188	14.2037	12.5346	10.6789	8.43735	7.86775	11.8658	7.37108	14.458	11.2077	9.97802	6.46973	12.6589	14.4073	9.49864	8.35621	12.2553	7.38049	11.7332	9.9131	6.02692	7.95635	9.98994	9.24634	8.07105	8.2065	8.7928	15.5484	12.2442	10.4872	9.9047	7.98344	7.04484	10.4041	10.4928	9.03246	10.624	6.84692
chr11:43577986-43878167	+	HSD17B12	N	48.4849	32.7871	56.1189	48.8386	41.504	26.0284	52.4707	34.4302	39.3338	34.5607	52.5157	50.3808	50.7974	36.4942	51.4499	73.4855	49.4886	39.7331	52.0671	40.3007	54.8821	21.9242	44.1587	38.9797	52.4476	54.2192	38.7896	35.1219	41.4285	43.8477	53.161	42.8716	59.7708	42.9361	47.6671	41.9173	50.1063	43.1306	40.42	50.9967	40.5834	44.4931	39.1208	34.306	31.5304	26.7688
chr1:244816237-244872335	+	DESI2	N	25.0869	14.738	23.9442	19.2882	20.5176	14.5035	25.2842	14.6147	21.6897	27.7126	19.8971	19.9884	21.9949	16.9012	26.3283	23.4839	22.0333	18.2484	28.5819	18.3754	18.6117	12.9999	17.2193	21.5947	17.9062	21.8914	20.7182	17.3473	21.0855	20.6832	21.3311	15.1308	24.554	18.1264	27.9329	38.3182	28.9257	16.1444	16.9449	23.3602	17.0652	20.1739	15.7793	19.5541	27.2728	18.4647
chr5:138677276-138705406	+	PAIP2	N	68.6887	38.9699	56.2221	74.9355	50.9549	53.2662	50.0604	40.0348	58.8679	58.3347	61.1074	47.9084	85.0427	39.136	60.8835	44.9348	54.8844	43.3714	51.8514	43.2389	58.7346	67.9804	54.8518	71.5582	49.2852	40.9793	52.3735	54.4402	67.4061	38.1306	56.6079	55.7964	56.3589	61.5915	65.0283	42.6136	67.678	50.7333	63.8804	34.5133	46.9863	55.2935	52.5664	48.6499	55.5456	41.682
chr5:93488671-93954309	-	KIAA0825	N	1.65458	1.9512	0.828646	0.963221	1.10666	0.998396	0.540512	0.417477	0.668672	1.45948	0.97204	1.14837	0.760303	0.55325	1.36059	0.649286	0.837714	1.05213	0.810398	0.859074	1.27599	1.52366	0.417414	1.14436	1.53769	0.96837	0.666423	0.998265	0.743542	0.316987	1.11866	0.889479	0.808242	0.956718	1.09561	1.0648	1.53175	0.90861	1.22165	0.27631	0.303789	0.436754	0.754067	0.692531	0.614936	0.773179
chr5:177631508-177638164	+	HNRNPAB	N	32.9975	49.2811	30.0234	62.1808	40.3504	38.2307	39.1517	49.6353	26.7827	35.5023	34.5412	50.4491	43.6966	34.38	35.7606	69.1152	35.9375	48.8231	36.3451	60.5819	29.5779	144.957	50.869	73.4274	28.2692	46.3785	39.8578	31.1362	58.4059	64.1254	36.0602	45.4575	35.7261	40.7411	52.3481	45.1144	34.8703	37.0134	41.2783	89.4945	49.0745	91.2695	32.544	50.1	32.3232	55.8135
chr15:35147732-35262040	-	AQR	N	10.8169	10.1266	9.91648	12.8513	9.96153	11.4023	9.42953	13.0944	8.65617	11.4084	12.2967	12.5503	9.38659	18.7718	9.63668	12.6838	9.96273	11.3506	8.63922	12.2086	12.0752	11.5656	7.58728	7.79671	10.9772	13.1625	8.8438	10.0312	10.8958	12.7791	9.34109	12.4596	10.8347	12.2295	8.17402	12.6434	8.69207	11.9667	9.71752	10.6022	7.91669	11.3373	10.8328	10.8302	11.0612	14.1912
chr9:110045418-110094475	+	RAD23B	N	43.1061	44.0847	43.0828	53.9329	47.7894	39.9698	43.4252	20.609	36.0331	39.584	43.9073	62.8531	50.1272	51.4602	45.2858	60.0626	44.0693	94.5923	41.1995	69.6421	40.0176	64.7432	26.4077	63.7375	35.1839	32.5115	36.0891	58.4525	28.6549	45.1501	47.8028	46.4939	44.2081	54.2922	43.8422	49.1434	36.8305	44.1258	42.152	51.9751	33.3871	71.6065	42.5899	54.8235	37.6131	36.1645
chr15:59951345-59981733	-	BNIP2	N	61.6277	30.7581	49.8797	34.0159	48.8303	38.5601	47.5607	30.0668	38.6883	35.2321	47.3154	44.9629	55.0043	41.4683	41.9372	39.4108	54.8066	33.443	37.2845	34.5186	36.5716	26.4329	30.7601	25.5528	41.8106	54.1181	43.089	35.8975	37.718	29.437	48.335	34.7888	54.7691	49.2516	56.6708	37.5959	57.1115	56.8058	55.6495	28.4924	33.3561	45.5119	50.6901	44.0271	43.6156	35.6513
chr17:26904592-26926297	-	SPAG5	N	1.06034	3.3485	1.07067	2.40265	0.844634	2.16245	1.3302	2.27237	0.814	1.88658	1.36929	2.8609	0.725347	20.8623	0.962647	2.90755	1.64209	9.69568	1.87424	3.59882	0.734743	25.0217	0.395689	6.45826	0.844523	1.82609	1.32064	3.67617	0.791633	5.74085	0.936122	1.64477	1.04613	3.75306	0.695277	1.26152	1.30299	1.71452	2.80018	8.15809	1.5207	13.6812	1.5177	5.36584	1.26731	4.26744
chr10:71211229-71267425	+	TSPAN15	N	39.3164	21.7435	29.8662	52.6009	34.6956	28.5565	39.2426	59.235	32.116	20.6116	37.4296	37.0327	32.9374	39.767	25.927	36.058	29.6666	41.5371	32.7567	37.4157	29.426	9.04573	34.6461	35.9378	35.5701	29.0376	25.1025	17.2432	45.044	36.8274	24.9508	20.6867	28.4747	18.3785	24.0223	31.8549	23.9546	16.5953	23.5677	43.4695	35.0436	21.0345	31.8815	22.512	35.7344	61.4423
chr18:72163051-72188366	+	CNDP2	N	48.1919	43.1853	62.9656	109.233	68.3902	63.6174	65.0091	67.4089	42.6397	48.2827	51.8498	92.7559	91.6058	46.102	56.596	75.1015	56.5026	70.1763	59.2871	71.2957	54.8149	88.005	82.7889	66.3587	47.0183	47.6251	59.1572	42.7834	77.5578	94.2341	70.7694	95.0373	76.3656	112.05	51.2944	73.6	49.573	103.43	75.556	60.2944	76.7617	69.268	67.8853	68.949	59.783	64.6492
chr18:19230858-19284766	-	ABHD3	N	14.8459	8.91496	16.7528	19.8116	10.4909	14.4676	13.1975	10.036	14.2041	14.5217	12.7359	15.2851	17.5711	6.12729	16.0065	13.7692	16.2483	12.6813	13.1352	9.01496	16.6054	40.8624	13.6297	18.7158	15.0574	16.2103	17.5979	27.886	13.9218	14.5378	12.3906	14.656	14.7474	20.4662	13.2124	12.1289	13.9807	21.5888	18.178	16.4473	11.4445	19.9502	16.2572	15.1547	13.789	14.1771
chr16:11022748-11036317	-	DEXI	N	21.3968	15.557	15.4391	20.3944	21.5979	20.3272	19.4916	38.0709	19.4461	24.7464	20.8572	17.6789	16.9593	13.6853	18.9755	14.3268	17.9124	13.5272	18.8569	17.8221	20.6953	13.7518	34.4867	16.7716	18.179	18.3856	17.1189	15.6664	27.8904	18.1546	20.6084	32.5237	19.1349	22.392	14.3051	30.1469	15.8142	25.3982	20.1312	18.3534	25.2762	19.6287	21.5305	15.6698	20.575	21.6039
chr19:12917394-12924452	+	RNASEH2A	N	5.76766	12.3811	4.1218	4.157	5.72993	6.17206	4.43907	12.4548	6.16121	6.64438	5.26603	8.17334	6.07676	18.3849	4.54149	10.7093	4.15127	12.1127	4.5218	9.02851	4.44443	58.6114	10.0662	14.8485	4.90105	7.5213	4.01214	3.75795	7.52249	17.0867	4.28756	6.39615	4.1221	6.52144	3.24515	4.25488	3.81784	5.3362	8.82214	25.2519	5.49475	26.0415	4.19029	12.0976	4.67314	9.39423
chr12:51317255-51326300	+	METTL7A	N	60.022	12.6063	68.868	27.0147	76.6617	33.583	52.4001	19.289	85.0013	43.3232	49.9342	21.3908	84.7868	13.6553	83.9326	16.3852	50.2887	15.0604	85.6516	37.1629	82.6012	11.6935	80.044	10.0402	77.8647	29.1201	49.7534	31.5092	83.7734	25.9168	84.2559	52.6318	71.1269	73.5719	63.6421	37.553	49.3655	67.7354	66.4904	8.98194	57.3767	20.1763	58.7048	28.5	62.4637	13.6926
chr22:38864067-38879452	+	KDELR3	N	6.00045	14.1885	5.08993	13.7919	5.7009	8.73197	5.22415	12.9955	6.98108	10.6523	3.21845	21.7484	5.97187	3.97705	7.18124	10.8084	3.95058	23.3515	5.53924	30.7688	4.68486	6.33066	9.43519	15.227	4.39751	21.6503	4.81774	13.5125	7.35784	19.1415	5.81438	11.5214	4.13292	5.07992	3.10329	11.0032	6.12419	4.30225	4.58309	19.4483	5.96571	23.6498	7.10454	25.7922	4.75556	32.2365
chr3:15708743-15901278	-	ANKRD28	N	21.2917	20.6986	25.1377	14.2412	14.6698	20.8512	19.9795	9.25242	15.7504	15.8856	16.7898	30.5209	28.3842	19.5394	15.803	11.3355	22.9615	17.7663	20.5168	20.8756	14.9205	24.8143	6.01666	18.6979	14.2407	17.7506	17.8776	21.6832	17.5954	16.8558	18.7035	13.2466	20.4766	15.7658	50.8195	20.5605	29.3349	18.1266	17.6001	10.3609	10.9374	10.662	15.4351	17.2896	21.8967	12.1534
chr11:66452719-66496697	-	SPTBN2	N	0.776349	20.9046	1.34895	8.23582	1.53914	10.3762	1.37327	10.4234	1.54157	5.12052	1.48921	7.60244	0.946012	47.817	1.58944	3.92818	0.796556	14.8283	1.52708	5.72747	3.9446	15.6967	1.19779	15.9494	1.63631	3.4663	1.5378	3.81961	1.30991	4.64156	2.12431	7.92718	0.99394	3.30803	0.592765	5.70613	1.21938	1.19984	1.14572	5.68097	1.87148	9.96599	1.3108	5.59575	2.46454	10.9047
chr15:41679551-41694717	-	NDUFAF1	N	7.22587	5.34936	6.63494	12.7023	8.65912	6.47107	7.89851	9.03422	5.82892	10.5389	6.7877	6.81171	9.5621	9.04621	7.65288	7.05467	8.86558	7.8606	7.26414	7.26923	8.69499	9.29204	8.57394	11.6084	7.80891	10.6594	6.44001	5.01618	10.1059	7.81618	8.28409	10.1507	9.53378	11.5573	5.70017	8.53011	6.5009	9.01971	10.7508	5.0256	9.32691	11.5088	7.5343	7.70751	6.88407	6.88805
chr22:25421600-25593415	+	KIAA1671	N	7.81215	12.7746	11.8229	13.6635	11.5495	11.6797	9.99052	7.09775	9.73936	12.2247	13.3569	9.377	8.13399	8.08761	12.7012	10.3202	8.03332	8.95021	10.0526	7.16697	17.485	12.6208	5.02638	7.24585	12.1752	12.7679	9.2731	10.4167	5.98127	8.09241	11.2937	12.5383	11.7136	8.1918	8.44196	13.8545	10.7244	6.42768	7.09221	7.87503	7.35468	9.62486	8.36348	7.35299	9.56378	10.6689
chr3:72423744-72496069	-	RYBP	N	18.3127	13.5489	21.355	11.6697	17.8992	11.0135	17.6406	6.12713	16.4319	10.2679	18.687	12.1761	17.2204	9.11986	15.9497	11.2173	14.329	13.4442	17.7848	11.9635	17.8863	19.565	11.3328	11.041	18.0718	11.3128	15.8508	9.20603	13.9239	10.4239	15.1701	10.2606	16.8721	11.0084	35.4892	10.9011	27.7143	13.0595	13.7808	8.84033	9.14397	11.2853	10.7658	12.4425	16.2263	8.66169
chr10:79550549-79686378	-	DLG5	N	5.71493	8.75945	6.77926	10.5771	6.19668	9.57168	6.91398	17.2097	7.30908	14.4226	7.8121	8.44257	5.40977	48.1701	6.72912	6.56243	6.53925	17.0713	7.65696	9.15535	11.2752	8.28275	4.3451	12.9819	8.49396	8.41366	7.84221	13.4757	4.95953	6.98908	7.76498	8.77628	5.26338	7.10241	6.45357	11.3293	5.97442	5.1447	5.41569	7.89092	4.98349	11.4483	5.19246	7.61757	7.05124	10.3417
chr20:44689624-44718591	-	NCOA5	N	12.6	18.482	13.2601	14.3325	13.5123	12.308	12.0072	14.7368	10.7394	16.0885	14.1107	13.4995	13.966	15.6848	14.1906	11.8604	12.4391	13.2327	13.8229	11.3908	13.8439	24.4696	11.0629	17.955	13.6557	9.99688	13.8832	12.118	11.3478	17.498	12.3537	14.5039	12.1162	10.9217	13.9075	10.7537	12.542	10.6634	11.0514	13.6226	12.1553	10.6684	12.3914	11.5932	11.699	15.6401
chr12:54026510-54071192	-	ATP5G2	N	145.535	78.9447	113.52	193.156	170.147	178.58	124.697	247.649	149.859	168.026	126.802	150.242	195.354	460.865	125.996	176.293	146.291	134.898	148.152	202.75	140.72	217.949	280.374	196.677	139.71	227.565	110.693	104.236	312.446	185.809	133.084	176.553	154.708	171.882	127.378	207.177	143.109	183.354	190.062	239.936	208.338	227.382	139.053	131.913	139.984	142.285
chrX:40944888-41093672	+	USP9X	N	14.5371	23.7699	16.3876	25.5426	16.1075	18.3369	14.7749	10.5389	14.04	23.2061	17.5878	21.9449	15.6313	43.1406	15.3068	25.7006	17.2828	16.6779	11.2976	22.4703	13.328	22.3372	6.79108	30.5076	15.9464	18.7934	11.257	20.3177	10.1304	23.8582	17.3005	16.0488	16.4757	20.5749	16.9146	16.9143	17.1664	20.7518	14.2004	24.1662	10.4951	12.6553	16.2531	18.4208	13.9109	16.7469
chr6:149539777-149732749	+	TAB2	N	27.7329	20.8809	32.1197	21.7973	29.2192	23.0772	25.4176	13.7835	26.6534	31.5903	30.2038	28.8629	25.9887	25.0148	24.4635	22.9493	26.188	33.8378	25.6467	23.8764	28.6341	21.9469	15.3857	19.9662	25.3494	17.4669	22.0742	25.0347	17.1883	17.2626	30.8184	24.1983	25.8643	30.5274	27.4666	21.6733	29.8828	30.4328	23.3125	18.0739	17.1409	25.8107	26.8026	31.7965	25.1436	23.7658
chr17:4848947-4852356	-	PFN1	N	300.441	191.044	214.446	208.292	337.839	222.112	350.153	452.213	241.487	309.721	288.044	365.554	474.222	323.989	258.152	293.511	276.871	223.049	241.266	342.075	231.707	355.309	431.067	310.785	225.4	282.943	240.437	228.099	417.374	451.842	291.274	346.56	278.476	299.58	267.24	309.625	240.749	357.974	407.17	431.376	425.174	442.02	346.267	364.807	281.003	264.129
chr1:24171567-24194784	-	FUCA1	N	28.8998	55.5463	17.4947	44.5735	60.7959	74.3549	31.2221	51.83	24.215	107.425	21.0545	59.8426	49.21	27.7913	22.4141	37.0248	34.4382	67.6685	25.0702	61.5662	24.0829	39.2684	36.6222	83.8174	21.6224	71.2285	39.2348	61.3935	43.036	53.5779	34.1663	64.405	46.1462	325.341	16.7737	41.5808	23.7297	160.245	35.0572	33.5373	57.1074	30.3189	46.6194	86.0595	55.9754	52.2408
chr2:233470767-233547491	+	EFHD1	N	1.89969	19.261	3.46548	25.2333	2.15437	7.85043	2.51721	7.30037	3.48659	2.77792	2.37795	3.47325	3.20123	27.0596	3.05532	1.3189	1.23053	3.37612	3.47562	3.99972	5.19506	4.36769	4.94157	1.75035	3.55417	2.44451	3.39188	19.0949	3.76556	0.84812	5.84069	5.59064	3.3788	0.978224	2.66896	3.90106	4.17437	1.62972	1.13704	0.619115	3.56788	0.940175	2.87265	1.50775	2.95215	40.405
chr5:60240956-60448853	+	NDUFAF2	N	16.271	13.5529	12.2134	27.1874	11.1232	18.4594	12.3062	19.3456	13.4961	16.0597	12.512	10.9042	17.3503	10.9614	14.2816	16.0981	14.0761	15.0798	14.7973	16.7676	15.5882	29.3979	30.982	21.2163	11.987	11.8476	13.3846	6.52661	31.3537	14.3894	13.1829	13.3448	12.784	9.65645	17.0526	12.2199	18.5812	9.39243	16.5574	25.7426	14.4927	23.0436	12.7146	9.73239	12.791	11.6347
chr19:18747775-18781309	+	KLHL26	N	2.73746	3.10986	2.69647	2.07917	3.79639	2.40845	3.68215	3.23721	4.15658	3.9998	3.10568	3.70885	4.23463	2.60706	3.32177	2.55996	2.6479	3.88322	4.27642	4.37358	3.82287	4.43105	2.79342	2.52592	3.1756	4.06932	4.84203	2.99003	3.5954	3.78322	3.11189	3.49521	4.30135	2.96491	3.48572	3.49955	3.97447	3.40468	3.03983	3.29615	4.26116	3.49013	2.77067	3.9988	3.52229	4.38427
chr6:11094266-11138964	+	SMIM13	N	4.42709	3.56898	3.30337	2.86941	4.01619	2.99371	3.22608	1.77887	3.39982	3.46132	4.08667	4.24636	3.81027	5.39279	4.2122	3.04927	3.54867	4.56877	3.02919	3.33797	3.83588	3.36551	2.89839	3.0454	3.82722	2.6395	2.72106	2.81143	3.25705	3.04946	3.17753	2.62037	3.25873	2.98653	3.11915	2.12417	3.97541	3.38169	3.78778	4.43283	2.16921	5.83089	2.94304	3.28753	2.90137	2.99495
chr22:24129150-24176703	+	SMARCB1	N	19.4955	23.994	18.3476	49.3227	27.3635	23.7838	21.3365	35.0855	19.8494	21.0267	20.8075	24.9118	27.0917	62.2614	22.4919	22.9656	20.3314	29.1537	19.1194	30.9998	18.9681	82.3686	28.5692	30.7	19.2891	20.6938	20.0031	20.6038	27.687	29.0531	21.691	31.4065	20.7705	20.9628	21.4985	25.8059	20.3972	21.1647	23.4639	33.4074	25.8376	46.7865	19.7755	25.9447	18.7024	31.7372
chr2:69622882-69664760	-	NFU1	N	30.5908	20.6045	27.282	29.651	24.8362	28.1273	24.349	29.8414	22.9294	20.0272	26.6505	21.1797	35.7725	27.5224	26.1581	23.3376	28.3655	29.8702	25.2023	19.7334	31.2193	23.2233	61.1342	21.3544	28.27	17.2778	28.7832	21.1829	61.6993	27	28.3777	26.8946	25.6663	25.1167	23.316	23.2871	29.915	26.6426	32.3678	21.153	30.2086	20.0753	23.0882	15.2582	27.6002	22.0488
chr2:204259068-204400133	-	RAPH1	N	13.4077	17.8396	15.6001	33.9314	12.344	11.2843	12.6938	7.80103	13.9881	13.9071	15.2778	12.834	8.45535	5.90901	15.486	7.84807	11.0184	24.2757	14.1083	16.0035	12.5356	5.67812	5.63668	9.74164	13.9015	10.8056	10.632	13.4073	7.15978	4.12058	13.5648	7.40279	15.2666	11.0261	14.3791	15.1796	17.3759	10.3935	9.74711	4.72387	5.99773	5.31032	8.77767	6.91419	11.0201	15.72
chr19:57946697-57956853	+	ZNF749	N	1.91017	4.34585	1.59566	2.8622	3.04658	3.32416	1.95188	3.27852	1.75788	3.90524	2.81659	3.00748	1.87076	2.05164	2.41724	2.7169	1.79951	1.9431	2.70502	2.39764	3.18162	6.25339	0.782654	1.9162	2.31126	2.70706	2.02931	4.5193	3.81856	3.10078	2.76922	3.30133	2.15062	2.76422	1.73179	3.57932	1.19208	1.6421	2.00829	3.02356	2.77893	4.3866	1.53938	2.24815	2.29263	1.95391
chr19:40825443-40854434	-	C19orf47	N	5.14067	5.20144	6.84378	3.77864	6.30481	3.50919	5.29162	3.88349	4.86517	5.85433	6.41364	6.19497	7.37499	5.63246	6.06535	4.29184	6.53975	4.74594	6.99749	4.08163	5.88437	9.08951	8.00103	4.55698	7.38413	6.46692	5.6218	6.88203	6.26713	7.87577	6.36944	8.01054	5.18712	6.02134	5.51174	5.80689	5.99813	5.49129	6.60008	6.74461	6.94694	6.94786	7.56035	7.27416	6.53036	4.96796
chr6:125440195-125585553	+	TPD52L1	N	17.4164	12.5457	11.9335	25.0104	15.2858	9.69782	15.1689	45.1994	19.6401	23.9426	17.885	13.1553	15.0303	65.0327	23.6875	5.60105	16.272	13.98	16.6468	20.6018	17.7067	30.4429	14.0595	12.648	7.24079	16.6723	15.3608	11.8719	25.6091	11.8816	24.0731	28.7393	12.1551	17.1369	29.9732	15.6018	16.5345	10.4908	13.2642	32.085	15.8286	50.3334	16.5721	33.0251	17.2268	27.0414
chr5:176022803-176037134	-	GPRIN1	N	0.32549	1.15955	0.425466	0.708277	0.317532	0.380821	0.325797	1.46638	0.284097	0.254331	0.229817	1.12409	0.38061	0.922047	0.225955	0.452686	0.5228	1.77352	0.269865	1.69672	0.18802	3.22261	0.168387	2.30519	0.326011	0.268367	0.18527	0.289959	0.316517	0.454369	0.252371	0.487929	0.232814	0.517957	0.31051	0.282473	0.255865	0.303151	0.416509	1.09886	0.280321	1.95833	0.477319	1.76874	0.264305	1.31331
chr3:12328867-12475855	+	PPARG	N	23.2912	5.6659	27.4504	6.40541	22.3965	14.9111	27.1708	6.83836	19.6646	10.0875	12.735	12.3437	49.2791	15.2751	16.9116	24.4053	35.6986	10.0389	14.6303	8.69227	14.277	3.37358	21.57	11.0364	8.74516	13.6771	17.2253	4.26545	24.9161	8.69205	24.9569	11.2114	39.1025	22.8826	22.7271	22.0686	28.8933	28.0714	48.1041	25.4887	22.0607	3.46012	14.9965	3.69737	20.3137	3.35045
chr2:70314585-70316332	+	PCBP1	N	108.476	75.8563	127.749	123.171	155.64	101.135	134.061	141.776	124.295	96.107	138.753	130.19	164.235	206.911	126.167	154.913	123.626	155.182	123.163	145.465	123.573	93.4358	166.743	142.087	114.157	99.3518	123.526	104.298	150.288	143.213	147.832	145.252	129.867	126.305	153.163	114.54	122.1	137.052	129.693	172.372	131.123	177.424	129.295	132.686	117.164	111.995
chr19:29698173-29704448	-	UQCRFS1	N	27.284	20.5638	21.5262	19.3964	26.6664	21.5772	24.494	34.1752	17.523	18.85	21.6098	24.9864	32.831	25.7344	22.8014	27.6648	26.0271	29.4034	22.8352	24.9981	22.4234	31.442	50.7069	19.2563	18.1023	21.9766	23.3982	17.3031	52.3326	41.6196	21.3562	25.6464	24.3105	28.6311	25.6329	21.5258	28.4012	25.9751	31.4595	56.1878	28.6581	48.0084	21.5909	42.3314	23.4966	19.717
chr13:76123619-76180085	+	UCHL3	N	11.4362	22.4436	6.18953	10.608	9.30061	11.301	8.73765	15.2758	6.53882	7.32227	8.16285	14.8065	13.5203	38.8835	8.55487	59.0818	8.84134	20.0019	9.92255	14.6064	8.71926	20.5507	16.6339	11.5306	7.33233	10.6197	10.8748	8.45955	20.2821	67.2027	8.20631	13.996	10.8214	14.2283	9.82158	11.3222	10.5117	15.1501	13.831	43.1365	12.7689	23.0072	8.0319	17.3624	9.59464	18.6855
chr20:3189514-3204516	+	ITPA	N	20.7685	48.1075	15.191	33.4197	19.6475	29.4821	20.2999	65.1587	16.7024	13.6353	17.8419	23.8114	24.7503	29.8141	17.2769	40.991	20.4311	27.1189	18.2648	20.531	16.5048	28.3252	47.417	22.4539	20.4287	24.3737	18.6627	14.4436	45.34	43.6365	16.3326	28.3773	19.8475	23.5753	15.3998	24.6259	14.9517	25.3469	22.3596	28.8961	32.2265	22.1	21.6644	17.9184	20.1616	44.301
chr19:39923847-39926588	-	RPS16	N	785.743	355.854	542.649	481.568	653.689	540.432	509.503	1013.23	672.41	595.798	556.146	670.034	920.332	654.882	586.644	706.145	560.816	558.5	626.1	920.69	567.245	426.253	1562.59	399.874	664.612	1001.91	669.061	608.499	1637.07	1050.81	715.966	888.191	559.514	541.843	747.527	747.23	630.576	470.627	715.081	1076.39	983.561	898.715	562.12	641.562	604.837	528.981
chr20:57600522-57607437	-	ATP5E	N	60.3355	52.3936	36.5366	56.2682	46.2407	56.0856	50.3318	95.7879	49.8645	51.9114	45.1835	66.115	70.8382	107.964	46.273	84.9606	59.2699	59.174	42.1335	64.742	50.6263	130.606	126.737	90.0149	44.1789	60.8276	46.326	50.1052	155.919	108.525	50.753	77.2413	46.5437	69.0398	53.5823	69.7618	41.1509	71.587	94.057	116.845	76.0932	78.1034	53.1876	59.7118	52.5786	65.7432
chr16:74655292-74700779	-	RFWD3	N	5.61947	9.83703	4.25755	4.88551	5.29878	4.88242	4.30414	5.21786	4.70591	7.9086	7.15872	7.03106	5.75967	10.6814	5.02218	6.08786	5.61991	7.41124	4.94334	6.81022	5.42369	8.7615	2.22428	8.50421	4.36331	5.59093	4.08634	6.61846	3.00675	12.1849	5.07272	6.14129	6.40075	7.73561	4.18804	5.1088	4.79801	6.55678	5.57555	12.2023	4.06806	18.5356	6.03241	6.58481	5.49772	8.55856
chr9:131707809-131709898	-	DOLK	N	4.51417	5.27586	4.38505	10.3906	7.19023	5.12604	4.63884	5.15577	4.50343	4.22082	6.05489	7.09861	7.13229	5.96983	5.2798	4.70653	4.7788	5.98961	4.61426	6.28455	6.22228	9.1992	6.68953	5.83526	3.96995	3.02473	5.2566	4.62906	7.17202	6.44836	5.22979	5.16926	5.81358	5.64803	4.05277	4.8645	3.3781	3.77361	5.78508	6.0624	6.95808	6.29008	4.80692	6.00992	4.88482	4.96495
chr22:38054734-38062941	+	PDXP	N	1.15883	1.84007	1.50493	1.48581	1.86801	0.513586	0.993626	2.7147	1.06808	1.31427	2.03667	1.36967	1.06336	3.25598	1.20101	3.57952	1.8043	1.62568	1.14535	1.83619	1.53763	6.26927	4.54954	1.55796	3.0644	1.85106	1.55482	1.77342	3.08642	1.76049	2.4421	1.78667	1.42255	0.964705	0.920862	0.855645	0.740597	1.62448	2.4285	4.12445	2.10198	2.39287	1.11293	1.43094	1.50921	2.44976
chr1:120202421-120286838	+	PHGDH	N	4.21197	10.0183	6.59173	1.99331	7.59245	4.39444	4.83182	7.80666	4.8069	3.83127	8.6633	3.48964	5.60797	39.78	6.87476	2.75364	5.77289	5.10875	7.28405	3.52286	10.9377	28.722	13.6995	1.87748	8.0398	2.40008	7.74858	17.0159	8.67763	3.23204	6.25453	7.46256	6.1495	4.09081	5.79898	4.17727	5.90862	2.85476	3.64483	10.2864	5.60706	11.8115	4.85505	3.39905	4.92138	2.70528
chr9:35161999-35405335	+	UNC13B	N	22.3603	18.2117	32.5	14.5774	27.1712	20.532	31.2024	12.7107	25.5561	20.7349	27.9053	16.9107	28.1922	12.9677	40.5466	14.0102	34.0493	26.3264	30.4156	8.03955	35.2821	30.69	16.6638	29.4456	21.3938	16.095	26.4883	68.3578	16.7319	7.85598	30.1664	24.9689	30.4198	18.2712	25.2029	16.7758	29.7695	20.1675	26.6561	6.73682	21.9512	7.49401	26.8903	8.12614	33.431	7.86188
chr19:5674958-5691887	+	RPL36	N	453.059	239.665	307.924	327.589	406.106	298.298	272.893	804.928	399.556	379.636	323.014	463.02	471.997	449.495	351.82	780.699	348.42	381.971	370.515	748.948	361.046	396.401	1122.89	300.897	476.572	615.127	366.15	304.903	1009.91	997.105	418.761	740.826	319.119	294.101	378.935	673.647	301.237	342.072	340.82	929.9	609.801	638.145	293.251	321.775	356.517	394.619
chr9:112542769-112934792	+	AKAP2	N	92.9374	12.7935	101.12	17.7908	92.7074	18.3763	77.5095	8.93701	83.8875	17.577	110.72	35.2827	74.4334	5.58415	79.7139	20.6707	78.6659	30.9167	78.4276	34.0798	88.4076	19.6472	33.6335	13.4946	88.4708	20.5193	74.6515	24.6195	35.3707	20.0968	73.6709	21.6051	86.7373	29.1665	85.2467	15.8764	108.459	40.4344	57.42	12.4504	37.0926	18.5096	43.2297	21.3467	81.0689	8.69862
chr4:39289076-39367995	-	RFC1	N	17.9535	20.1064	23.0774	17.2361	16.8317	17.303	20.281	10.2165	19.8158	22.1303	24.922	21.3952	18.8105	27.7817	23.1371	14.9473	24.5257	21.2179	20.7299	10.2118	25.1134	38.9393	10.068	63.0459	18.4055	16.725	16.2302	21.9853	12.998	18.3551	19.7466	19.5508	21.7678	23.0404	18.2153	20.6376	25.4794	16.2268	19.6137	14.6216	14.7968	14.2885	23.0297	20.7607	20.2324	12.8221
chr16:684429-686358	-	C16orf13	N	23.5573	31.3548	24.6231	48.3663	28.5169	26.6944	23.8665	82.2259	21.1262	33.0548	25.2714	33.062	33.5499	34.0246	26.7208	30.5053	23.1369	35.5143	30.2717	37.8038	25.2934	82.7849	64.0867	58.1173	29.9221	47.6952	26.3608	28.1107	53.8872	38.6623	29.2929	67.9634	22.7432	20.5091	25.4307	59.6708	25.0723	19.4197	30.349	72.8655	40.4903	41.8368	21.3589	22.4202	28.5683	75.6118
chr12:122457328-122499948	+	BCL7A	N	3.25095	3.59742	3.92296	5.83903	4.79959	3.99961	3.25109	3.82734	3.62063	4.99337	4.24482	3.84018	2.93814	7.18681	3.63185	2.09528	4.21604	1.98989	4.03131	2.92949	5.06602	6.15355	1.87141	4.98172	4.30043	3.06519	3.38346	2.77525	2.06355	2.37206	4.13458	6.3075	3.28949	2.12936	3.23128	7.13784	2.5345	2.11355	2.95109	4.83272	3.13968	3.57264	3.05955	2.69319	2.59347	2.88705
chr9:127997132-128003609	-	HSPA5	N	51.5414	129.938	75.0888	246.452	93.1416	106.059	90.1714	132.024	58.9057	101.109	68.3777	150.913	103.134	181.473	82.0274	156.126	82.1874	187.595	78.5413	141.361	69.8092	109.231	118.401	106.141	48.5276	109.936	83.2401	139.239	115.671	168.459	81.4811	173.988	79.5233	124.729	80.0321	131.6	84.391	76.9205	70.2249	167.249	93.5579	160.205	76.0554	171.508	68.3952	145.121
chr17:46671639-46682354	-	HOXB6	N	2.76926	30.1407	2.21757	1.03761	2.78072	1.89334	1.62737	7.62983	3.05397	2.20859	4.38533	3.25714	2.83041	1.72145	2.65591	24.5055	3.32121	2.1064	3.33766	1.99967	3.46788	13.0573	4.72513	1.98741	3.46919	3.35084	4.95097	1.51968	4.74716	14.8437	3.81641	2.30632	2.37682	0.482935	1.20302	2.10495	2.2602	1.09744	3.86695	21.8548	3.61541	2.5922	2.70407	1.97232	2.84492	26.4291
chr2:27193480-27250064	+	MAPRE3	N	9.78869	9.60653	11.2125	23.4419	12.687	11.755	9.03759	24.8323	8.73963	17.1248	12.5261	12.2833	8.29565	11.855	12.5463	12.9077	9.44573	7.33539	15.5578	8.59868	19.1386	6.69514	10.1227	11.6587	19.3122	13.901	10.8633	8.9587	11.2516	8.00893	11.9288	18.2998	9.89806	7.75152	8.64391	15.2522	8.52982	7.9227	9.57586	16.1285	12.0562	8.42283	7.75077	5.63137	10.3378	14.0312
chr11:124492732-124505287	+	TBRG1	Y	32.1748	22.8229	26.0983	21.3984	24.789	29.2634	28.1418	26.3961	25.0772	21.7641	29.1887	25.7045	27.8582	29.1635	29.1912	15.7176	27.2557	19.7955	25.0435	17.8526	26.4538	14.0538	15.7197	20.4727	25.027	27.1071	28.0165	22.7817	20.8764	23.2415	24.894	22.5819	28.0584	26.9654	21.971	25.2707	30.2508	33.1972	27.7132	18.763	22.6977	16.744	26.2442	20.5974	30.476	24.5061
chr1:211916799-212004114	-	LPGAT1	N	13.5714	15.6444	9.36981	10.9473	9.15699	10.0188	9.38926	9.37365	9.80411	11.3312	13.3537	17.1848	9.51047	19.6003	11.819	25.3703	11.9321	16.3908	8.27779	14.8972	9.43837	18.2067	5.16304	16.7096	11.2456	14.1752	8.08184	12.8713	6.80001	26.3825	10.6221	7.612	10.6941	12.7996	10.3709	8.97599	7.43663	10.3502	10.2334	18.8683	7.7093	9.17642	11.7528	21.2652	9.78885	18.8245
chr18:77732867-77793949	-	TXNL4A	N	30.9238	19.6659	21.827	50.5392	34.1667	30.2525	25.3113	39.5671	25.8679	20.991	29.1408	44.137	47.6491	72.8414	30.0383	35.6729	30.329	32.1224	24.5738	35.1239	25.6056	66.1334	75.1915	37.5015	27.6789	28.08	31.5305	25.8846	67.2562	40.8902	29.1135	37.9887	27.2685	29.4587	26.012	31.6562	23.8618	34.8518	34.5914	27.555	45.508	52.0846	28.4041	39.9323	29.1647	26.9174
chr1:26856252-26901521	+	RPS6KA1	N	26.0242	19.8096	24.7017	19.0267	35.9943	32.7707	41.2324	47.6898	22.8601	30.7975	31.1106	27.9133	42.8681	12.1426	31.5347	27.1069	38.7563	19.1541	23.9287	22.5708	30.4752	21.4043	35.4859	43.9417	22.8726	42.5563	23.4863	23.2981	27.1896	28.4239	37.2599	38.4094	42.545	36.5326	26.366	40.4203	24.2025	48.935	48.8567	33.1798	33.5591	25.2511	32.7977	28.3586	28.4396	28.7138
chr15:69452923-69564556	+	GLCE	N	9.86628	6.74087	12.4318	10.7507	11.8646	10.0965	8.98947	5.37897	8.94166	8.11654	7.78291	13.7307	8.57673	19.1887	8.63405	18.316	11.5429	7.38537	8.58851	8.38175	9.3214	11.0655	6.36	8.70445	7.80166	7.86878	10.4165	7.56577	7.55342	10.1663	11.0457	6.9263	10.4051	8.9748	7.09278	6.38148	10.0977	8.83695	10.157	12.6495	7.52025	13.0436	8.61495	14.4098	8.82054	8.24755
chr12:2985424-2998626	+	RHNO1	N	10.4118	10.4186	4.27354	13.1546	7.66601	39.5108	6.36311	13.1219	6.89394	11.3101	5.47687	10.0947	9.11299	19.2952	5.65083	6.51248	8.48515	10.0502	7.1759	12.806	5.78717	38.7482	6.51194	16.0917	6.12923	14.444	5.9968	8.90049	6.91107	10.7534	7.21039	10.3838	7.59223	11.002	5.94805	12.2556	6.25213	11.7263	6.06361	10.5284	7.54721	18.3063	8.98047	9.79182	5.67011	11.9017
chr1:110943871-110950564	-	LAMTOR5	N	72.6177	72.486	52.2533	48.3495	56.8403	66.9028	59.5995	57.7795	50.0972	49.5909	49.9016	66.516	91.4858	83.9738	59.4373	80.523	62.6346	74.4781	56.3269	61.8779	55.7263	77.4303	136.45	101.961	56.682	48.3426	58.1082	48.2543	159.276	60.5165	57.5781	66.9437	64.0778	73.9098	73.2936	49.7532	72.7752	62.5681	90.089	77.5995	72.4062	69.9662	52.9078	65.2982	63.0195	81.0224
chr20:49126891-49201299	+	PTPN1	N	30.0615	16.4834	33.7919	18.5142	30.3015	17.6644	31.3418	13.4013	29.8873	25.2153	28.7843	23.4774	40.6615	26.1554	27.0936	18.3173	30.2376	17.7282	33.6926	25.8856	24.6564	20.8678	21.6146	36.8153	23.9642	18.6431	32.9943	21.5896	26.9689	30.7298	30.1626	24.4879	31.0513	30.1304	48.2547	30.336	30.6171	33.1378	29.1495	20.9322	30.092	27.1306	32.1878	30.313	37.3497	16.2005
[truncated: 3,078 more rows]
[truncated: 98 more columns]
