# Supplementary material for: Assessing the activity of nonsense-mediated mRNA decay in lung cancer
Source: BMC Med Genomics. 2017 Sep 6;10:55. doi: 10.1186/s12920-017-0292-z (PMC5586017; doi:10.1186/s12920-017-0292-z)
Supplement: Supplementary file 3 — This document contains information of the alternative exons that can distinguish NMD target and non-target isoforms among patients. (TXT 845 kb) [file 12920_2017_292_MOESM3_ESM.txt]

#Values for samples are usages of the NMD-inducing isoform in each gene (or R(isoform) in main content)
#Gene	Internal_exon	Strand	Upstream_exon(3'end)	Downstream_exon(5'end)	Type	LC_C10_nor	LC_C10_tum	LC_C11_nor	LC_C11_tum	LC_C12_nor	LC_C12_tum	LC_C14_nor	LC_C14_tum	LC_C16_nor	LC_C16_tum	LC_C17_nor	LC_C17_tum	LC_C18_nor	LC_C18_tum	LC_C19_nor	LC_C19_tum	LC_C1_nor	LC_C1_tum	LC_C20_nor	LC_C20_tum	LC_C21_nor	LC_C21_tum	LC_C22_nor	LC_C22_tum	LC_C24_nor	LC_C24_tum	LC_C25_nor	LC_C25_tum	LC_C28_nor	LC_C28_tum	LC_C29_nor	LC_C29_tum	LC_C2_nor	LC_C2_tum	LC_C30_nor	LC_C30_tum	LC_C31_nor	LC_C31_tum	LC_C33_nor	LC_C33_tum	LC_C34_nor	LC_C34_tum	LC_C35_nor	LC_C35_tum
CUTC	chr10:101510125-101510153	+	101507147	101514285	excluded	0.311111111111111	0.275862068965517	0.204081632653061	0.41025641025641	0.0930232558139535	0.434782608695652	0.0888888888888889	0.305084745762712	0.218181818181818	0.333333333333333	0.103448275862069	0.111111111111111	0.153846153846154	0.5	0.25	0.571428571428571	0.333333333333333	0.512820512820513	0.135593220338983	0.342857142857143	0.276923076923077	0.736842105263158	0.260869565217391	0.379746835443038	0.210526315789474	0.311111111111111	0.164383561643836	0.325581395348837	0.105263157894737	0.0851063829787234	0.244897959183673	0.16	0.142857142857143	0.355555555555556	0.0571428571428571	0.222222222222222	0.135593220338983	0.184615384615385	0.246153846153846	0.333333333333333	0.30188679245283	0.327272727272727	0.175438596491228	0.113207547169811
CYP2E1	chr10:135347259-135347401	+	135346372	135350566	excluded	NA	0	NA	NA	NA	NA	NA	NA	NA	NA	NA	NA	NA	NA	NA	NA	NA	NA	NA	NA	NA	NA	NA	NA	NA	NA	NA	NA	NA	NA	NA	NA	NA	NA	NA	NA	NA	NA	NA	NA	NA	NA	NA	NA
GRID1	chr10:87379623-87379790	-	87406958	87373404	excluded	NA	NA	0	NA	NA	NA	0	NA	0	NA	0	NA	0	NA	0	NA	NA	NA	0	NA	NA	NA	0	NA	0	NA	0	NA	0	NA	NA	NA	0	0	0	NA	0	NA	NA	NA	0	NA	0	0
DFFA	chr1:10523487-10523677	-	10527246	10523266	excluded	0.0363636363636364	0.0714285714285714	0.121951219512195	0.0217391304347826	0.0533333333333333	0	0	0.0298507462686567	0.0285714285714286	0.0465116279069767	0.037037037037037	0	0.0327868852459016	0.0336134453781513	0.0210526315789474	0	0.0384615384615385	0.043010752688172	0	0.0224719101123595	0.0186915887850467	0.133333333333333	0.117647058823529	0.0148148148148148	0	0.0705882352941176	0	0	0	0	0.032258064516129	0	0.0695652173913043	0.0169491525423729	0.111111111111111	0	0.0363636363636364	0	0.0481927710843374	0.0298507462686567	0	0.013986013986014	0.0277777777777778	0
SLC25A24	chr1:108724562-108724650	-	108728449	108703915	excluded	0	0	0	0	0	0	0	0	0	0	0	0	0	0	0	0	0	0	0	0	0	0	0	0	0	0	0	0	0	0	0	0	0	0	0	0	0	0	0	0	0	0	0	0
AASDHPPT	chr11:105961283-105961405	+	105950419	105962042	excluded	0.0232558139534884	0.0317460317460317	0	0.019047619047619	0	0	0.0689655172413793	0.0444444444444444	0	0.021505376344086	0	0.0212765957446809	0	0.0121212121212121	0.0363636363636364	0	0.025974025974026	0	0.0540540540540541	0.018018018018018	0	0	0.0606060606060606	0.0227272727272727	0.0563380281690141	0.0512820512820513	0.0506329113924051	0.0493827160493827	0	0.0266666666666667	0.0540540540540541	0	0.016	0.0135135135135135	0.0344827586206897	0.0547945205479452	0.0530973451327434	0	0.0227272727272727	0	0.0454545454545455	0.0129032258064516	0	0.018348623853211
TMPRSS13	chr11:117782482-117782575	-	117784491	117781465	excluded	0	0.146341463414634	0	0.0540540540540541	0.111111111111111	0.1875	0	0.129032258064516	NA	0	0.105263157894737	0	0.0952380952380952	0.0454545454545455	0.111111111111111	0.08	NA	0.0454545454545455	0	0.0555555555555556	0	0.260869565217391	NA	0.0666666666666667	0	0.133333333333333	0.142857142857143	0.0930232558139535	0.307692307692308	0.181818181818182	0	0	0.0952380952380952	0	NA	0.0273972602739726	0	NA	NA	NA	0	0.0363636363636364	0.153846153846154	0
AMPD1	chr1:115222879-115223099	-	115226819	115222329	excluded	NA	NA	NA	NA	NA	NA	NA	NA	0	NA	NA	NA	NA	NA	NA	NA	NA	NA	NA	NA	NA	NA	NA	NA	NA	NA	NA	NA	NA	NA	0	0	NA	NA	NA	NA	NA	NA	NA	NA	NA	NA	0	NA
ABCC8	chr11:17428900-17429000	-	17429938	17428676	excluded	NA	NA	NA	NA	NA	NA	NA	NA	NA	NA	NA	NA	NA	NA	NA	NA	NA	NA	NA	NA	NA	NA	NA	NA	NA	NA	NA	NA	NA	NA	NA	NA	NA	NA	NA	NA	NA	NA	NA	NA	NA	NA	NA	NA
TPH1	chr11:18050711-18050908	-	18051058	18048172	excluded	NA	0	NA	NA	NA	NA	NA	NA	NA	NA	NA	NA	NA	NA	NA	NA	NA	NA	NA	NA	NA	NA	NA	NA	NA	NA	NA	NA	NA	NA	NA	NA	NA	NA	NA	NA	NA	NA	NA	NA	NA	NA	NA	NA
IGSF22	chr11:18729753-18729842	-	18730933	18729543	excluded	NA	NA	NA	NA	NA	NA	NA	NA	NA	NA	NA	NA	NA	NA	NA	NA	NA	NA	NA	NA	NA	NA	NA	NA	NA	NA	NA	NA	NA	NA	NA	NA	NA	NA	NA	NA	NA	NA	NA	NA	NA	NA	NA	NA
IGSF22	chr11:18733628-18733931	-	18735398	18732375	excluded	NA	NA	NA	NA	NA	NA	NA	NA	NA	NA	NA	NA	NA	NA	NA	NA	NA	NA	NA	NA	NA	NA	NA	NA	NA	NA	NA	NA	NA	NA	NA	NA	NA	NA	NA	NA	NA	NA	NA	NA	NA	NA	NA	NA
SLC6A5	chr11:20625831-20625970	+	20623211	20628552	excluded	NA	NA	NA	NA	NA	NA	NA	NA	NA	NA	NA	NA	NA	NA	NA	NA	NA	NA	NA	NA	NA	NA	NA	NA	NA	NA	NA	NA	NA	NA	NA	NA	NA	NA	NA	NA	NA	NA	NA	NA	NA	NA	NA	NA
DCDC5	chr11:31312193-31312399	-	31327161	31287147	excluded	NA	NA	NA	NA	NA	NA	NA	NA	NA	NA	NA	NA	NA	NA	NA	NA	NA	NA	NA	NA	NA	NA	NA	NA	NA	NA	NA	NA	NA	NA	NA	NA	NA	NA	NA	NA	NA	NA	NA	NA	NA	NA	NA	NA
PDPN	chr1:13936881-13937011	+	13933801	13940181	excluded	0	0.0384615384615385	0	0	0	0	0.0176991150442478	0	0	0	0	0	0	0	0	0	0	0.0202020202020202	0	0	0	0	0	0	0.0131578947368421	0	0	0	0.013986013986014	0.0172413793103448	0	0	0	0.0192307692307692	0.0178571428571429	0	0	0	0	0	0	0	0	0
AGBL2	chr11:47707444-47707601	-	47711627	47703647	excluded	NA	NA	NA	NA	NA	NA	NA	NA	NA	NA	NA	NA	NA	NA	0.117647058823529	NA	NA	NA	NA	NA	0.313253012048193	NA	NA	NA	0.105263157894737	0.181818181818182	NA	0.25	NA	NA	NA	NA	NA	0.588235294117647	NA	NA	NA	NA	NA	NA	NA	NA	NA	NA
ARNT	chr1:150795669-150795821	-	150799018	150790506	excluded	0	0	0.0132450331125828	0	0	0.0222222222222222	0	0	0	0.0213903743315508	0.0326086956521739	0.0168067226890756	0	0	0	0	0	0.0131578947368421	0.0217391304347826	0	0	0	0	0	0.0283687943262411	0.036697247706422	0	0.0326086956521739	0.0512820512820513	0	0	0.0298507462686567	0	0	0.0333333333333333	0.0114942528735632	0.0155038759689922	0	0	0	0	0	0.0129032258064516	0.0218579234972678
DCST1	chr1:155020262-155020405	+	155019788	155020532	excluded	NA	NA	NA	NA	NA	NA	NA	NA	NA	NA	NA	NA	NA	NA	NA	NA	NA	NA	NA	NA	NA	NA	NA	NA	NA	NA	NA	NA	NA	NA	NA	NA	NA	NA	NA	NA	NA	NA	NA	NA	NA	NA	NA	NA
IQGAP3	chr1:156539167-156539255	-	156542284	156536338	excluded	NA	0	NA	NA	NA	NA	NA	NA	NA	NA	NA	NA	NA	0	NA	0	NA	0	NA	NA	NA	0	NA	0	NA	NA	NA	NA	NA	0	NA	NA	NA	NA	NA	NA	NA	NA	NA	0	NA	0	NA	0
OSBP	chr11:59361076-59361197	-	59361482	59349027	excluded	0	0	0.0208333333333333	0	0	0	0	0	0	0	0	0.0392156862745098	0	0.021978021978022	0	0	0.0357142857142857	0	0	0	0.0338983050847458	0	0	0	0	0	0	0.025	0	0	0	0	0.0175438596491228	0	0	0.0232558139534884	0	0.0136054421768707	0	0	0	0	0	0
ZP1	chr11:60637009-60637373	+	60636739	60637804	excluded	NA	NA	NA	NA	NA	NA	NA	NA	NA	NA	NA	NA	NA	NA	NA	NA	NA	NA	NA	NA	NA	NA	NA	NA	NA	NA	NA	NA	NA	NA	NA	NA	NA	NA	NA	NA	NA	NA	NA	NA	NA	NA	NA	NA
LRP5	chr11:68157348-68157520	+	68154180	68170950	excluded	0	0.0161290322580645	0	0.0421052631578947	0	0	0	0.024390243902439	0	0.0222222222222222	0.0206185567010309	0.0245398773006135	0.016	0	0	0.0135135135135135	0	0.0202020202020202	0	0.025974025974026	0.0168067226890756	0	0	0.0235294117647059	0.0330578512396694	0.0493827160493827	0	0	0	0.0273972602739726	0.0163934426229508	0	0	0	0	0	0	0	0	0	0.0206185567010309	0.0533333333333333	0	0
CEP350	chr1:180012190-180012327	+	180010937	180013185	excluded	0.0487804878048781	0	NA	0	0	0	NA	NA	NA	0	NA	0	0	0	NA	0	0	0	NA	0	NA	NA	NA	0.0512820512820513	NA	0	NA	0	NA	0	0	0	0	0.0408163265306122	0	NA	0.0714285714285714	0	0	0	NA	0	0	0
QSOX1	chr1:180145065-180145168	+	180144501	180147928	excluded	0	0	0	0	0	0	0	0	0	0	0	0	0	0	0.00428265524625268	0	0	0	0	0	0.0121212121212121	0	0.0105820105820106	0.00484261501210654	0	0	0	0	0	0	0	0	0	0	0.00581395348837209	0.00804289544235925	0.00757575757575758	0	0.00634920634920635	0.00561797752808989	0	0	0	0
FAM216A	chr12:110922882-110923004	+	110910923	110924129	excluded	0	0.1	0.111111111111111	NA	0	0	0	0	NA	0	0	0	0	0	0	NA	0	0	0	0.0833333333333333	0	0	0	0	0	0	0	0	0	0.105263157894737	0	0	0	0	0	NA	0	0	0	0	0	0.0434782608695652	0.0714285714285714	0
PLBD2	chr12:113806920-113807014	+	113796695	113810453	excluded	0.0487804878048781	0	0	0	0	0	0	0	0	0	0	0	0	0	0	0	0	0.0175438596491228	0	0.0170940170940171	0	0	0	0	0.0833333333333333	0	0	0	NA	0	0	0	0	0	0	0	0	0.00938967136150235	0.03125	0.0192307692307692	0	0	0	0.0173913043478261
PTPRO	chr12:15704484-15704605	+	15702160	15710388	excluded	0	0.125	0.105263157894737	NA	0	0	0.0666666666666667	NA	0	0.153846153846154	0	0	0.073394495412844	NA	0.08	0	0	0.125	0	0.0952380952380952	0	0	0.266666666666667	0	NA	0	0	0	0	0	0	0	0	0.0172413793103448	0	0	0	0	0.043956043956044	0.0707964601769911	0	0.0487804878048781	0	0.0512820512820513
ITPR2	chr12:26943089-26943160	-	26985622	26878698	excluded	0	NA	0	0	NA	0	0	NA	0	0	0	0	0	NA	NA	0	NA	NA	NA	0	NA	NA	NA	0	NA	0	NA	0	NA	NA	0	NA	0.0909090909090909	0	0	0	0	0	0.105263157894737	0	NA	0	0	0
FOXM1	chr12:2981261-2981413	-	2983142	2977920	excluded	NA	0	NA	NA	NA	0	NA	NA	NA	NA	NA	0.117647058823529	NA	0	NA	0	NA	0	NA	0.0833333333333333	NA	0.0264900662251656	NA	0	NA	NA	NA	NA	NA	0.0526315789473684	NA	NA	NA	0	NA	NA	NA	0	NA	0.032	NA	0.0124223602484472	NA	0
C12orf40	chr12:40037580-40037719	+	40034796	40040130	excluded	NA	NA	NA	NA	NA	NA	NA	NA	NA	NA	NA	NA	NA	NA	NA	NA	NA	NA	NA	NA	NA	NA	NA	NA	NA	NA	NA	NA	NA	NA	NA	NA	NA	NA	NA	NA	NA	NA	NA	NA	NA	NA	NA	NA
C12orf4	chr12:4627939-4628046	-	4634419	4627421	excluded	0	0	0	0	0	0.0256410256410256	0.0416666666666667	0	0	0.0714285714285714	0	0	0	0.0714285714285714	0	0	0	0	0	0.0769230769230769	0	0	0	0	0	0.0952380952380952	0	0.111111111111111	0	0	0.0384615384615385	0	0	0.0142857142857143	0	0	0	0.0327868852459016	0.05	0.0357142857142857	0	0.0821917808219178	0	0
CCNT1	chr12:49089781-49089945	-	49091920	49089612	excluded	0.428571428571429	0.344827586206897	0.588235294117647	NA	0.470588235294118	0.428571428571429	0.85	NA	0.526315789473684	0.153846153846154	0.478260869565217	0.333333333333333	0.355555555555556	0.292682926829268	0.256410256410256	0	0.434782608695652	0.181818181818182	0.615384615384615	0.176470588235294	0.206896551724138	0.263157894736842	NA	0.533333333333333	0.380952380952381	0.5	0.631578947368421	0.391304347826087	NA	0.608695652173913	0.64	0.363636363636364	0.488888888888889	0.444444444444444	0.387096774193548	NA	0.75	0.434782608695652	0.416666666666667	0.0909090909090909	NA	0.241379310344828	0.6875	0.2
FAIM2	chr12:50283263-50283351	-	50283899	50282985	excluded	0	0.0512820512820513	NA	NA	NA	NA	NA	0	NA	NA	NA	NA	NA	NA	0	0	NA	NA	0	0	NA	NA	0	NA	NA	0	NA	NA	NA	0	0	0	NA	NA	NA	0	NA	NA	NA	0	0	0	0	NA
DIP2B	chr12:51084831-51084934	+	51080465	51086731	excluded	0	0	0	0	0	NA	0	NA	0	0	0	0	0	0	0	0	0	0	0	0	0	0	NA	0	0	0	0.166666666666667	0	NA	0	0	0	0	0	0	0	0	0	0	0.0571428571428571	NA	0	0	0
SOAT2	chr12:53512673-53512719	+	53512218	53512907	excluded	NA	NA	NA	NA	NA	NA	NA	NA	NA	NA	NA	NA	NA	NA	NA	NA	NA	NA	NA	NA	NA	NA	NA	NA	NA	NA	NA	NA	NA	NA	NA	NA	NA	NA	NA	NA	NA	NA	NA	NA	NA	NA	NA	NA
TMEM194A	chr12:57457853-57457968	-	57458428	57457127	excluded	0.0833333333333333	0	0.153846153846154	NA	0	0	0.25	NA	0	0	0.0740740740740741	0.125	0	0.0277777777777778	0.0909090909090909	0	NA	0	0.0952380952380952	0	0.0952380952380952	0.0869565217391304	NA	0.137931034482759	0	NA	0	0.25	NA	0.181818181818182	0.105263157894737	0	0.0540540540540541	0.114285714285714	0	0	0	0.0714285714285714	0.0769230769230769	0	NA	0.115384615384615	0	0
STAC3	chr12:57638927-57638994	-	57640586	57638748	excluded	0	0	0	0	0	0	0.0606060606060606	0	0	0	0	0	0.0454545454545455	0	0	0	0.0512820512820513	0	0.0740740740740741	0	0	NA	0	0	0	0	0.0434782608695652	0	0	0	0	0	0	0.0198019801980198	0.08	0.0645161290322581	0	0	0.032258064516129	0	0	0.037037037037037	0	0
DPY19L2	chr12:63974441-63974616	-	63976185	63964637	excluded	0	0.266666666666667	0	NA	NA	NA	0	NA	0	NA	0	0.153846153846154	NA	NA	0	NA	NA	NA	0	NA	0.0754716981132075	0.242424242424242	NA	NA	0	NA	0.0714285714285714	0.0952380952380952	0	NA	0.181818181818182	0	0.153846153846154	NA	NA	NA	0.0869565217391304	0	NA	NA	NA	NA	NA	NA
DPY19L2	chr12:64017819-64017911	-	64020248	64015117	excluded	NA	NA	NA	NA	NA	NA	NA	NA	NA	NA	NA	NA	NA	NA	NA	NA	NA	NA	NA	NA	NA	NA	NA	NA	NA	NA	NA	NA	NA	NA	NA	NA	NA	NA	NA	NA	NA	NA	NA	NA	NA	NA	NA	NA
DPY19L2	chr12:64057537-64057625	-	64059614	64055261	excluded	NA	NA	NA	NA	NA	NA	NA	NA	NA	NA	NA	NA	NA	NA	NA	NA	NA	NA	NA	NA	NA	NA	NA	NA	NA	NA	NA	NA	NA	NA	NA	NA	NA	NA	NA	NA	NA	NA	NA	NA	NA	NA	NA	NA
RASSF3	chr12:65081995-65082233	+	65078674	65085249	excluded	0.0487804878048781	0.018348623853211	0.0645161290322581	0.0731707317073171	0.0467289719626168	0.0183908045977011	0.05	0	0	0.0517241379310345	0.0226415094339623	0.0283018867924528	0.0321285140562249	0	0.0285714285714286	0	0.0153846153846154	0	0.0709219858156028	0.0594059405940594	0.0102564102564103	0.027027027027027	0	0.0261865793780687	0.0261437908496732	0.0116959064327485	0.0679611650485437	0.0108695652173913	0.0645161290322581	0.021505376344086	0	0.0310077519379845	0.0192307692307692	0	0.0130718954248366	0.0198019801980198	0.0326086956521739	0.0112044817927171	0.0384615384615385	0	0.0208333333333333	0.0248447204968944	0.0397350993377483	0.0117647058823529
ACRBP	chr12:6755648-6755743	-	6755959	6754503	excluded	NA	NA	NA	NA	NA	0	0	NA	0	0	0	0	0	0	NA	NA	NA	0	NA	0	NA	NA	NA	0	NA	NA	NA	NA	NA	0	0	0	0.111111111111111	0	NA	NA	NA	0	0	0	0	0	0	0
CCT2	chr12:69991747-69991851	+	69991546	69992101	excluded	0	0	0	0	0	0	0.00884955752212389	0	0	0	0	0	0	0	0	0	0	0	0	0	0	0	0	0	0	0	0	0	0	0	0	0	0	0	0	0	0	0	0	0	0	0	0	0
MYRFL	chr12:70330232-70330412	+	70330115	70345892	excluded	NA	NA	NA	NA	NA	0	NA	NA	NA	NA	NA	NA	NA	0	NA	NA	NA	NA	NA	NA	NA	NA	NA	NA	NA	NA	NA	NA	NA	NA	NA	0	NA	NA	NA	NA	NA	NA	NA	NA	NA	NA	NA	NA
PTPRR	chr12:71094916-71095103	-	71139597	71092129	excluded	NA	NA	NA	NA	NA	NA	NA	NA	NA	NA	NA	NA	NA	NA	NA	0.133333333333333	NA	NA	NA	NA	NA	NA	NA	NA	NA	NA	NA	0.166666666666667	NA	NA	NA	NA	NA	NA	NA	NA	NA	NA	NA	0	NA	NA	NA	NA
APOBEC1	chr12:7807200-7807228	-	7818452	7805431	excluded	NA	NA	NA	NA	NA	NA	NA	NA	NA	NA	NA	NA	NA	NA	NA	NA	NA	NA	NA	NA	NA	NA	NA	NA	NA	NA	NA	NA	NA	NA	NA	NA	NA	NA	NA	NA	NA	NA	NA	NA	NA	NA	NA	NA
CEP290	chr12:88508196-88508339	-	88508874	88505635	excluded	0	0	NA	0	NA	0.0952380952380952	0	NA	NA	NA	NA	0	NA	0	0	0	NA	NA	NA	NA	NA	NA	NA	0	NA	NA	NA	0	NA	NA	0.133333333333333	NA	0	0	NA	NA	NA	NA	0	NA	NA	NA	0	NA
PLXNC1	chr12:94692407-94692571	+	94691199	94694685	excluded	0	0	0.0759493670886076	0.0487804878048781	0	0	0	0.114285714285714	0.027027027027027	0	0.072289156626506	0.0404040404040404	0.0327868852459016	0	0	0.0526315789473684	0	0	0	0	0.0416666666666667	0	0	0	0	0	0.0851063829787234	0.112676056338028	0	0	0	0.0363636363636364	0.0357142857142857	0.0133779264214047	0.0481927710843374	0	0.021505376344086	0.0110803324099723	0	0.0579710144927536	0.0740740740740741	0.0143884892086331	0	0.02
NDUFA12	chr12:95304008-95304119	-	95318421	95291086	excluded	NA	NA	NA	NA	NA	NA	NA	NA	NA	NA	NA	NA	NA	NA	NA	NA	NA	NA	NA	NA	NA	NA	NA	NA	NA	NA	NA	NA	NA	NA	NA	NA	NA	NA	NA	NA	NA	NA	NA	NA	NA	NA	NA	NA
METAP2	chr12:95905670-95905774	+	95897937	95906576	excluded	0	0	0	0	0	0	0	0	0	0	0	0	0	0	0	0	0	0	0	0	0	0	0	0	0.0109289617486339	0	0	0	0	0	0	0	0	0	0	0	0.00873362445414847	0	0	0	0	0	0.0091324200913242	0
AMDHD1	chr12:96348688-96348753	+	96346601	96350462	excluded	NA	NA	NA	NA	NA	NA	NA	NA	NA	NA	NA	NA	NA	NA	NA	NA	NA	NA	NA	NA	NA	NA	NA	NA	NA	NA	NA	NA	NA	NA	NA	NA	NA	0.166666666666667	NA	NA	NA	0	NA	NA	NA	NA	NA	NA
TEX26	chr13:31526796-31526962	+	31513915	31531009	excluded	NA	NA	NA	NA	NA	NA	NA	NA	NA	NA	NA	NA	NA	NA	NA	NA	NA	NA	NA	NA	NA	NA	NA	NA	NA	NA	NA	NA	NA	NA	NA	NA	NA	NA	NA	NA	NA	NA	NA	NA	NA	NA	NA	NA
SCEL	chr13:78141814-78141883	+	78138034	78142429	excluded	0.893617021276596	0.010989010989011	0.932432432432432	0.65625	0.951612903225806	0.173913043478261	0.896174863387978	0	0.823529411764706	0.140350877192982	0.969072164948454	0.144144144144144	0.925053533190578	0.101522842639594	0.938337801608579	0.612244897959184	0.933333333333333	0.0295566502463054	0.88412017167382	0.130434782608696	0.924812030075188	NA	1	0	0.946969696969697	0.120754716981132	0.932862190812721	0.484848484848485	0.931034482758621	0.615384615384615	0.860927152317881	0.0727272727272727	0.870870870870871	0.602564102564103	0.90272373540856	0.213592233009709	0.899696048632219	0.774774774774775	0.923076923076923	0.347826086956522	0.675675675675676	0.109090909090909	0.82089552238806	0.112531969309463
MACF1	chr1:39768595-39768750	+	39766034	39775241	excluded	0.0476190476190476	0	0	0	0	0	0	NA	0	0	0	0	0	0	0.03125	0	0	NA	NA	0	0	0	NA	0	0	0.122448979591837	NA	0	NA	NA	0.0224719101123595	0	0	0	0.03125	0	0	0	0.0833333333333333	0	NA	0	0	0
EXOC3L4	chr14:103571074-103571175	+	103570726	103571328	excluded	NA	NA	NA	NA	0	NA	NA	0.166666666666667	0	NA	0.125	NA	0	NA	NA	0.181818181818182	NA	NA	0	NA	0.1	NA	0.125	NA	NA	NA	0	NA	0	NA	0	0.266666666666667	NA	NA	NA	NA	0.4	NA	0	NA	0	NA	NA	NA
SLC7A7	chr14:23245041-23245145	-	23245403	23244749	excluded	0	0	0	0	0	0	0	0	0	0	0	0	0	0	0	0	0	0	0	0	0	0	0	0	0	0	0.0133333333333333	0	0	0	0	0	0	0	0.0147058823529412	0	0.013986013986014	0.0036563071297989	0	0	0	0	0	0
ATL1	chr14:51087316-51087444	+	51081229	51088560	excluded	0	0	0	0	0	0	0	NA	0.0476190476190476	0	0	0	0	0	0.0425531914893617	0	0	0.05	0	0	0	0	0	0	0	0	0	0	0	0	0	0	0	0	0	0	0	0.0769230769230769	0	0	0	0	0	0
TOMM20L	chr14:58869397-58869479	+	58863059	58874043	excluded	NA	NA	NA	NA	NA	NA	NA	NA	NA	NA	NA	NA	NA	NA	NA	NA	NA	NA	NA	NA	NA	NA	NA	NA	NA	NA	NA	NA	NA	NA	NA	NA	NA	NA	NA	NA	NA	NA	NA	NA	NA	NA	NA	NA
CMPK1	chr1:47840580-47840657	+	47838779	47840868	excluded	0.0110294117647059	0.00486026731470231	0.0213219616204691	0.0209643605870021	0.00472813238770686	0.0256410256410256	0.0303687635574837	0.0189274447949527	0.0277136258660508	0.0109090909090909	0.0150943396226415	0.00753295668549906	0.0208604954367666	0.00854700854700855	0.0126182965299685	0.00868306801736614	0.0105263157894737	0.0097799511002445	0.022075055187638	0	0.0254372019077901	0.0493827160493827	0	0.0131795716639209	0.0178571428571429	0.016025641025641	0.0108108108108108	0.0101180438448567	0.0267558528428094	0.0132743362831858	0.0239520958083832	0.00831600831600832	0.0324483775811209	0.0231335436382755	0.0384615384615385	0.0138248847926267	0.00835073068893528	0.015552099533437	0.0133630289532294	0.00450958286358512	0	0.00904977375565611	0.0125523012552301	0.00678733031674208
POTEB	chr15:22073120-22073258	-	22074595	22070610	excluded	NA	NA	NA	NA	NA	NA	NA	NA	NA	NA	NA	NA	NA	NA	NA	NA	NA	NA	NA	NA	NA	NA	NA	NA	NA	NA	NA	NA	NA	NA	NA	NA	NA	NA	NA	NA	NA	NA	NA	NA	NA	NA	NA	NA
ZCCHC11	chr1:52962677-52962855	-	52975267	52961187	excluded	0	0.0277777777777778	0	0	0	0	0	0	0	0	0	0	0.0784313725490196	0	0	0	0	0	0	0	0.0344827586206897	0	NA	0	0	0	0	0	0	0	0	0.0625	0	0	0.0465116279069767	0	0	0	0	0	NA	0.0769230769230769	0	0
ARHGAP11B	chr15:30933724-30933820	+	30931023	30936841	excluded	NA	NA	NA	NA	NA	NA	NA	NA	NA	NA	NA	NA	NA	0.823529411764706	NA	NA	NA	0.555555555555556	NA	NA	NA	0.666666666666667	NA	NA	NA	NA	NA	NA	NA	NA	NA	NA	0.571428571428571	0.571428571428571	NA	NA	NA	NA	NA	NA	NA	0.5	NA	NA
PLCB2	chr15:40582225-40582283	-	40582777	40581559	excluded	0.0794701986754967	0.0776699029126214	0.072289156626506	0.05	0.051948051948052	0.069364161849711	0.0677966101694915	0.00584795321637427	0.0166666666666667	0.0551724137931034	0.0142857142857143	0.0851063829787234	0.0248447204968944	0.0338983050847458	0.037037037037037	0	0.0112359550561798	0.0131578947368421	0	0	0.0128205128205128	0.105263157894737	0.114285714285714	0.0476190476190476	0.137931034482759	0	0.0516129032258065	0.112	0.050314465408805	0.0591715976331361	0.0155038759689922	0.032	0.0524017467248908	0.0585774058577406	0	0.0195121951219512	0.120481927710843	0.0290556900726392	0.0144927536231884	0	0.0449438202247191	0.0248447204968944	0.0203045685279188	0.021978021978022
TYRO3	chr15:41861075-41861220	+	41860560	41862224	excluded	0.133333333333333	NA	0	0	0	NA	0	0	0	0	0	0	0	NA	0	0	0	0	0	0	0	0	NA	0	0	0	0	0	0	NA	0	0	0	0	0	0	0	NA	0	0	NA	0	0	0
STARD9	chr15:43010174-43010377	+	43009993	43010632	excluded	0.318181818181818	NA	0.27906976744186	0.333333333333333	0	0	0	0	0	0	0.0224719101123595	0	0	NA	0	0	0	0	0	0	0	0	0.19047619047619	0	0.0198019801980198	0	0	0	0	NA	0	0	0.0645161290322581	0	0.366666666666667	0	0	0	0	NA	0	NA	0	0
ADAL	chr15:43628823-43628884	+	43628024	43632462	excluded	0	0	0.1	NA	0	0	NA	NA	0	NA	0	0	0	0	0	0	NA	0	0	NA	0.125	NA	0	NA	0	0	NA	0	0	NA	NA	0	0	0	NA	0	NA	0	0	0	NA	0	0	0
SLC28A2	chr15:45556078-45556220	+	45555442	45556852	excluded	NA	NA	NA	NA	NA	NA	NA	NA	NA	NA	NA	NA	NA	NA	NA	NA	NA	NA	NA	NA	NA	NA	NA	NA	NA	NA	NA	0	NA	NA	NA	NA	NA	NA	NA	NA	NA	NA	NA	NA	NA	NA	NA	NA
SHC4	chr15:49143384-49143445	-	49148149	49135785	excluded	NA	NA	NA	NA	NA	NA	NA	NA	NA	NA	NA	NA	NA	NA	NA	NA	NA	NA	NA	NA	NA	NA	NA	NA	NA	NA	NA	NA	NA	NA	NA	NA	NA	NA	NA	NA	NA	NA	NA	NA	NA	0	NA	NA
MYO5A	chr15:52720594-52720766	-	52725371	52718171	excluded	0	0.125	0	0	0	0.0555555555555556	0	NA	0	0	0	0	0	0	0	0	0	0.0740740740740741	0	0	NA	NA	NA	0	NA	0	0	0	NA	0	0	0	0	0	0	0	0	0.0273972602739726	0	0	NA	0	0	0
MYO1E	chr15:59528783-59528871	-	59548482	59523990	excluded	0	0	0	0	0	0	0	0	0	0	0	0	0	0	0	0	0	0	0	0	0	0	NA	0.0408163265306122	0	0	0	0	NA	0	0	0.04	0	0	0	0	0	0	0	0	0	0.0246913580246914	0	0.0188679245283019
NOX5	chr15:69331196-69331329	+	69329550	69335002	excluded	NA	NA	NA	NA	NA	NA	NA	NA	NA	NA	NA	NA	NA	NA	NA	NA	NA	NA	NA	NA	NA	NA	NA	NA	NA	NA	NA	NA	NA	NA	NA	NA	NA	NA	NA	NA	NA	NA	NA	NA	NA	NA	NA	NA
KIAA1199	chr15:81234189-81234394	+	81230320	81234591	excluded	NA	NA	NA	0	0	0	0	0	NA	0	0	0	NA	0	NA	0.015625	NA	0	NA	0	0	0	NA	0	NA	0	0	0	NA	0	0.333333333333333	0	0	0	NA	0	0	0	NA	0	NA	0	0	0.0271186440677966
BTBD1	chr15:83718824-83718930	-	83725140	83710677	excluded	0.0918367346938776	0.0707964601769911	0.038961038961039	0.103092783505155	0.0510204081632653	0.048	0.0324324324324324	0.0888888888888889	0.0775193798449612	0.0317460317460317	0.0909090909090909	0.0454545454545455	0.0497925311203319	0.0335195530726257	0.0571428571428571	0.0670391061452514	0.032520325203252	0	0.123595505617978	0.0425531914893617	0.029126213592233	0.036144578313253	0	0.025974025974026	0.100719424460432	0.0833333333333333	0.0352941176470588	0.0666666666666667	0.0540540540540541	0.0338983050847458	0.0298507462686567	0.0493827160493827	0.0260869565217391	0.0641399416909621	0.114285714285714	0.101010101010101	0.00985221674876847	0.0463768115942029	0.0774193548387097	0.0638297872340425	0.0674157303370786	0.05	0.0893854748603352	0.0388349514563107
FES	chr15:91437165-91437288	+	91437041	91438645	excluded	0	0	0	0	0	0	0	0	0	0	0	0	0	0	0	0	0	0	0	0	0	0	0	0	0	0	0	0	0	0	0	0	0	0	0	0	0	0	0	0	0	0	0	0
TSR3	chr16:1399889-1399953	-	1400058	1399609	excluded	0.015625	0	0.0233918128654971	0.0223463687150838	0.0115606936416185	0.0719424460431655	0.0256410256410256	0.0181818181818182	0	0	0	0.0143884892086331	0.0238095238095238	0	0	0.024390243902439	0.0152671755725191	0.019047619047619	0	0	0.00881057268722467	0.036101083032491	0.0318906605922551	0	0	0	0.0423280423280423	0	0.0317460317460317	0.0106382978723404	0.0136054421768707	0.00716845878136201	0.0384615384615385	0.0217391304347826	0.0238095238095238	0	0.0142857142857143	0	0.0310880829015544	0.0264900662251656	0	0.0326086956521739	0.0277777777777778	0.0335195530726257
ABCC6	chr16:16256849-16257049	-	16259479	16255421	excluded	0.133333333333333	0.363636363636364	0.117647058823529	0.56140350877193	0.272727272727273	NA	0.166666666666667	0.625	0.181818181818182	0.129032258064516	0.0952380952380952	NA	0.235294117647059	NA	0.16	NA	0.32	NA	0	NA	0.387096774193548	NA	NA	0.315789473684211	0.210526315789474	0.533333333333333	0.0833333333333333	0.375	0.266666666666667	NA	0.133333333333333	0.4	0.181818181818182	0.137931034482759	0.125	0.276923076923077	0.117647058823529	NA	NA	0.571428571428571	0.260869565217391	NA	0.181818181818182	0
ACSM1	chr16:20651782-20651906	-	20673115	20648773	excluded	NA	NA	0	NA	NA	NA	NA	NA	NA	NA	NA	NA	NA	NA	NA	NA	NA	NA	NA	NA	NA	NA	NA	NA	NA	NA	NA	NA	NA	NA	NA	0	NA	NA	NA	NA	NA	NA	NA	NA	NA	NA	NA	NA
ERN2	chr16:23706339-23706439	-	23706520	23706248	excluded	NA	0	NA	NA	NA	0	NA	0	NA	NA	NA	NA	NA	0	NA	0.0377358490566038	NA	NA	NA	NA	0	NA	NA	NA	NA	0.0275229357798165	NA	0.0476190476190476	NA	0.0740740740740741	NA	0	NA	0	NA	NA	NA	NA	NA	0.0327868852459016	NA	NA	NA	0.0163934426229508
CCNF	chr16:2482961-2483068	+	2481285	2485806	excluded	NA	0.0645161290322581	NA	NA	NA	NA	NA	0	NA	NA	0	NA	NA	0.171428571428571	NA	0	NA	0.260869565217391	NA	0.193548387096774	NA	0.121212121212121	NA	0	NA	NA	NA	0	NA	0	NA	0	NA	0.125	NA	NA	NA	NA	0	0.175438596491228	NA	0	NA	0.235294117647059
KIAA0556	chr16:27629745-27629822	+	27585277	27639981	excluded	0	0.0740740740740741	0	0	0	NA	0	0	0	0	0	0.125	0	0	0.0975609756097561	NA	0.2	0	0	0	0	0	NA	0.238095238095238	0.08	0	0.1875	0.0571428571428571	NA	0	0	0	0	0.0425531914893617	0.142857142857143	0.0909090909090909	0	0	0.142857142857143	0	NA	0	0	0
ATXN2L	chr16:28844137-28844208	+	28843888	28844379	excluded	0	0.0219378427787934	0	0.00657894736842105	0.0130718954248366	0	0.00925925925925926	0	0.0116959064327485	0	0	0	0	0.00472813238770686	0	0.00847457627118644	0	0.0091324200913242	0.00884955752212389	0	0	0.00975609756097561	0	0.00613496932515337	0	0.00628930817610063	0	0.00632911392405063	0	0	0	0	0	0.00408163265306122	0.0111111111111111	0	0.00966183574879227	0.00561797752808989	0	0	0	0.00468384074941452	0	0.00383877159309021
TUFM	chr16:28856634-28856801	-	28857232	28856376	excluded	0.0224719101123595	0.0271646859083192	0.0152091254752852	0.012012012012012	0.0192307692307692	0.00709219858156028	0.0278551532033426	0.0169252468265162	0	0.0158730158730159	0.0377358490566038	0.00626959247648903	0.00740740740740741	0.00258397932816537	0.0245700245700246	0.00531914893617021	0.0137931034482759	0.0196560196560197	0.010230179028133	0	0.00453514739229025	0.037344398340249	0.0224719101123595	0.00835073068893528	0.0189873417721519	0.00904977375565611	0.0918918918918919	0.0291545189504373	0.0246153846153846	0.0167714884696017	0.0450704225352113	0.00440528634361234	0.0390455531453362	0.0121457489878543	0.0586319218241042	0.0124223602484472	0.0487804878048781	0.00952380952380952	0.00694444444444444	0.0101351351351351	0.0191082802547771	0	0.0359712230215827	0.020260492040521
ATP2A1	chr16:28905825-28905928	+	28905564	28906142	excluded	NA	NA	NA	NA	NA	NA	NA	NA	NA	NA	NA	NA	NA	NA	NA	NA	NA	NA	NA	NA	NA	NA	NA	NA	NA	NA	NA	NA	NA	NA	NA	NA	NA	NA	NA	NA	NA	NA	NA	NA	NA	NA	NA	NA
CA7	chr16:66884443-66884562	+	66881130	66885365	excluded	NA	NA	NA	NA	NA	NA	NA	NA	NA	NA	NA	NA	NA	NA	NA	NA	NA	NA	NA	NA	NA	NA	NA	NA	NA	NA	NA	NA	NA	NA	NA	NA	NA	NA	NA	NA	NA	NA	NA	NA	NA	NA	NA	NA
FHOD1	chr16:67265090-67265252	-	67265332	67264694	excluded	0.0821917808219178	0.0727272727272727	0.218390804597701	0.0465116279069767	0.0266666666666667	0	0.0236686390532544	0.0333333333333333	0.0136054421768707	0.027027027027027	0.0224719101123595	0.0588235294117647	0.0330578512396694	0	0.0833333333333333	0	0.02	0.0704225352112676	0.0714285714285714	0.0285714285714286	0.0497512437810945	0.0487804878048781	0.05	0.0416666666666667	0.105263157894737	0.0240963855421687	0.12621359223301	0.0163934426229508	0.0784313725490196	0.0217391304347826	0.0431654676258993	0.0368663594470046	0.0331491712707182	0.0136054421768707	0.0563380281690141	0.02	0.0946745562130177	0.024390243902439	0	0.0526315789473684	0.0458015267175573	0.0618556701030928	0.0535714285714286	0.0152671755725191
HYDIN	chr16:71025220-71025299	-	71025972	71022415	excluded	NA	NA	NA	NA	NA	NA	NA	NA	NA	0	0	NA	NA	NA	0	NA	NA	NA	NA	NA	0	NA	NA	NA	0	NA	NA	NA	NA	NA	NA	NA	NA	NA	NA	NA	NA	NA	NA	NA	NA	NA	NA	NA
WDR78	chr1:67301308-67301460	-	67303392	67299831	excluded	0.111111111111111	0.333333333333333	NA	NA	0.0909090909090909	NA	NA	NA	NA	0	0.111111111111111	0.142857142857143	NA	NA	0.0606060606060606	NA	NA	NA	0	NA	0.021505376344086	NA	NA	NA	0	NA	NA	0.1	0	NA	0.0740740740740741	0.1	NA	0	NA	NA	NA	NA	NA	NA	NA	NA	NA	NA
ADAMTS18	chr16:77396001-77396161	-	77397698	77393320	excluded	NA	NA	NA	NA	NA	NA	NA	NA	NA	NA	NA	NA	NA	NA	NA	NA	NA	NA	NA	NA	NA	NA	NA	NA	NA	NA	NA	NA	NA	NA	NA	NA	NA	NA	NA	NA	NA	NA	NA	NA	NA	NA	NA	NA
PLCG2	chr16:81927313-81927399	+	81925195	81929411	excluded	0	0	0	0	0	0	0	0	0	0	0	0	0	0	0	0	0	0	0	0	0	0	NA	0	0	0	0	0	NA	0	0	0	0	0	0	0	0	0	0	0	0	0	0	0
ALDH3A1	chr17:19642308-19642408	-	19642820	19641766	excluded	NA	0	NA	NA	0.0606060606060606	NA	NA	0.0266666666666667	NA	0.0487804878048781	0	NA	NA	0.0851063829787234	0	0	NA	NA	0.25	NA	0.0149253731343284	0	0	NA	0	0	0	0.0606060606060606	0	0.181818181818182	NA	0.0571428571428571	0.117647058823529	0	NA	0	NA	0	NA	0.125	0.1	0.108374384236453	NA	0.0754716981132075
LGALS9B	chr17:20363664-20363756	-	20370744	20361697	excluded	NA	NA	NA	NA	NA	NA	NA	NA	NA	NA	NA	NA	NA	NA	NA	0	NA	NA	NA	NA	NA	NA	NA	NA	NA	NA	NA	0	NA	0	NA	NA	NA	NA	NA	NA	NA	NA	NA	NA	NA	NA	NA	NA
DHRS7B	chr17:21081545-21081655	+	21075509	21086906	excluded	0	0	0.0289855072463768	0	0.0606060606060606	0.0317460317460317	0	0	0	0.0666666666666667	0.0307692307692308	0	0	0	0	0.0655737704918033	0.0689655172413793	0	0.027027027027027	0.0344827586206897	0	0	0.0238095238095238	0.0186915887850467	0.0338983050847458	0.0317460317460317	0.0240963855421687	0	0.0186915887850467	0	0	0	0	0	0.0266666666666667	0	0	0	0.027027027027027	0.015748031496063	0	0	0	0.03125
TSR1	chr17:2232636-2232769	-	2233808	2228714	excluded	0	0	0.0333333333333333	0	0	0	0	0	0.0384615384615385	0	0	0.0294117647058824	0.0208333333333333	0	0	0	0.0363636363636364	0	0.0533333333333333	0	0	0	0	0	0	0	0	0	0	0	0	0	0	0	0	0	0	0	0	0.0203045685279188	0	0.010989010989011	0	0.0178571428571429
CRYBA1	chr17:27579081-27579223	+	27577318	27580657	excluded	NA	NA	NA	NA	NA	NA	NA	NA	NA	NA	NA	NA	NA	NA	NA	NA	NA	NA	NA	NA	NA	NA	NA	NA	NA	NA	NA	NA	NA	NA	NA	NA	NA	NA	NA	NA	NA	NA	NA	NA	NA	NA	NA	NA
SLC6A4	chr17:28536160-28536260	-	28537532	28534850	excluded	0.0909090909090909	NA	0.046875	0	0.036697247706422	NA	0.00892857142857143	NA	0.0158730158730159	NA	0.0342857142857143	NA	0.0325443786982249	NA	0.0571428571428571	0	0.03125	NA	0.135593220338983	NA	0.0553227158424141	NA	NA	NA	0.0522875816993464	0.0392156862745098	0.0410958904109589	0	0.0465116279069767	NA	0.0476190476190476	NA	0.0363636363636364	NA	0.0321285140562249	0	0.0583468395461912	0	0.0377358490566038	NA	0	NA	NA	NA
MED1	chr17:37596638-37596771	-	37596875	37595446	excluded	0.0666666666666667	0	0	0	0.0833333333333333	0	0.0769230769230769	NA	0.166666666666667	0	0	0.0571428571428571	0.0444444444444444	0.0350877192982456	0.0454545454545455	0.16	0	0.0294117647058824	0.0666666666666667	0.0526315789473684	0.0645161290322581	0	NA	0	0.0869565217391304	0.0909090909090909	0	0	NA	0	0.0952380952380952	0.08	0	0.0833333333333333	0.0869565217391304	0.0740740740740741	0.0645161290322581	0.0408163265306122	0	0.0588235294117647	NA	0.0655737704918033	0.0930232558139535	0
ZZEF1	chr17:3959509-3959639	-	3961287	3957489	excluded	0.157894736842105	0.130434782608696	0.102564102564103	0.08	0	0.114285714285714	0.0338983050847458	0	0	0.0571428571428571	0.109090909090909	0	0	0	0.0547945205479452	0.0363636363636364	0	0.0416666666666667	0	0.129032258064516	0.0645161290322581	0.111111111111111	NA	0	0.0571428571428571	0.193548387096774	0.119402985074627	0.0487804878048781	NA	0	0.0392156862745098	0	0.105263157894737	0.0246913580246914	0.0465116279069767	0.0816326530612245	0.109090909090909	0.0659340659340659	0.1	0.0476190476190476	0	0.0727272727272727	0.0384615384615385	0.0408163265306122
FKBP10	chr17:39973309-39973455	+	39969531	39974340	excluded	0	0.0194174757281553	0.032258064516129	0	0.0454545454545455	0.0294117647058824	0	0.024390243902439	0	0	0.0277777777777778	0.0305343511450382	0.0421052631578947	0.0266666666666667	0.0392156862745098	0.0363636363636364	0	0.0153256704980843	0.032258064516129	0.0163265306122449	0	0	0	0	0.0327868852459016	0.0344827586206897	0.0206185567010309	0	0.0344827586206897	0.0152671755725191	0	0	0	0.0227272727272727	0	0	0.0294117647058824	0	0.04	0.0262295081967213	0	0.0135746606334842	0.0289855072463768	0.0241935483870968
TUBG1	chr17:40764444-40764524	+	40764161	40764964	excluded	0	0	0.0444444444444444	0	0	0	0	0.0224719101123595	0	0	0	0	0	0	0	0	0	0	0	0	0	0	0	0	0	0	0.0645161290322581	0	0	0	0	0	0.0434782608695652	0	0	0	0.0357142857142857	0	0	0	0	0.00869565217391304	0	0
WNK4	chr17:40937114-40937203	+	40936597	40937283	excluded	NA	NA	NA	NA	NA	NA	NA	NA	NA	NA	NA	NA	NA	0	NA	0.0740740740740741	NA	NA	NA	NA	NA	NA	NA	NA	NA	NA	NA	NA	NA	NA	NA	NA	NA	NA	NA	NA	NA	NA	NA	0	NA	NA	NA	NA
ANKFY1	chr17:4139066-4139185	-	4145550	4120413	excluded	0	0	0.0232558139534884	0	0.0263157894736842	0	0.0481927710843374	0	0.0563380281690141	0.0246913580246914	0	0	0	0	0.0185185185185185	0	0	0.025974025974026	0.0338983050847458	0.0434782608695652	0	0.19047619047619	NA	0	0.0465116279069767	0.037037037037037	0.0307692307692308	0.0740740740740741	NA	0	0	0	0	0	0	0.0384615384615385	0.025974025974026	0.0192307692307692	0	0	0	0	0.0540540540540541	0.0277777777777778
DHX8	chr17:41566816-41566902	+	41561553	41567758	excluded	0.0555555555555556	0.0317460317460317	0	0.0555555555555556	0	0	0.0317460317460317	0	0.0487804878048781	0.037037037037037	0.0363636363636364	0.0327868852459016	0	0.0555555555555556	0	0.032258064516129	0	0	0.0416666666666667	0.0285714285714286	0.0333333333333333	0.08	NA	0.0655737704918033	0.0344827586206897	0	0.0533333333333333	0.0317460317460317	NA	0	0	0	0	0.0204081632653061	0.0476190476190476	0.0714285714285714	0	0.043956043956044	0.131147540983607	0.0740740740740741	0	0.072992700729927	0	0.0879120879120879
C17orf104	chr17:42755646-42755754	+	42754454	42756310	excluded	NA	NA	NA	NA	NA	NA	NA	NA	NA	NA	NA	NA	NA	NA	NA	NA	NA	NA	NA	NA	NA	NA	NA	NA	NA	NA	NA	NA	NA	NA	NA	NA	NA	NA	NA	NA	NA	NA	NA	NA	NA	NA	NA	NA
USP32	chr17:58300771-58300947	-	58303399	58299910	excluded	0	0	0	0	0	0	0	0.142857142857143	0	0.0344827586206897	0	0	0	0	0	0	0	0	0	0	0	0	NA	0.0222222222222222	0	0	0	0	0	0	0	0	0	0	0.0338983050847458	0	0	0	0	0	0	0	0	0
DLG4	chr17:7095211-7095321	-	7096263	7094677	excluded	NA	0.533333333333333	0.388888888888889	0.545454545454545	0.666666666666667	0.285714285714286	0.648648648648649	0.352941176470588	0.666666666666667	0.578947368421053	0.458333333333333	0.380952380952381	0.166666666666667	0.390243902439024	0.56140350877193	0.470588235294118	0.470588235294118	0.5625	0.372093023255814	0.285714285714286	0.285714285714286	0.823529411764706	0.571428571428571	0.424242424242424	0.634146341463415	0.727272727272727	0.526315789473684	0.736842105263158	0.684210526315789	0.421052631578947	0.577777777777778	0.530612244897959	0.387096774193548	0.482758620689655	0.4	0.595744680851064	0.608695652173913	0.666666666666667	0.142857142857143	0.666666666666667	0.424242424242424	0.488888888888889	0.685714285714286	0.324324324324324
DNAH2	chr17:7669635-7669799	+	7668883	7671217	excluded	NA	NA	NA	NA	NA	NA	NA	NA	NA	NA	NA	NA	NA	NA	NA	NA	NA	NA	NA	NA	0	0	NA	NA	0	NA	NA	NA	NA	NA	NA	NA	NA	NA	NA	NA	NA	NA	NA	NA	NA	NA	NA	NA
USP14	chr18:192841-192900	+	180339	196636	excluded	0	0	0	0.025	0	0	0	0	0	0	0	0	0.0152671755725191	0.0305343511450382	0	0.021978021978022	0	0	0	0	0	0.00775193798449612	0	0	0	0.0307692307692308	0	0	0	0	0	0	0	0	0	0	0	0.0218579234972678	0	0.00819672131147541	0	0.00539083557951483	0	0
MYOM1	chr18:3085042-3085130	-	3086035	3084025	excluded	NA	0.125	NA	NA	NA	NA	NA	NA	NA	NA	NA	NA	NA	NA	NA	NA	NA	NA	NA	NA	0.0833333333333333	NA	NA	NA	NA	NA	0.153846153846154	0	NA	NA	NA	NA	0	NA	NA	NA	NA	NA	NA	NA	NA	NA	0	NA
MRPL4	chr19:10367383-10367501	+	10365316	10368897	excluded	0	0	0	0	0	0	0	0	0	0	0	0	0	0	0.0136986301369863	0	0	0	0	0.0137931034482759	0.016	0	0	0.0113636363636364	0	0	0	0	0	0	0	0	0	0	0	0	0	0	0	0	0	0.0101010101010101	0	0
ABCA7	chr19:1054568-1054693	+	1054340	1054778	excluded	0.2	0.242424242424242	0.0769230769230769	0	0.111111111111111	0.133333333333333	0.2	0.384615384615385	0	0.37037037037037	0	0.260869565217391	0.0869565217391304	0.222222222222222	0.111111111111111	0.242424242424242	0.148148148148148	0.19047619047619	0.105263157894737	0.0714285714285714	0.163265306122449	0.184615384615385	NA	0.107142857142857	0.230769230769231	0.157894736842105	0	0.121212121212121	0	0.153846153846154	0.111111111111111	0.181818181818182	0.0487804878048781	0.122448979591837	0.1875	0.111111111111111	0.148148148148148	0.16	0.0975609756097561	0.0526315789473684	0.285714285714286	0	0.260869565217391	0.04
CCDC18	chr1:93676358-93676483	+	93672955	93677657	excluded	NA	NA	NA	NA	NA	NA	NA	NA	NA	NA	NA	NA	NA	NA	NA	NA	NA	NA	NA	NA	NA	NA	NA	NA	NA	NA	NA	NA	NA	NA	NA	NA	0	0	NA	NA	NA	NA	NA	NA	NA	NA	NA	NA
ZFR2	chr19:3825227-3825405	-	3827468	3823401	excluded	NA	NA	NA	NA	NA	NA	NA	NA	NA	NA	NA	NA	NA	NA	NA	NA	NA	NA	NA	NA	NA	NA	NA	NA	NA	NA	NA	NA	NA	NA	NA	NA	NA	NA	NA	NA	NA	NA	NA	NA	NA	NA	NA	NA
SELV	chr19:40009542-40009617	+	40009433	40009710	excluded	NA	NA	NA	NA	NA	NA	NA	NA	NA	NA	NA	NA	NA	NA	NA	NA	NA	NA	NA	NA	NA	NA	NA	NA	NA	NA	NA	NA	NA	NA	NA	NA	NA	NA	NA	NA	NA	NA	NA	NA	NA	NA	NA	NA
FBL	chr19:40330872-40330967	-	40331053	40329845	excluded	0	0	0	0	0	0	0	0	0	0	0	0	0	0	0	0	0	0	0	0	0	0	0	0	0	0	0	0	0	0	0	0	0	0	0	0	0	0	0	0	0	0	0	0
ITPKC	chr19:41239064-41239269	+	41235320	41242890	excluded	0.0865800865800866	0	0.116550116550117	0	0.0202020202020202	0.142857142857143	0.121951219512195	0	0.0256410256410256	0.0307692307692308	0	0.0465116279069767	0.0405405405405405	0.0222222222222222	0.0264900662251656	0.048	0	0.0206185567010309	0.101010101010101	0	0	NA	0.0645161290322581	0.062992125984252	0	0	0.0754716981132075	0	0.104046242774566	0.05	0.0294117647058824	0.0526315789473684	0.123287671232877	0.054421768707483	0.0608228980322004	0.0228571428571429	0.116883116883117	0.0271493212669683	0.10958904109589	0.0141843971631206	0.0555555555555556	0.0203045685279188	0.130434782608696	0.0842105263157895
ERCC2	chr19:45858922-45858986	-	45860527	45858109	excluded	0	0.0869565217391304	0.153846153846154	0	0	0	0.0666666666666667	0.075	0	0.0645161290322581	0.0454545454545455	0.0588235294117647	0	0.0317460317460317	0	0	NA	0.0357142857142857	0	0	0	0.114285714285714	0.0285714285714286	0	0	0.0377358490566038	0.0357142857142857	0.0769230769230769	0.0476190476190476	0.0571428571428571	0.0571428571428571	0	0.0377358490566038	0	0	0.0555555555555556	0.0769230769230769	0.0677966101694915	0	0.032258064516129	0.0606060606060606	0	0.142857142857143	0.0294117647058824
TFPT	chr19:54613433-54613504	-	54617821	54611702	excluded	0.0377358490566038	0.101694915254237	0	0.0769230769230769	0.0338983050847458	0	0	0.025974025974026	0.0526315789473684	0.16	0.0833333333333333	0.0350877192982456	0.0202020202020202	0.0740740740740741	0.0952380952380952	0	0	0	0	0.0615384615384615	0	0	0.027972027972028	0	0	0.05	0.0196078431372549	0	0.0147058823529412	0	0	0.0754716981132075	0.0779220779220779	0.032520325203252	0.0357142857142857	0	0	0.0458015267175573	0.0652173913043478	0.0143884892086331	0.0229885057471264	0.0212765957446809	0	0.025974025974026
FAM71E2	chr19:55872777-55872802	-	55873612	55872606	excluded	NA	NA	NA	NA	NA	NA	NA	NA	NA	NA	NA	NA	NA	NA	NA	NA	NA	NA	NA	NA	NA	NA	NA	NA	NA	NA	NA	NA	NA	NA	NA	NA	NA	NA	NA	NA	NA	NA	NA	NA	NA	NA	NA	NA
SAFB2	chr19:5611130-5611641	-	5612550	5610699	excluded	0.264150943396226	0.0727272727272727	0.127659574468085	0.0677966101694915	0.109090909090909	0	0.172043010752688	0.05	0.119402985074627	0.0898876404494382	0.0842105263157895	0.0298507462686567	0.175824175824176	0.0363636363636364	0.213592233009709	0.0615384615384615	0.0821917808219178	0.0810810810810811	0.126126126126126	0.0666666666666667	0.127659574468085	0.163934426229508	0.157894736842105	0.0246913580246914	0.166666666666667	0.09375	0.173913043478261	0.10126582278481	0.274509803921569	0.166666666666667	0.186046511627907	0.099009900990099	0.222222222222222	0.10126582278481	0.132075471698113	0.1	0.208955223880597	0.107142857142857	0.25	0.150537634408602	0.259259259259259	0.0909090909090909	0.171428571428571	0.194174757281553
SAFB2	chr19:5616432-5616497	-	5621319	5616346	excluded	0	0	0.0166666666666667	0.0759493670886076	0	0	0	0	0	0	0.0185185185185185	0	0.0170940170940171	0.0470588235294118	0	0	0.025974025974026	0.016	0	0	0.0133333333333333	0.043956043956044	0	0	0.021505376344086	0	0.0141843971631206	0	0	0	0	0.04	0.0155038759689922	0.0121951219512195	0	0.058252427184466	0.0178571428571429	0.0149253731343284	0	0	0.0277777777777778	0.0338983050847458	0.0235294117647059	0
ACSBG2	chr19:6190594-6190703	+	6187856	6192678	excluded	NA	NA	NA	NA	NA	NA	NA	NA	NA	NA	NA	NA	NA	NA	NA	NA	NA	NA	NA	NA	NA	NA	NA	NA	NA	NA	NA	NA	NA	NA	NA	NA	NA	NA	NA	NA	NA	NA	NA	NA	NA	NA	NA	NA
CEP250	chr20:34087877-34087998	+	34086545	34089671	excluded	0.181818181818182	0.11214953271028	0.3125	0.16	0.153846153846154	0.153846153846154	0.0909090909090909	0.181818181818182	0.129032258064516	0.0363636363636364	0.0487804878048781	0	0.242424242424242	0.0296296296296296	0.0512820512820513	0	0	0.0666666666666667	0.0625	0	0.142857142857143	0.164383561643836	NA	0.05	0.235294117647059	0.102564102564103	0.130434782608696	0.05	NA	0.125	0.0555555555555556	0.0465116279069767	0.142857142857143	0.0253164556962025	0	0	0.0606060606060606	0.08	0	0.152777777777778	0	0.0392156862745098	0.0588235294117647	0.117647058823529
NFS1	chr20:34262966-34263124	-	34268658	34262539	excluded	0	0	0.153846153846154	0.0952380952380952	0	0.0869565217391304	0	0.27906976744186	0	0	0.153846153846154	0	0	0	0	0	0.260869565217391	0	0.206896551724138	0.111111111111111	0	0.0697674418604651	0.375	0.125	0	0	0.117647058823529	0	0	0.0714285714285714	0.285714285714286	0.0465116279069767	0.266666666666667	0	0.210526315789474	0.08	0.296296296296296	0	0	0.0952380952380952	0	0	0	0.1
PLCG1	chr20:39800832-39800929	+	39798909	39801060	excluded	0.0402684563758389	0.0191387559808612	0.0213903743315508	0	0.0555555555555556	0.046875	0.0606060606060606	0	0.00840336134453781	0	0.0490196078431373	0.0437158469945355	0	0	0.0353982300884956	0.0147058823529412	0	0.00819672131147541	0.0201005025125628	0.0330578512396694	0.0151515151515152	0.0508474576271186	0	0.0309278350515464	0.0310880829015544	0	0.0310880829015544	0.0211640211640212	0.0206185567010309	0.0277777777777778	0.0287769784172662	0.0108695652173913	0.043859649122807	0.0343347639484979	0.0372670807453416	0	0.0756756756756757	0.010752688172043	0	0.0108991825613079	0.0245398773006135	0	0.0526315789473684	0.0432432432432432
RAE1	chr20:55948530-55948637	+	55943868	55948718	excluded	0	0	0	0	0	0	0	0	0	0	0	0	0	0	0	0	0	0	0	0	0	0	0	0	0	0	0	0	0	0	0.0273972602739726	0	0	0	0	0	0	0	0	0	0	0	0	0
LAMA5	chr20:60885474-60885628	-	60885720	60885367	excluded	0.0380952380952381	0.0786026200873362	0.0789473684210526	0.0175438596491228	0.0898876404494382	0.0606060606060606	0.0777777777777778	0.0091324200913242	0.0484848484848485	0.0116279069767442	0.0137931034482759	0	0.111111111111111	0.0418848167539267	0.0319148936170213	0.0597014925373134	0.0404040404040404	0	0.0549450549450549	0	0.0766283524904215	0.161073825503356	0.0573476702508961	0.0153846153846154	0.0861244019138756	0.0225988700564972	0.053030303030303	0.0141843971631206	0.0534351145038168	0	0.038961038961039	0.0175438596491228	0.09375	0.0192307692307692	0.103225806451613	0.0359281437125748	0.0564971751412429	0.0142857142857143	0.0666666666666667	0.0851063829787234	0.01	0.0625	0.0170940170940171	0.0504201680672269
LAMA5	chr20:60887943-60888066	-	60888143	60887836	excluded	0	0	0	0	0	0	0.00904977375565611	0	0	0	0	0	0	0	0	0	0	0	0	0	0	0.0130718954248366	0	0	0	0	0	0	0	0	0	0	0	0	0	0	0	0	0	0	0	0	0	0
RFX8	chr2:102031315-102031374	-	102033995	102029533	excluded	NA	NA	NA	NA	NA	NA	NA	NA	NA	NA	NA	NA	NA	NA	NA	NA	NA	NA	NA	NA	NA	NA	NA	NA	NA	NA	NA	NA	NA	NA	NA	NA	NA	NA	NA	NA	NA	NA	NA	NA	NA	NA	NA	NA
LCT	chr2:136558176-136558379	-	136561499	136555708	excluded	NA	NA	NA	NA	NA	NA	NA	NA	NA	NA	NA	NA	NA	NA	NA	NA	NA	NA	NA	NA	NA	NA	NA	NA	NA	NA	NA	NA	NA	NA	NA	NA	NA	NA	NA	NA	NA	NA	NA	NA	NA	NA	NA	NA
PXDN	chr2:1642617-1642750	-	1643073	1639293	excluded	0	0	0	0	0	0	0	0	0.013986013986014	0	0	0.00491400491400491	0	0	0.0142857142857143	0	0	0.0045766590389016	0	0	0.0330578512396694	0	0.0606060606060606	0	0	0	0	0	0.0540540540540541	0	0	0	0.0119047619047619	0	0	0	0	0	0	0	0	0.00836820083682008	0.0246913580246914	0
PDK1	chr2:173433468-173433545	+	173431661	173435453	excluded	0	0.08	0.526315789473684	0.461538461538462	NA	0	0.315789473684211	NA	0.105263157894737	0.193548387096774	0.347826086956522	0.0869565217391304	0.25	0.0571428571428571	0.210526315789474	0.137931034482759	0.111111111111111	0.120300751879699	0.125	0.125	NA	0.181818181818182	NA	0	0.222222222222222	0.413793103448276	0	0.181818181818182	NA	0.0350877192982456	0	0.179487179487179	0.0625	0.185567010309278	0.153846153846154	0.285714285714286	0.285714285714286	0.311111111111111	0.105263157894737	0.230769230769231	0	0.13953488372093	0.0909090909090909	0.121951219512195
FSIP2	chr2:186664423-186673860	+	186662253	186678271	excluded	NA	NA	NA	NA	NA	NA	NA	NA	NA	NA	NA	NA	NA	NA	NA	NA	NA	NA	NA	NA	NA	NA	NA	NA	NA	NA	NA	NA	NA	NA	NA	NA	NA	NA	NA	NA	NA	NA	NA	NA	NA	NA	NA	NA
NOP58	chr2:203160396-203160560	+	203157626	203162101	excluded	0.0444444444444444	0.0388349514563107	0.130081300813008	0	0.032258064516129	0	0.133333333333333	0.0235294117647059	0.0357142857142857	0.0192307692307692	0.0763358778625954	0.072289156626506	0.0394736842105263	0.0212765957446809	0.0103626943005181	0.0150943396226415	0.0606060606060606	0.0622222222222222	0.0879120879120879	0.0338983050847458	0.0143884892086331	0.0402684563758389	0.0470588235294118	0.026431718061674	0.0169491525423729	0	0.0676328502415459	0.0205128205128205	0	0.013986013986014	0.046875	0.0459770114942529	0.021505376344086	0.0173913043478261	0.115044247787611	0.0133333333333333	0.0576923076923077	0.0283687943262411	0.0192307692307692	0.0056657223796034	0.0535714285714286	0.0068259385665529	0	0.0421940928270042
HS1BP3	chr2:20845099-20845265	-	20850791	20840940	excluded	0	0	0	0	0	0	0.0273972602739726	0	0	0.0816326530612245	0	0	0	0.0196078431372549	0	0	0	0.0224719101123595	0.0444444444444444	0	0	0.0487804878048781	0	0	0	0	0	0.0425531914893617	0	0	0.0625	0.028169014084507	0.05	0.024390243902439	0	0.0408163265306122	0	0.018018018018018	0	0.0275862068965517	0	0.043010752688172	0.0277777777777778	0
MICAL3	chr22:18382213-18382314	-	18383607	18379747	excluded	0	0	0	NA	0	0	0	NA	0	0	0	0	0	0	0	0	NA	0	0	0	0	0.0952380952380952	NA	NA	0	0.133333333333333	0	0	NA	0	0	0	0	0	0	0	0	0	0	0	NA	0	0	0
EPHA4	chr2:222294677-222294871	-	222298861	222291339	excluded	0	0.0512820512820513	0	0	0.148148148148148	0.0869565217391304	0	0	0	0	0	0	0	0	0	NA	0	0.0344827586206897	0	0	0	NA	NA	NA	0	0	0	0	NA	NA	0	0	0	0	0	0	NA	0.1	NA	NA	0.181818181818182	0	0	0.0555555555555556
ADRBK2	chr22:26040558-26040632	+	26000420	26057542	excluded	0.0512820512820513	0.296296296296296	0.05	0	0	0.0487804878048781	0.0512820512820513	0.111111111111111	0.0625	0.0434782608695652	0.15	0	0.0967741935483871	0.08	0.04	0.0769230769230769	0.0851063829787234	0	0	0	0.0408163265306122	0	NA	0.13953488372093	0	0	0.0588235294117647	0.108108108108108	0.470588235294118	0.117647058823529	0.0416666666666667	0	0.0277777777777778	0.0671140939597315	0.08	0.157894736842105	0.228571428571429	0.0740740740740741	0	0	0.0714285714285714	0.0465116279069767	0.0338983050847458	0.123456790123457
MYO18B	chr22:26193919-26194064	+	26181458	26219471	excluded	NA	NA	NA	NA	NA	NA	NA	NA	NA	NA	NA	NA	NA	NA	NA	NA	NA	NA	NA	NA	NA	NA	NA	NA	NA	NA	NA	NA	NA	NA	NA	NA	NA	NA	NA	NA	NA	NA	NA	NA	NA	NA	NA	NA
PISD	chr22:32046684-32046764	-	32058129	32044262	excluded	0	0	0	0	0	0	0	0	0	0	0.0555555555555556	0	0	0.025	0	0	0	0.0645161290322581	0	0	0.037037037037037	0	NA	0	0.0512820512820513	0	0	0	0	0	0	0	0	0.0425531914893617	0	0	0	0	0.08	0	0	0	0	0.0740740740740741
NDUFA10	chr2:240961588-240961757	-	240964643	240960829	excluded	0.027972027972028	0.0103092783505155	0.0169491525423729	0	0.0261437908496732	0	0.012987012987013	0.0168067226890756	0.0186915887850467	0.0155038759689922	0	0	0.00900900900900901	0	0.0490196078431373	0	0.0449438202247191	0	0.0408163265306122	0	0.0315789473684211	0.0115606936416185	0	0.0148148148148148	0.0140845070422535	0.0165289256198347	0.01	0.0108695652173913	0	0.00970873786407767	0.0118343195266272	0.00975609756097561	0	0.0072202166064982	0.0379746835443038	0.0618556701030928	0	0.0087719298245614	0	0	0.0416666666666667	0	0.0132450331125828	0
ITSN2	chr2:24431968-24432090	-	24432686	24431188	excluded	0	0	0.0229885057471264	0	0	0	0	0	0	0	0	0.0303030303030303	0	0	0	0.0344827586206897	0	0	0	0	0.016	0	0	0.028169014084507	0.0571428571428571	0	0	0	0	0.0666666666666667	0	0.0317460317460317	0.0166666666666667	0	0	0.021505376344086	0	0	0	0	0	0	0	0.0459770114942529
MOV10L1	chr22:50558930-50559045	+	50555780	50563820	excluded	NA	NA	NA	NA	NA	NA	NA	NA	NA	NA	NA	NA	NA	NA	NA	NA	NA	NA	NA	NA	NA	NA	NA	NA	NA	NA	NA	NA	NA	NA	NA	NA	NA	NA	NA	NA	NA	NA	NA	NA	NA	NA	NA	NA
CCDC164	chr2:26663245-26663385	+	26654874	26667089	excluded	0.0869565217391304	NA	NA	NA	0	0	NA	NA	NA	0.0444444444444444	0	NA	NA	NA	0.0606060606060606	NA	NA	NA	0	NA	0.0363636363636364	0.64	NA	0	0	NA	NA	0	0	NA	0	0	NA	0	NA	NA	NA	NA	NA	NA	NA	NA	NA	NA
CGREF1	chr2:27325227-27325298	-	27325393	27325089	excluded	NA	0	NA	NA	NA	NA	NA	NA	NA	NA	NA	NA	NA	NA	NA	0	NA	0	NA	0	NA	NA	NA	NA	NA	NA	NA	NA	NA	0.0344827586206897	NA	NA	NA	0	NA	NA	NA	NA	NA	0.0134228187919463	NA	0	NA	0.0909090909090909
SLC5A6	chr2:27429350-27429402	-	27429744	27428961	excluded	0	0.0476190476190476	0.0555555555555556	0	0	0	0.0869565217391304	0	0	0	0	0.0571428571428571	0	0.0218579234972678	0	0.0121212121212121	0.214285714285714	0	0.0357142857142857	0	0	0.0645161290322581	0	0.0357142857142857	0.0666666666666667	0.0571428571428571	0	0.0454545454545455	0	0	0.0740740740740741	0	0.0487804878048781	0	0.2	0	0.105263157894737	0	0.0740740740740741	0	0.142857142857143	0.016260162601626	0	0
CAPN14	chr2:31424727-31424864	-	31424999	31423491	excluded	NA	NA	NA	NA	NA	NA	NA	NA	NA	NA	NA	NA	NA	0	NA	NA	NA	NA	NA	NA	NA	NA	NA	NA	NA	NA	NA	NA	NA	NA	NA	NA	NA	NA	NA	NA	NA	NA	NA	NA	NA	NA	NA	NA
YIPF4	chr2:32517245-32517417	+	32515705	32523302	excluded	0	0	0	0	0	0	0	0	0	0	0	0.0134228187919463	0	0	0	0	0	0.0210526315789474	0	0	0	0.025	0	0.0172413793103448	0	0	0	0	0	0	0	0	0	0	0	0	0	0	0	0	0	0	0	0.0121951219512195
CDKL4	chr2:39452979-39453101	-	39456505	39440613	excluded	NA	NA	NA	NA	NA	NA	NA	NA	NA	NA	NA	NA	NA	NA	NA	NA	NA	NA	NA	NA	NA	NA	NA	NA	NA	NA	NA	NA	NA	NA	NA	NA	NA	NA	NA	NA	NA	NA	NA	NA	NA	NA	NA	NA
PLEKHH2	chr2:43984257-43984403	+	43980899	43986038	excluded	0.0878048780487805	0.032258064516129	0.0434782608695652	0.0172413793103448	0.0459770114942529	0.0491803278688525	0.0295566502463054	0.0784313725490196	0.0458015267175573	0.0428571428571429	0.0580645161290323	0.0347826086956522	0.0372093023255814	0	0.0714285714285714	0.121212121212121	0	0.0363636363636364	0.0373333333333333	0	0.0186046511627907	0.0634920634920635	0	0.0408163265306122	0.0622568093385214	0.0526315789473684	0.0425531914893617	0.0689655172413793	0	0	0.0396039603960396	0.117647058823529	0.016	0.0434782608695652	0.033195020746888	0.021505376344086	0.021505376344086	0.0155038759689922	0.0222222222222222	0.222222222222222	0.0161290322580645	0	0.0256410256410256	0.0740740740740741
LHCGR	chr2:48956291-48956366	-	48958365	48952889	excluded	NA	NA	NA	NA	NA	NA	NA	NA	NA	NA	NA	NA	NA	NA	NA	NA	NA	NA	NA	NA	NA	NA	NA	NA	NA	NA	NA	NA	NA	NA	NA	NA	NA	NA	NA	NA	NA	NA	NA	NA	NA	NA	NA	NA
EXOC6B	chr2:72968432-72968598	-	73052926	72960247	excluded	0	0	0	0	0	0	0	0	0	0	0	0	0	0	0	0	0	0	0	0	0	0	NA	0	0	0	0	0	NA	0	0	0	0	0	0	0	0	0	0	0	0	0	0	0
DZIP3	chr3:108405291-108405431	+	108403188	108406822	excluded	0	0.0512820512820513	0.228571428571429	0	0.129032258064516	0.142857142857143	0.0588235294117647	0	0.0869565217391304	0	0	0.0606060606060606	0.0689655172413793	0	0	0.125	0	0	0	0.08	0.0246913580246914	0.111111111111111	0	0.108108108108108	0	0	0.130434782608696	0.0571428571428571	0	0.0625	0.0666666666666667	0	0.0625	0.0298507462686567	0.222222222222222	0	0	0.0476190476190476	0	0	0	0	0.111111111111111	0.2
SLC9C1	chr3:111988762-111988924	-	111993743	111985187	excluded	NA	NA	NA	NA	NA	NA	NA	NA	NA	NA	NA	NA	NA	NA	NA	NA	NA	NA	NA	NA	NA	NA	NA	NA	NA	NA	NA	NA	NA	NA	NA	NA	NA	NA	NA	NA	NA	NA	NA	NA	NA	NA	NA	NA
WDR52	chr3:113063362-113063559	-	113077591	113060765	excluded	0.454545454545455	0.1	0	NA	NA	NA	0.1	NA	NA	0.153846153846154	0.105263157894737	0.181818181818182	NA	0	0.352941176470588	0.333333333333333	0.166666666666667	NA	NA	NA	0.142857142857143	0.307692307692308	NA	NA	0	0.285714285714286	NA	0.27027027027027	NA	0.285714285714286	0.235294117647059	0.125	0	0.173913043478261	NA	0.428571428571429	0	0.307692307692308	NA	NA	NA	NA	NA	0.111111111111111
DIRC2	chr3:122525703-122525797	+	122514382	122545646	excluded	0.0416666666666667	0	0	0	0	0	0	0	0	0	0	0	0	0	0	0	0	0	0	0	0	0	0	0	0	0	0	0	0	0	0	0	0	0	0	0	0	0	0	0	0	0	0	0
MYLK	chr3:123471177-123471385	-	123512523	123458848	excluded	0.0851063829787234	0.117647058823529	0.0615384615384615	0.0869565217391304	0.148148148148148	0	0	NA	0.0882352941176471	0	0.0952380952380952	0.142857142857143	0.0975609756097561	NA	0.144927536231884	NA	0.0714285714285714	0.0666666666666667	0.0967741935483871	0.156862745098039	0.111111111111111	NA	NA	NA	0.0266666666666667	0	0.0779220779220779	0.105263157894737	NA	NA	0.0465116279069767	0.111111111111111	0.107142857142857	0.121212121212121	0	0	0.10958904109589	0.0895522388059701	0.0384615384615385	0	0	0.117647058823529	0.0769230769230769	0.0526315789473684
PLXND1	chr3:129303227-129303405	-	129304794	129303076	excluded	0	0	0	0	0.00809716599190283	0.04	0	0	0	0	0	0.0136986301369863	0	0	0.00757575757575758	0	0	0	0	0.00970873786407767	0	0	0	0	0.0147058823529412	0	0.0075187969924812	0	0	0	0.0102040816326531	0	0.00680272108843537	0	0	0.0144927536231884	0	0	0	0	0.0253164556962025	0	0.0142857142857143	0.00803212851405622
SLCO2A1	chr3:133666099-133666289	-	133667379	133664104	excluded	0	0	0.00727272727272727	0	0	0	0.0072992700729927	0	0	0	0	0	0	0	0	0	0	0	0.00900900900900901	0	0	0	0	0	0	0	0	0	0	0	0	0	0	0	0	0	0	0	0	0	0	0	0	0
CLDN18	chr3:137743448-137743566	+	137742664	137748638	excluded	0.00359712230215827	NA	0	0	0	0	0.00320769847634322	NA	0.00193986420950533	0	0	0	0.00201511335012594	0	0	0	0	NA	0	NA	0.00190294957183635	NA	0	NA	0	0	0.00275482093663912	0	0	0	0	0	0.00587659157688541	0	0	0	0	0	0.00208333333333333	0	0.0073394495412844	0	0	0
AADACL2	chr3:151458433-151458656	+	151451961	151461880	excluded	NA	NA	NA	NA	NA	NA	NA	NA	NA	NA	NA	NA	NA	NA	NA	NA	NA	NA	NA	NA	NA	NA	NA	NA	NA	NA	NA	NA	NA	NA	NA	NA	NA	NA	NA	NA	NA	NA	NA	NA	NA	NA	NA	NA
CAPN7	chr3:15282959-15283095	+	15282360	15283684	excluded	0.391304347826087	0.336842105263158	0.514285714285714	0.235294117647059	0.285714285714286	0.210526315789474	0.36144578313253	0.3	0.417910447761194	0.512820512820513	0.377777777777778	0.25	0.219178082191781	0.285714285714286	0.454545454545455	0.217391304347826	0.424242424242424	0.222222222222222	0.338028169014085	0.232558139534884	0.4	0.15	0.285714285714286	0.318181818181818	0.63768115942029	0.612244897959184	0.477611940298507	0.304347826086957	0.0625	0.260869565217391	0.38961038961039	0.355555555555556	0.432835820895522	0.296296296296296	0.329411764705882	0.430769230769231	0.558139534883721	0.450980392156863	0.272727272727273	0.246913580246914	0.454545454545455	0.153846153846154	0.433734939759036	0.177777777777778
DHX36	chr3:153998551-153998651	-	154000976	153998458	excluded	0	0.0458015267175573	0.0240963855421687	0.0266666666666667	0.0253164556962025	0.0879120879120879	0.0188679245283019	0.0425531914893617	0.0227272727272727	0.0238095238095238	0	0	0.0143884892086331	0.0119760479041916	0.032	0.0198019801980198	0.0476190476190476	0.0206185567010309	0.0186915887850467	0	0.015625	0.101010101010101	0	0	0.0526315789473684	0.0597014925373134	0	0	0	0.0388349514563107	0	0.0740740740740741	0.0392156862745098	0.0118343195266272	0.0285714285714286	0.0540540540540541	0.015625	0.0169491525423729	0.0645161290322581	0.0521739130434783	0.0377358490566038	0.0108108108108108	0	0
PLD1	chr3:171455321-171455449	-	171455681	171453427	excluded	0	0	0	0	0	0	0	NA	0	0	0	0	0	0	0	0	0	0	0	0	0	NA	NA	0	NA	0	0	0	NA	0	0	0	0	0	0	0	0	0	0	0	0	0	0	0
TMEM212	chr3:171644909-171644950	+	171633687	171655827	excluded	NA	NA	NA	NA	NA	NA	NA	NA	NA	NA	NA	NA	NA	NA	NA	NA	NA	NA	NA	NA	NA	NA	NA	NA	NA	NA	NA	NA	NA	NA	NA	NA	NA	NA	NA	NA	NA	NA	NA	NA	NA	NA	NA	NA
USP13	chr3:179408028-179408089	+	179399791	179418795	excluded	0	0.0833333333333333	0	0	0	0	0	NA	NA	0	0	0	0	0	0	NA	0	0.125	0.0952380952380952	NA	0	0.133333333333333	NA	0	0	0.0952380952380952	0	0	NA	NA	0	0.08	0.0666666666666667	0.181818181818182	0	0	0	0.111111111111111	NA	0	NA	0	0	NA
RNF168	chr3:196215477-196215554	-	196229743	196214449	excluded	0	0	0.0645161290322581	0	0	0	0	0	0	0.0833333333333333	0.0540540540540541	0	0	0	0.0540540540540541	0.0666666666666667	0	NA	0	0.1	0.0526315789473684	0	NA	0	0	0	0.08	0.0740740740740741	NA	0	0.0689655172413793	0.0625	0	0	0	0	0.1	0	0.0434782608695652	0	0	0.0307692307692308	0	0
PDCD6IP	chr3:33883388-33883566	+	33879819	33885603	excluded	0	0	0	0	0	0	0	0	0	0	0	0	0	0	0	0	0	0	0	0	0	0	0	0	0	0	0	0	0	0	0	0	0	0	0	0	0	0	0	0	0	0	0	0
DLEC1	chr3:38134280-38134371	+	38129879	38135095	excluded	0	0.476190476190476	NA	NA	NA	0	0.166666666666667	NA	NA	0.222222222222222	NA	NA	NA	NA	0.214285714285714	NA	NA	NA	0.137931034482759	NA	0.0902255639097744	0.4	NA	NA	0.0631578947368421	NA	NA	0.526315789473684	NA	NA	0.125	0	NA	0.375	NA	NA	NA	NA	NA	NA	NA	NA	NA	NA
ZKSCAN7	chr3:44609403-44609495	+	44607147	44609798	excluded	NA	0.285714285714286	NA	NA	NA	NA	NA	NA	NA	NA	0.142857142857143	NA	0	NA	0	NA	NA	0.307692307692308	NA	NA	NA	NA	NA	NA	0.333333333333333	NA	NA	NA	NA	NA	NA	NA	0.166666666666667	0.166666666666667	NA	0	NA	NA	NA	NA	NA	NA	NA	0
PTH1R	chr3:46942514-46942575	+	46940946	46942903	excluded	0	NA	0.19047619047619	NA	0	NA	0	0	0.0833333333333333	NA	0	0	0	NA	0	NA	0	0	0.0444444444444444	NA	0	NA	0	NA	0.0344827586206897	0	0.0416666666666667	NA	0.0833333333333333	NA	0	0.0540540540540541	0	NA	0	0	0.0487804878048781	0	0.08	NA	0	0	0	NA
SMARCC1	chr3:47779518-47779600	-	47787397	47777616	excluded	0	0	0	0	0	0.0294117647058824	0	0	0.0246913580246914	0	0	0	0	0	0	0	0	0	0	0	0	0	NA	0	0	0	0	0	NA	0	0	0	0	0	0	0	0	0	0	0	0	0	0	0
IFRD2	chr3:50327818-50327903	-	50327990	50327725	excluded	0.0571428571428571	0.012987012987013	0.0588235294117647	0.0470588235294118	0.105263157894737	0.037037037037037	0.0192307692307692	0.036036036036036	0.037037037037037	0.0588235294117647	0.126315789473684	0.0769230769230769	0.036144578313253	0.0148148148148148	0.05	0.0437956204379562	0.0655737704918033	0.037037037037037	0.10989010989011	0	0.10752688172043	0.0696517412935323	0.138888888888889	0	0.126984126984127	0.0240963855421687	0.0714285714285714	0	0.161616161616162	0.0476190476190476	0.0784313725490196	0.046875	0.104477611940299	0	0.111111111111111	0.0613496932515337	0.1	0.0689655172413793	0.304347826086957	0.280254777070064	0.0188679245283019	0.0242914979757085	0.0506329113924051	0.0105820105820106
EDEM1	chr3:5241276-5241380	+	5236966	5243437	excluded	0	0	0	0.024390243902439	0	0	0.015625	NA	0.0210526315789474	0	0	0	0	0	0	0	0	0	0	0	0	0	NA	0	0	0	0	0.00826446280991736	0	0	0	0	0.0172413793103448	0	0	0	0	0.010989010989011	0	0	0	0.010989010989011	0	0.00892857142857143
DNAH1	chr3:52432047-52432178	+	52431893	52432865	excluded	0.258064516129032	0.181818181818182	0	0.0909090909090909	0.148148148148148	0.235294117647059	0.216216216216216	0.266666666666667	0.2	0.2	0.228571428571429	0.133333333333333	0.153846153846154	NA	0.32	0.121212121212121	0.260869565217391	0.333333333333333	0.193548387096774	0.235294117647059	0.0705882352941176	0	0.25	0.32	0.150943396226415	0.3	0.244897959183673	0.125	0	0.121212121212121	0.275862068965517	0.13953488372093	0.363636363636364	0.277777777777778	0.307692307692308	0.214285714285714	0.32	0.208333333333333	0.333333333333333	0.171428571428571	0.222222222222222	NA	0.2	0.380952380952381
BAP1	chr3:52442489-52442622	-	52443569	52442093	excluded	0	0	0	0	0	0	0	0	0	0.0277777777777778	0	0	0	0	0	0	0	0	0.0163934426229508	0	0	0	0	0	0.0198019801980198	0	0.0149253731343284	0	0.0540540540540541	0	0	0	0.0120481927710843	0	0	0	0	0	0	0	0	0	0	0
RAD18	chr3:8955327-8955404	-	8977554	8954056	excluded	0	0	0	NA	0	0	0	0	0	0	0.0833333333333333	0	0	0.0571428571428571	0	0	0	0	0	NA	0	0	NA	0	0	0	0	0	NA	0	0	NA	0	0	0	0	0	0	0	0	NA	0	0	0
CAMK1	chr3:9801171-9801259	-	9801355	9799530	excluded	0	0	0	0	0	0	0	0	0	0	0	0	0	0	0	0	0	0	0	0	0	0	0	0	0	0	0	0	0	0	0	0	0	0	0	0	0	0	0	0	0	0	0	0
C4orf21	chr4:113469408-113469536	-	113474990	113468564	excluded	0	0.1	0.166666666666667	0	NA	NA	NA	NA	NA	NA	0.181818181818182	NA	0.153846153846154	0.0909090909090909	0.142857142857143	NA	NA	0	NA	NA	0	0.0555555555555556	NA	NA	NA	NA	0.333333333333333	0.153846153846154	NA	0	NA	NA	NA	0.125	NA	NA	NA	0.153846153846154	0.428571428571429	0.105263157894737	NA	NA	NA	0.142857142857143
SLC7A11	chr4:139103450-139103547	-	139104355	139101944	excluded	NA	NA	NA	NA	NA	NA	NA	NA	NA	NA	NA	NA	NA	0.0909090909090909	NA	0	NA	0	NA	NA	NA	NA	NA	NA	NA	NA	NA	NA	NA	0	NA	NA	NA	NA	NA	NA	NA	NA	NA	0.0588235294117647	NA	0	NA	0
SLC7A11	chr4:139106274-139106398	-	139135738	139104459	excluded	NA	NA	NA	NA	NA	NA	NA	NA	NA	NA	NA	NA	NA	0	NA	NA	NA	0.214285714285714	NA	NA	NA	NA	NA	NA	NA	NA	NA	NA	NA	NA	NA	NA	NA	NA	NA	NA	NA	NA	NA	0.0689655172413793	NA	0	NA	0.0714285714285714
KIAA0922	chr4:154394996-154395040	+	154388433	154471224	excluded	0	0	0	0	0	0	0	NA	0	0	0	0	0	0	0	0	0	0	0	0.153846153846154	0	NA	NA	0	0	NA	0	0	NA	0	0	0	0	0	NA	NA	0	0	0	NA	0	0	0	0
MAP9	chr4:156276867-156277036	-	156278600	156276312	excluded	0	0.114285714285714	0	0.137931034482759	NA	0	NA	NA	NA	0	0	0.0909090909090909	0	0	0	NA	0	0	0	NA	0	NA	NA	0	0	0	NA	0.0454545454545455	NA	NA	0	0	0.08	0	0.133333333333333	NA	0	0	0	NA	NA	NA	0	0
NEK1	chr4:170523158-170523255	-	170523664	170520348	excluded	0	0	0	0	0	NA	0	NA	0	0	0	0	0	0	0	NA	0	0	NA	NA	0	NA	NA	0	0	0	NA	0	NA	NA	0	NA	0	0	0	0	0	0	0	0	NA	0	0	0
WDR17	chr4:177036946-177037130	+	177032854	177041017	excluded	0	NA	NA	NA	NA	NA	NA	NA	NA	0.307692307692308	NA	NA	NA	NA	NA	NA	NA	NA	NA	NA	NA	NA	NA	NA	NA	NA	NA	NA	NA	NA	0	NA	0	NA	NA	NA	NA	NA	NA	NA	NA	NA	NA	NA
NCAPG	chr4:17816896-17816981	+	17816621	17818883	excluded	NA	0.181818181818182	NA	NA	NA	NA	NA	NA	NA	NA	0	NA	NA	0	NA	0	NA	0	NA	NA	NA	0	NA	0	NA	NA	NA	NA	NA	0	NA	NA	NA	0	NA	NA	NA	0	0	0	NA	0	NA	0
NEIL3	chr4:178243612-178243734	+	178231263	178256841	excluded	NA	NA	NA	NA	NA	NA	NA	NA	NA	NA	NA	NA	NA	NA	NA	NA	NA	NA	NA	NA	NA	NA	NA	NA	NA	NA	NA	NA	NA	NA	NA	NA	NA	NA	NA	NA	NA	NA	NA	NA	NA	NA	NA	0
TEC	chr4:48165718-48165784	-	48169794	48158751	excluded	NA	NA	0	NA	0	NA	0	0	0	NA	0	0	0	0	0	0	0	0	0	NA	0	0	NA	0	NA	0	0	NA	NA	NA	0	0	0	0	0	0	0	0	0	NA	NA	NA	0	0
UBA6	chr4:68489843-68489971	-	68490711	68488940	excluded	0	0	0.032258064516129	0	0	0	0	0	0	0	0	0	0	0	0	0	0	0	0	0	0	0	0	0	0	0	0	0	0	0	0	0	0	0	0	0	0	0	0	0	0	0	0	0
TMPRSS11E	chr4:69337177-69337341	+	69334664	69340440	excluded	NA	0	NA	NA	NA	0	NA	0	NA	NA	NA	0	NA	0	NA	NA	NA	0	NA	0	NA	NA	NA	NA	NA	NA	NA	NA	NA	NA	NA	NA	NA	NA	NA	NA	NA	NA	NA	NA	NA	0.00147167034584253	NA	0
GC	chr4:72620694-72620824	-	72622428	72620225	excluded	NA	NA	NA	NA	NA	NA	NA	NA	NA	NA	NA	NA	NA	NA	NA	NA	NA	NA	NA	NA	NA	NA	NA	NA	NA	NA	NA	NA	NA	NA	NA	NA	NA	NA	NA	NA	NA	NA	NA	NA	NA	NA	NA	NA
ENOPH1	chr4:83372195-83372398	+	83369174	83375874	excluded	0.0659340659340659	0.0961538461538462	0.0952380952380952	0.116666666666667	0.028169014084507	0.0240963855421687	0.0555555555555556	0.119402985074627	0.0606060606060606	0	0.0235294117647059	0.08	0.110344827586207	0.0760869565217391	0.101010101010101	0.0563380281690141	0.163934426229508	0.09375	0.0526315789473684	0.172839506172839	0.131868131868132	0.0579710144927536	0	0.16	0.0533333333333333	0.120481927710843	0.160919540229885	0.101010101010101	0.03125	0.176470588235294	0.108108108108108	0.0842105263157895	0.101010101010101	0.0769230769230769	0.184615384615385	0.0888888888888889	0.027027027027027	0.0662251655629139	0.037037037037037	0.0993788819875776	0.0338983050847458	0.127388535031847	0.123711340206186	0.0437956204379562
HELQ	chr4:84364669-84364767	-	84367166	84362556	excluded	0	0	0	NA	0	0	0	0	0.125	0	0.133333333333333	0.285714285714286	0	NA	0	NA	NA	0	0.105263157894737	0	0	0.181818181818182	NA	0	0	0	0	0	NA	NA	0	0	0	0.1	0.0952380952380952	0	0.08	0	NA	0	NA	0	0	0.0869565217391304
FAM175A	chr4:84393374-84393441	-	84397795	84391549	excluded	0.0317460317460317	0	0	0	0.0952380952380952	0.0952380952380952	0.16	0	0	0.0307692307692308	0.0416666666666667	0	0.0416666666666667	0.0714285714285714	0.13953488372093	0	0	0.0625	0.148148148148148	0.08	0.0350877192982456	NA	NA	NA	0.0666666666666667	0	0	0	NA	NA	0	0	0.0434782608695652	0.03125	0	0	0	0	0	0.0555555555555556	0	0.1	0.111111111111111	0
CDS1	chr4:85525395-85525523	+	85504671	85530581	excluded	0	0	0	0	0	0	0	0	0	0	0	0	0	0	0	0	0	0	0	0	0	0	NA	0	0	0	0	0	0	0	0	0	0	0	0	0	0	0	0	0	NA	0	0	0
ZNF608	chr5:123976944-123977098	-	123979203	123974907	excluded	0.0425531914893617	0	0.15	0	0.17910447761194	0.0465116279069767	0.0842105263157895	0	0	0	0.0727272727272727	0.0588235294117647	0.0677966101694915	0	0.0392156862745098	0	0.0967741935483871	0	0.130434782608696	0	0	NA	0.0465116279069767	0.142857142857143	0	0	0.05	0	0	0	0	0.04	0.0246913580246914	0	0.254545454545455	0	0.135593220338983	0	0.105263157894737	0	0.0588235294117647	0.111111111111111	0.032258064516129	0
DDX46	chr5:134102606-134102750	+	134099782	134106592	excluded	0.0476190476190476	0.0212765957446809	0	0	0	0.0454545454545455	0	0	0	0	0	0	0	0.016	0	0	0	0	0	0	0	0	0	0	0	0	0.0208333333333333	0	0	0	0	0	0.05	0	0	0	0.021505376344086	0.0192307692307692	0	0	0	0	0	0
KIF20A	chr5:137521200-137521399	+	137520886	137521649	excluded	NA	0	NA	0	NA	NA	NA	0.307692307692308	NA	NA	NA	0	NA	0.125	NA	NA	NA	0.0677966101694915	NA	0	NA	0.0571428571428571	NA	0.0769230769230769	NA	NA	NA	NA	NA	0.193548387096774	NA	0	NA	0	NA	NA	NA	NA	0	0	NA	0.0625	NA	0.0454545454545455
NSD1	chr5:176665237-176665508	+	176662946	176666756	excluded	0.117647058823529	0.0384615384615385	0.260869565217391	0.256410256410256	0.166666666666667	0.16	0.037037037037037	0	0.0540540540540541	0.102564102564103	0.337662337662338	0.0555555555555556	0.126984126984127	0.125	0.133333333333333	0	0.125	0.0833333333333333	0.0740740740740741	0.129032258064516	0.147058823529412	0.0434782608695652	NA	0.09375	0.0571428571428571	0.148148148148148	0.146341463414634	0.0444444444444444	NA	0.0952380952380952	0.178571428571429	0.150943396226415	0.210526315789474	0.271604938271605	0.238095238095238	0.121212121212121	0.03125	0.233766233766234	0.208333333333333	0.0909090909090909	0.235294117647059	0	0.138888888888889	0.238805970149254
GRK6	chr5:176859706-176859807	+	176859311	176860147	excluded	0	0	0	0	0	0	0	0	0	0	0	0	0	0	0	0	0	0	0	0	0	0	0	0	0	0	0	0	0	0	0	0	0	0	0	0	0	0	0	0	0	0.0105820105820106	0	0
TBC1D9B	chr5:179326188-179326307	-	179331701	179321614	excluded	0	0	0	0	0	0	0	0	0	0	0	0	0	0	0	0	0	0	0	0	0	0	0	0.00772200772200772	0.0175438596491228	0	0	0	0	0	0	0	0	0	0	0	0	0	0	0	0	0	0	0
TTC23L	chr5:34869009-34869118	+	34867174	34880285	excluded	NA	NA	NA	NA	NA	NA	NA	NA	NA	NA	NA	NA	NA	NA	NA	NA	NA	NA	NA	NA	NA	NA	NA	NA	NA	NA	NA	NA	NA	NA	NA	NA	NA	NA	NA	NA	NA	NA	NA	NA	NA	NA	NA	NA
C5orf34	chr5:43502473-43502597	-	43503766	43494703	excluded	NA	NA	NA	NA	NA	NA	NA	NA	NA	NA	NA	NA	NA	0	NA	NA	NA	NA	NA	NA	NA	0.0625	NA	NA	NA	NA	NA	NA	NA	NA	NA	NA	NA	NA	NA	NA	NA	NA	NA	0.117647058823529	NA	NA	NA	NA
NNT	chr5:43700220-43700339	+	43677908	43702722	excluded	0	0	0	0.0161290322580645	0.021505376344086	0	0	0	0	0	0	0	0	0	0	0.024390243902439	0	0	0	0	0	0	0	0	0	0	0	0	0	0	0.0210526315789474	0	0	0	0	0	0	0	0.0210526315789474	0	0	0	0	0
PARP8	chr5:50084356-50084423	+	50074484	50090040	excluded	0	0	0	0	0	0	0	0	0	0	0	0	0	0	0	0	0	0	0	0	0	0	0	0	0	0	0	0	0	0	0	0	0	0	0	0.0327868852459016	0	0	0	0	0	0	0	0
DDX4	chr5:55086403-55086533	+	55083828	55088468	excluded	NA	NA	NA	NA	NA	NA	NA	NA	NA	NA	NA	NA	NA	NA	NA	NA	NA	NA	NA	NA	NA	NA	NA	NA	NA	NA	NA	NA	NA	NA	NA	NA	NA	NA	NA	NA	NA	NA	NA	NA	NA	NA	NA	NA
ZFYVE16	chr5:79768579-79768742	+	79755313	79769572	excluded	0	0.018348623853211	0.0563380281690141	0	0	0	0	0	0.0571428571428571	0.0192307692307692	0	0	0.0396039603960396	0	0	0	0	0	0	0	0.0175438596491228	0	0	0.0277777777777778	0	0	0.0165289256198347	0.0142857142857143	0	0	0.0512820512820513	0	0.0296296296296296	0.0176211453744493	0.0769230769230769	0	0.0449438202247191	0.00803212851405622	0	0	0	0.0238095238095238	0.0232558139534884	0.018018018018018
LACE1	chr6:108723199-108723258	+	108687536	108768416	excluded	0	0	0	NA	NA	NA	NA	NA	NA	0	NA	0.181818181818182	0	0	NA	NA	NA	0	NA	NA	NA	0	NA	0	NA	NA	NA	NA	NA	0.142857142857143	NA	0	0	0	NA	NA	NA	0	0	NA	NA	0	NA	0
ADGB	chr6:147036517-147036551	+	147022206	147038018	excluded	NA	NA	NA	NA	NA	NA	NA	NA	NA	NA	NA	NA	NA	NA	NA	NA	NA	NA	NA	NA	0.303030303030303	NA	NA	NA	0.357142857142857	NA	NA	NA	NA	NA	NA	NA	NA	NA	NA	NA	NA	NA	NA	NA	NA	NA	NA	NA
PARK2	chr6:161781119-161781237	-	161807825	161771243	excluded	NA	NA	0	NA	NA	NA	NA	NA	0	NA	0	NA	NA	NA	0	NA	NA	NA	NA	NA	NA	NA	NA	NA	NA	NA	NA	NA	NA	NA	NA	NA	NA	NA	NA	NA	NA	NA	NA	NA	NA	NA	NA	NA
USP49	chr6:41771543-41771748	-	41773365	41767676	excluded	NA	0	NA	0	NA	0	0	NA	0	0	0	0	NA	0	NA	NA	NA	0	NA	NA	NA	0	NA	0	NA	0	0	0	NA	NA	NA	NA	NA	0	NA	NA	NA	0	NA	NA	NA	NA	0	0
TMEM63B	chr6:44121809-44121925	+	44121580	44122101	excluded	0	0	0	0	0	0	0	0	0	0	0	0	0	0	0	0	0	0	0	0	0	0	0	0	0	0	0	0	0	0	0	0	0	0	0	0	0	0	0	0	0	0.00809716599190283	0	0
NFKBIE	chr6:44230296-44230399	-	44232718	44229585	excluded	0.142857142857143	0	0.2	0	0.1	0.0454545454545455	0.0740740740740741	0.0571428571428571	0.181818181818182	0	0.0689655172413793	0	0.04	0	0.08	0	0.08	0	0	0	0	0	0	0	0	0.0425531914893617	0.0454545454545455	0	0.105263157894737	0.0882352941176471	0.0666666666666667	0.0327868852459016	NA	0.0289855072463768	0.105263157894737	0.0714285714285714	0	0.0246913580246914	0	0	0.0588235294117647	0.0333333333333333	0.0294117647058824	0.0251572327044025
FBXO24	chr7:100197653-100197824	+	100193329	100198156	excluded	NA	NA	NA	NA	NA	NA	NA	NA	NA	NA	NA	NA	NA	NA	NA	NA	NA	NA	NA	NA	NA	NA	NA	NA	NA	NA	NA	NA	NA	NA	NA	NA	NA	NA	NA	NA	NA	NA	NA	NA	NA	NA	NA	NA
MUC17	chr7:100693764-100693916	+	100692663	100694893	excluded	NA	NA	NA	NA	NA	NA	NA	NA	NA	NA	NA	NA	NA	NA	NA	0.0274914089347079	NA	NA	NA	NA	NA	NA	NA	NA	NA	NA	NA	NA	NA	0.036697247706422	NA	NA	NA	NA	NA	NA	NA	NA	NA	NA	NA	NA	NA	NA
DOCK4	chr7:111422919-111422980	-	111423912	111418425	excluded	0	0	0	0	0	0	0.0227272727272727	NA	0	0	0	0	0	0	0	0	0	0	0	0	0	NA	NA	0	0	0	0	0	NA	0	0	0.0512820512820513	0	0	0.0148148148148148	0	0	0	0	0	0	0	0	0
SCIN	chr7:12683762-12683940	+	12680142	12684208	excluded	0.25	0.08	0.222222222222222	0	0.0645161290322581	0.107142857142857	0	0.0390243902439024	NA	0	0.125	0.0625	0.0606060606060606	0	0.114285714285714	0	0.315789473684211	0.028169014084507	0.0869565217391304	0	0	0.0613026819923372	0.0769230769230769	0.0487804878048781	0.153846153846154	0.153846153846154	0	0.0220994475138122	0.125	NA	0.315789473684211	0	0.176470588235294	0	0.133333333333333	0.0714285714285714	0	0.0416666666666667	0.153846153846154	0.285714285714286	0.0740740740740741	0.0645161290322581	0	0.028169014084507
RBM28	chr7:127965870-127965944	-	127970871	127964747	excluded	0	0.0263157894736842	0.0465116279069767	0	0	0.148148148148148	0	0	0.0952380952380952	0	0	0.0588235294117647	0	0.078125	0.05	0.0975609756097561	0	0.032258064516129	0.0740740740740741	0	0.0588235294117647	0.0952380952380952	0	0	0	0.0689655172413793	0.0571428571428571	0.2	0.105263157894737	0	0	0	0	0.03125	0.0645161290322581	0	0	0.0816326530612245	0.0740740740740741	0.0606060606060606	0.0952380952380952	0.0212765957446809	0.0645161290322581	0.0810810810810811
SMO	chr7:128849129-128849238	+	128848692	128850203	excluded	0	0	0.133333333333333	0	0.0740740740740741	0	0	0.0833333333333333	0	0	0	0	0	0	0	0.117647058823529	NA	0	0.0625	0	0	0.0701754385964912	0	0	0	0	0.0645161290322581	0	NA	0	0	0	0	0	0	0	0.181818181818182	0	NA	0	0	0.054421768707483	0	0
SLC35B4	chr7:133989556-133989606	-	133991423	133986862	excluded	0	0	0	0	0	0	0	0	0	0	0.0869565217391304	0	0	0	0	0	0	0.0769230769230769	0	0	0	0	NA	0	0	0	0	0	NA	0	0.0833333333333333	0.0952380952380952	0	0	0.181818181818182	0	0	0	0	0	0	0.0294117647058824	0	0.0416666666666667
GSTK1	chr7:142965183-142965277	+	142964826	142965880	excluded	0	0	0	0	0	0	0	0	0	0	0	0	0	0	0	0	0	0	0	0	0	0.00554016620498615	0	0	0	0	0	0	0	0.00143061516452074	0	0	0	0	0	0	0	0.00231749710312862	0	0	0.00345423143350604	0	0	0
WDR60	chr7:158715067-158715240	+	158711560	158716261	excluded	0	0	0	0	0	0	0	0	0	0	0	0	0	0	0	0	0	0	0	0	0	0	0	0	0.032258064516129	0.0769230769230769	0	0	0.0476190476190476	0	0	0	0	0.0434782608695652	0.0377358490566038	0	0.03125	0	0	0	0	0	0.1	0
BRAT1	chr7:2584542-2584690	-	2586957	2583596	excluded	0	0.0714285714285714	0.0645161290322581	0.111111111111111	0.111111111111111	0.163265306122449	0.0606060606060606	0.0701754385964912	0.0655737704918033	0.0327868852459016	0.0571428571428571	0.0277777777777778	0.0674157303370786	0.120481927710843	0.0705882352941176	0.0240963855421687	0.0526315789473684	0.0317460317460317	0.0235294117647059	0	0.051948051948052	0.160583941605839	0	0.051948051948052	0.109090909090909	0	0	0.0563380281690141	0.0689655172413793	0.0408163265306122	0.0344827586206897	0.130434782608696	0.0697674418604651	0.043956043956044	0.0769230769230769	0.102564102564103	0	0.0454545454545455	0.0487804878048781	0.0363636363636364	0	0.0559440559440559	0.170212765957447	0
DDC	chr7:50566845-50566940	-	50571690	50563115	excluded	NA	0.0869565217391304	NA	NA	NA	NA	NA	NA	NA	NA	NA	NA	NA	NA	NA	0	NA	NA	NA	NA	NA	NA	NA	NA	NA	NA	NA	0	NA	0	NA	0	0	NA	NA	NA	NA	NA	NA	0.031413612565445	NA	NA	NA	NA
TYW1	chr7:66520821-66520874	+	66515053	66532271	excluded	0	0.0425531914893617	0	0	0.0689655172413793	0	0	0.0952380952380952	0.0645161290322581	0	0	0	0	0	0.0816326530612245	0.111111111111111	0	0.028169014084507	0	0.0851063829787234	0	0	0	0	0.0625	0	0.0606060606060606	0.0540540540540541	0	0.04	0	0	0	0	0	0.105263157894737	0	0.0454545454545455	NA	0.0425531914893617	0	0.0317460317460317	0	0
CCZ1B	chr7:6859396-6859572	-	6861911	6854476	excluded	0	0.0473372781065089	0	0	0	0.102564102564103	0.0625	0.0923076923076923	0.0754716981132075	0.108108108108108	0.08	0.0975609756097561	0.0377358490566038	0.108108108108108	0.0454545454545455	0.04	0	0	0	0	0.0338983050847458	0.037037037037037	0	0.0465116279069767	0	0.153846153846154	0.0273972602739726	0.0317460317460317	0	0.0677966101694915	0.0444444444444444	0.0714285714285714	0.0317460317460317	0.0224719101123595	0.117647058823529	0	0.111111111111111	0.0449438202247191	0	0.0701754385964912	0.0689655172413793	0.0373831775700935	0.0769230769230769	0.0493827160493827
LAT2	chr7:73635966-73636022	+	73635064	73638053	excluded	0	0	0.0212765957446809	0	0	0	0	0.0357142857142857	0.0277777777777778	0	0	0.0277777777777778	0	0	0	0	0	0	0	0	0	0	0	0	0	0	0	0	0	0	0	0.02	0	0	0.0169491525423729	0.0263157894736842	0	0	0	0	0	0.0336134453781513	0	0.0326086956521739
ANKIB1	chr7:92021554-92021606	+	92020658	92025678	excluded	0	0	0	0	0	0	0	0	0	0	0	0	0	0.0418848167539267	0	0	0	0.0196078431372549	0.0540540540540541	0.0476190476190476	0.0357142857142857	0	NA	0	0.0540540540540541	0	0.05	0	NA	0	0	0	0.0526315789473684	0.0459770114942529	0	0.0555555555555556	0.0289855072463768	0	0	0.0338983050847458	0	0	0	0
ZKSCAN5	chr7:99117791-99117927	+	99117532	99123435	excluded	0.307692307692308	0.555555555555556	0.37037037037037	NA	NA	NA	0.518518518518518	NA	0.428571428571429	0	0.705882352941177	0	0.4	0.333333333333333	0.222222222222222	NA	NA	0.545454545454545	NA	NA	0.4	0.25	NA	NA	0.571428571428571	0.333333333333333	0.352941176470588	0.470588235294118	NA	0.333333333333333	0.555555555555556	NA	0.444444444444444	0.357142857142857	0.375	0.625	NA	0.363636363636364	NA	0.421052631578947	NA	0.390243902439024	NA	0.266666666666667
TAF2	chr8:120831585-120831746	-	120843916	120818641	excluded	0	0	0	0.1	0	0	0.0645161290322581	NA	0.0555555555555556	0.08	0.0645161290322581	0.114285714285714	0.0606060606060606	0.0425531914893617	0.0555555555555556	0	0	0	0	0	0	0	NA	0.0666666666666667	0	0	0	0	NA	0	0	0	0.0377358490566038	0.0540540540540541	0	0	0.0869565217391304	0	0	0	NA	0	0.177777777777778	0.08
SHARPIN	chr8:145153983-145154108	-	145154179	145153897	excluded	0.155339805825243	0.205607476635514	0.136752136752137	0.107344632768362	0.147058823529412	0.103092783505155	0.197530864197531	0.139194139194139	0.171052631578947	0.161764705882353	0.218978102189781	0.0806451612903226	0.210045662100457	0.12972972972973	0.116129032258065	0.159574468085106	0.131578947368421	0.10958904109589	0.168067226890756	0.0848484848484849	0.171052631578947	0.243697478991597	0.21259842519685	0.05	0.122448979591837	0.0927152317880795	0.118421052631579	0.192982456140351	0.212962962962963	0.148148148148148	0.165413533834586	0.147368421052632	0.178010471204188	0.0838323353293413	0.153846153846154	0.179487179487179	0.196078431372549	0.0935672514619883	0.165413533834586	0.110236220472441	0.121212121212121	0.203208556149733	0.0842105263157895	0.130434782608696
POLR3D	chr8:22105666-22105791	+	22105521	22105993	excluded	0	0.04	0.0714285714285714	0	0	0.0571428571428571	0.25	0	0	0	0.0476190476190476	0.05	0	0	0	0	0.0540540540540541	0	0	0	0.0727272727272727	0.0526315789473684	0.114285714285714	0.0645161290322581	0	0	0	0.0350877192982456	0	0	0.111111111111111	0	0.121212121212121	0	0.0833333333333333	0	0.27027027027027	0	0.0571428571428571	0	0	0.0222222222222222	0	0
POLR3D	chr8:22106556-22106822	+	22106162	22107587	excluded	0	0	0.0666666666666667	0	0.0571428571428571	0	0	0.137931034482759	0	0	0.0476190476190476	0	0	0	0	0	0.0952380952380952	0.0563380281690141	0	0	0.0384615384615385	0	0.121212121212121	0	0	0	0.133333333333333	0.0526315789473684	0.0909090909090909	0	0.0952380952380952	0	0	0	0.08	0.04	0.157894736842105	0	0	0.0285714285714286	0	0	0.05	0.0235294117647059
MAK16	chr8:33347802-33347857	+	33346657	33353059	excluded	0	0	0	0.0909090909090909	0	0	0.272727272727273	0.08	0.0833333333333333	0	0.0666666666666667	0	0.0454545454545455	0.0425531914893617	0.0740740740740741	0	0.153846153846154	0	0	0.08	0.111111111111111	0	NA	0	0.0952380952380952	0	0	0.0555555555555556	0	0	0	0	0.0851063829787234	0	0.117647058823529	0	0	0	0	0	0.16	0	0	0
TGS1	chr8:56695306-56695371	+	56686278	56698277	excluded	0	0.0454545454545455	0	0.0317460317460317	0	0	0.0384615384615385	0	0	0	0	0.0384615384615385	0.0307692307692308	0.0327868852459016	0.0487804878048781	0	0	0	0	0	0.032258064516129	0.125	NA	0	0.181818181818182	0.0740740740740741	0	0	0	0	0	0.0476190476190476	0.0655737704918033	0	0	0	0.0434782608695652	0.0769230769230769	0.0465116279069767	0	NA	0	0	0
CPA6	chr8:68430157-68430282	-	68536410	68423890	excluded	NA	NA	NA	NA	NA	NA	NA	NA	NA	NA	NA	NA	NA	NA	NA	0.555555555555556	NA	NA	NA	NA	NA	NA	NA	NA	NA	NA	NA	NA	NA	0.153846153846154	NA	0.232558139534884	NA	NA	NA	0.272727272727273	NA	NA	NA	NA	NA	0.8	NA	NA
SLC26A7	chr8:92350377-92350460	+	92346675	92352631	excluded	NA	NA	NA	NA	NA	NA	NA	NA	NA	NA	NA	NA	NA	NA	NA	NA	NA	NA	NA	NA	NA	NA	NA	NA	NA	NA	NA	NA	NA	NA	NA	NA	NA	NA	NA	NA	NA	NA	NA	NA	NA	NA	NA	NA
CDH17	chr8:95164095-95164340	-	95172198	95161102	excluded	NA	NA	NA	NA	NA	NA	NA	NA	NA	NA	NA	NA	NA	NA	NA	0.00209863588667366	NA	NA	NA	NA	NA	NA	NA	NA	NA	NA	NA	NA	NA	0.0104529616724739	NA	NA	NA	NA	NA	NA	NA	NA	NA	0.00140548137737175	NA	NA	NA	NA
DPY19L4	chr8:95793311-95793394	+	95792643	95795897	excluded	0.0256410256410256	0	0.037037037037037	0	0	0	0	0	0	0	0.0303030303030303	0.0307692307692308	0	0	0.0222222222222222	0.0235294117647059	0	0	0	0	0	0	NA	0.021978021978022	0.03125	0	0.0851063829787234	0.0338983050847458	0	0	0	0	0.0204081632653061	0	0	0	0	0	0.03125	0	0	0	0	0.0384615384615385
NCBP1	chr9:100405485-100405642	+	100403944	100407398	excluded	0	0	0	0	0	0	0	0	0	0.0784313725490196	0	0	0	0	0	0	0	0	0	0	0	0	0	0	0	0	0	0	0	0	0	0	0	0	0	0	0	0	0	0	0	0	0	0
NCBP1	chr9:100407892-100408014	+	100407506	100409773	excluded	0.0625	0.0839779005524862	0	0.0677966101694915	0	0	0	0	0	0.0392156862745098	0	0.0625	0	0	0	0.0176991150442478	0	0.0186915887850467	0	0	0	0.021978021978022	0	0	0.03125	0	0	0	0	0	0.16	0	0	0.0261437908496732	0.102564102564103	0.0333333333333333	0.0476190476190476	0	0.0833333333333333	0	0	0.027027027027027	0	0.0540540540540541
TGFBR1	chr9:101908766-101908891	+	101907170	101909935	excluded	0	0	0	0	0.024390243902439	0	0	0	0	0.0217391304347826	0	0	0	0	0	0	0	0.0144927536231884	0	0	0	0	NA	0	0	0	0	0	0	0.0487804878048781	0	0.0277777777777778	0	0.0105263157894737	0	0	0	0.00865800865800866	0.0240963855421687	0.0294117647058824	0	0	0	0
PSMD5	chr9:123595589-123595734	-	123605014	123594223	excluded	0	0	0	0	0	0	0	0	0.0384615384615385	0	0	0	0	0	0	0	0	0	0	0	0	0.0769230769230769	NA	0	0	0	0.0392156862745098	0	0	0.0444444444444444	0	0	0	0	0.0344827586206897	0	0.03125	0.024390243902439	0	0	0	0	0	0
DENND4C	chr9:19324359-19324505	+	19316837	19325936	excluded	0	0	0.0317460317460317	0	0	0	0	NA	0	0	0	0	0	0	0	0	0	0	0	0	0	0	NA	0	0	0	0	0	NA	0	0	0	0.0115606936416185	0	0	0	0	0	0	0	0	0	0	0
RP11-146D12.2	chr9:42416904-42417017	+	42412118	42419016	excluded	NA	NA	NA	NA	NA	NA	NA	NA	NA	NA	NA	NA	NA	NA	NA	NA	NA	NA	NA	NA	NA	NA	NA	NA	NA	NA	NA	NA	NA	NA	NA	NA	NA	NA	NA	NA	NA	NA	NA	NA	NA	NA	NA	NA
KIF27	chr9:86517974-86518933	-	86523366	86514719	excluded	0.857142857142857	0.424242424242424	0.692307692307692	0.631578947368421	NA	NA	0.736842105263158	NA	0.857142857142857	0.260869565217391	0.947368421052632	0.266666666666667	NA	0.0909090909090909	0.666666666666667	NA	NA	NA	NA	NA	NA	NA	NA	0.75	0.740740740740741	0.777777777777778	0.96551724137931	0.818181818181818	NA	NA	0.666666666666667	0.823529411764706	0.833333333333333	0.705882352941177	0.782608695652174	0.818181818181818	0.75	0.56	0.777777777777778	NA	NA	NA	0.75	0.782608695652174
PCYT1B	chrX:24605357-24605436	-	24608139	24597575	excluded	NA	NA	NA	NA	NA	NA	NA	NA	NA	NA	0	NA	NA	NA	0	NA	NA	NA	NA	NA	0.0740740740740741	NA	NA	NA	0	NA	NA	NA	NA	NA	NA	NA	NA	NA	NA	NA	NA	NA	NA	NA	NA	0	NA	NA
DMD	chrX:31838091-31838200	-	31854834	31792309	excluded	NA	NA	NA	NA	NA	NA	NA	NA	NA	NA	NA	NA	NA	0	NA	NA	NA	NA	NA	NA	0	NA	NA	NA	0	NA	NA	NA	NA	NA	NA	NA	NA	NA	NA	NA	NA	NA	NA	NA	NA	NA	NA	NA
RBMY1E	chrY:24058315-24058493	-	24061512	24056400	excluded	NA	NA	NA	NA	NA	NA	NA	NA	NA	NA	NA	NA	NA	NA	NA	NA	NA	NA	NA	NA	NA	NA	NA	NA	NA	NA	NA	NA	NA	NA	NA	NA	NA	NA	NA	NA	NA	NA	NA	NA	NA	NA	NA	NA
ATRNL1	chr10:116888170-116888272	+	116887485	116889088	included	NA	NA	NA	NA	NA	NA	NA	NA	NA	NA	NA	NA	NA	NA	NA	NA	NA	NA	NA	NA	NA	0	NA	NA	NA	NA	NA	NA	NA	NA	NA	NA	NA	NA	NA	NA	NA	NA	NA	NA	NA	NA	NA	NA
PPP2R2D	chr10:133748397-133748510	+	133748059	133753534	included	0.228571428571429	0.0508474576271186	0.204819277108434	0.348837209302326	0.186440677966102	0.111111111111111	0.162790697674419	0.103448275862069	0.238095238095238	0.132075471698113	0.163265306122449	0.243243243243243	0.28125	0.0967741935483871	0.129411764705882	0.115384615384615	0.2	0.313432835820896	0.265822784810127	0.1	0.162162162162162	0.121212121212121	0.142857142857143	0.168539325842697	0.169230769230769	0.157894736842105	0.195402298850575	0.14	0.0952380952380952	0.111111111111111	0.164179104477612	0.255813953488372	0.204545454545455	0.184210526315789	0.146341463414634	0.16	0.204545454545455	0.0588235294117647	0.09375	0.0196078431372549	0.377777777777778	0.116279069767442	0.186440677966102	0.227272727272727
STK32C	chr10:134022798-134022868	-	134036144	134022605	included	0.111111111111111	0.04	0.0833333333333333	0.105263157894737	0.209302325581395	0.0769230769230769	0.103448275862069	0.0847457627118644	NA	0	0.333333333333333	0	0.0769230769230769	0.103448275862069	0.0666666666666667	0	0.272727272727273	0.368421052631579	0.0833333333333333	0.0967741935483871	0.0869565217391304	NA	0.0625	0.05	0.0909090909090909	NA	0.234042553191489	0	0	0.0526315789473684	0.111111111111111	0.0645161290322581	0.125	0.0909090909090909	0.153846153846154	0.0303030303030303	NA	0.05	0.0625	0.0434782608695652	0.0731707317073171	0.0434782608695652	0	0.0731707317073171
MSRB2	chr10:23407974-23408063	+	23399247	23408232	included	0	0	0.0135135135135135	0	0	0.00763358778625954	0	0.00917431192660551	0.0131578947368421	0	0	0.0175438596491228	0	0.0214592274678112	0.00444444444444444	0.0170648464163823	0.0260869565217391	0.0155038759689922	0	0.0212765957446809	0.00847457627118644	0	0	0	0.00636942675159236	0	0	0.00769230769230769	0	0.00625	0.012987012987013	0.0232558139534884	0.0087719298245614	0.00325732899022801	0	0	0	0.004149377593361	0	0.0029673590504451	0.00465116279069767	0.0144927536231884	0	0.00813008130081301
ASB13	chr10:5684435-5684516	-	5690932	5683924	included	0	NA	0	0.111111111111111	0.04	NA	0.0434782608695652	0.0344827586206897	0.04	0	0.024390243902439	0.0285714285714286	0.0447761194029851	0	0	0.024390243902439	0.0285714285714286	0.0212765957446809	0.0333333333333333	0	0	0	0.0909090909090909	0	0	NA	0.0714285714285714	0.0212765957446809	0	0.0212765957446809	0.0526315789473684	0.0714285714285714	0.0153846153846154	0	0	0.037037037037037	0.0526315789473684	0.0731707317073171	0.0416666666666667	0.0114942528735632	0	0.0833333333333333	0.024390243902439	0.0740740740740741
DNA2	chr10:70230245-70230369	-	70231547	70229920	included	NA	NA	NA	NA	NA	NA	NA	NA	NA	NA	NA	NA	NA	0	NA	NA	NA	NA	NA	NA	NA	NA	NA	NA	NA	NA	NA	NA	NA	NA	NA	NA	NA	NA	NA	NA	NA	NA	NA	NA	NA	0	NA	NA
MICU1	chr10:74139221-74139341	-	74167686	74135630	included	0.00884955752212389	0.00869565217391304	0.0105263157894737	0.0128755364806867	0	0.0247933884297521	0	0.0099009900990099	0.0222222222222222	0.0105263157894737	0.0175438596491228	0.0101010101010101	0.00540540540540541	0.00478468899521531	0.00869565217391304	0	0	0.00680272108843537	0.0161290322580645	0	0.0185185185185185	0.0188679245283019	0	0.00606060606060606	0.037037037037037	0.0212765957446809	0	0.029126213592233	0.0117647058823529	0	0	0.0101010101010101	0	0.00460829493087558	0.0232558139534884	0	0	0.00869565217391304	0.0105263157894737	0.00689655172413793	0	0.0128205128205128	0.00934579439252336	0.0065359477124183
EXOC6	chr10:94759006-94759144	+	94757372	94773950	included	0.0136986301369863	0	0.04	0	0.0612244897959184	0	0	0	0.12	0.027027027027027	0.114285714285714	0.05	0.025	0.0344827586206897	0.0136986301369863	0.027027027027027	0.0434782608695652	0	0.0344827586206897	0.0588235294117647	0.0408163265306122	NA	0	0	0.037037037037037	0	0.0277777777777778	0.037037037037037	0	0.0555555555555556	0.0204081632653061	0	0.0377358490566038	0.0163934426229508	0.0392156862745098	0.0416666666666667	0.0144927536231884	0.0217391304347826	0.024390243902439	0.027027027027027	0	0	0.027027027027027	0
RBP7	chr1:10064150-10064365	+	10057389	10067627	included	0	NA	0	NA	0	NA	0	NA	0	0	NA	NA	0	NA	0	NA	NA	0	0	0.032258064516129	0	NA	0	NA	0	0	0	NA	0	NA	0	0	0	NA	0	0	0	0.0196078431372549	0.037037037037037	NA	0	0	0	NA
UBE4B	chr1:10226301-10226400	+	10221344	10228193	included	0	0.0126582278481013	0.0196078431372549	0	0.027027027027027	0	0.0181818181818182	0	0	0.0169491525423729	0	0	0	0.0294117647058824	0.032258064516129	0.0136986301369863	0	0	0	0.0204081632653061	0.0153846153846154	0	NA	0	0	0.0256410256410256	0	0	0	0	0	0	0.0140845070422535	0.00934579439252336	NA	0	0	0	0.0188679245283019	0	0	0	0	0.0144927536231884
ARHGAP42	chr11:100856804-100857083	+	100849780	100858243	included	0	0	0.0232558139534884	0.03125	0.04	0	0.027027027027027	NA	0.0256410256410256	0.027027027027027	0.0384615384615385	0	0	0	0	0	0	0	0	0.027027027027027	0	NA	NA	NA	0	0	0	0	NA	NA	0	0	0	0	0.0285714285714286	0	0.0232558139534884	0	0	0	NA	0	0	0
CASP5	chr11:104865915-104865980	-	104866466	104865074	included	NA	NA	NA	NA	NA	NA	NA	NA	NA	NA	NA	NA	NA	NA	NA	NA	NA	NA	NA	NA	NA	NA	NA	NA	NA	NA	NA	NA	0	NA	NA	NA	NA	NA	NA	NA	NA	NA	NA	0	NA	NA	NA	0
RNF141	chr11:10553373-10553562	-	10555562	10552298	included	0.0103092783505155	0.0136986301369863	0	0	0.00740740740740741	0	0	0	0	0	0.0065359477124183	0.00934579439252336	0.00558659217877095	0	0.0169491525423729	0	0	0.0384615384615385	0	0.012987012987013	0	0.0123456790123457	0	0	0	0.02	0	0.0140845070422535	0	0.0123456790123457	0.0101010101010101	0.0232558139534884	0	0	0.0126582278481013	0	0	0	0.0123456790123457	0	0.0212765957446809	0.0050251256281407	0	0.00952380952380952
NPAT	chr11:108079147-108079311	-	108093226	108068147	included	0	0	NA	NA	0	NA	NA	NA	NA	NA	0	NA	NA	0	0	NA	NA	NA	NA	NA	0	NA	NA	0	0	NA	0	0.0476190476190476	NA	NA	NA	NA	0.0476190476190476	0.0344827586206897	NA	NA	NA	0	0	0.0434782608695652	NA	NA	0	0
RDX	chr11:110052516-110052563	-	110070305	110045959	included	NA	NA	NA	NA	NA	NA	NA	NA	NA	NA	NA	NA	NA	NA	NA	NA	NA	NA	NA	NA	NA	NA	NA	NA	NA	NA	NA	NA	NA	NA	NA	NA	NA	NA	NA	NA	NA	NA	NA	NA	NA	NA	NA	NA
ANKK1	chr11:113265449-113265504	+	113264497	113265650	included	NA	NA	NA	NA	NA	NA	NA	NA	NA	NA	NA	NA	NA	NA	NA	NA	NA	NA	NA	NA	NA	NA	NA	NA	NA	NA	NA	NA	NA	NA	NA	NA	NA	NA	NA	NA	NA	NA	NA	NA	NA	NA	NA	NA
ZBTB16	chr11:113992539-113992636	+	113935290	114027058	included	0	NA	0.0165745856353591	0	0	NA	0	NA	0.00709219858156028	0	0.032258064516129	NA	0.0078125	0	0.0138888888888889	NA	0	NA	0.00272479564032698	0	0	NA	NA	NA	0	0	0	0	0.027027027027027	0	0	0	0	0	0.0222222222222222	0.0114942528735632	0.00518134715025907	0	0	NA	0.0526315789473684	NA	0	NA
EXOSC10	chr1:11155472-11155604	-	11155814	11151654	included	0	0	0	0	0	0	0	0	0	0	0	0	0	0	0	0	0	0	0	0	0	0	NA	0	0	0	0	0	0	0	0	0	0	0	0	0	0	0	0	0	0	0	0	0
CDON	chr11:125880705-125880813	-	125885135	125880589	included	NA	NA	NA	NA	NA	NA	NA	NA	NA	NA	NA	NA	NA	NA	0	NA	NA	NA	NA	NA	0	NA	NA	NA	NA	NA	NA	0	NA	NA	NA	NA	NA	NA	NA	NA	NA	NA	NA	NA	NA	NA	NA	NA
TTLL10	chr1:1131765-1131868	+	1120489	1131979	included	NA	NA	NA	NA	NA	NA	NA	NA	NA	NA	NA	NA	NA	NA	NA	NA	NA	NA	NA	NA	0	NA	NA	NA	0	NA	NA	0	NA	NA	NA	NA	NA	NA	NA	NA	NA	NA	NA	NA	NA	NA	NA	NA
RSBN1	chr1:114338807-114338925	-	114339984	114320430	included	0	0	0	0	0	0	0	NA	0	0	0	0	0	NA	0	0	NA	0.0344827586206897	0	0	0	NA	NA	0.0285714285714286	0	0.0909090909090909	0	0	NA	NA	0.0256410256410256	0	0	0	0	0	0	0	0	0	NA	0	0	0.04
GAS2	chr11:22752876-22752942	+	22747979	22759250	included	NA	NA	NA	NA	NA	NA	NA	NA	NA	NA	NA	NA	NA	NA	NA	NA	NA	NA	NA	NA	NA	NA	NA	NA	NA	NA	NA	NA	NA	NA	NA	NA	NA	NA	NA	NA	NA	NA	NA	NA	NA	NA	NA	NA
VPS13D	chr1:12462620-12462755	+	12461757	12463877	included	0.0175438596491228	0.027027027027027	0	0.0163934426229508	0	0	0.010989010989011	0	0	0.0136986301369863	0.0413223140495868	0.0163934426229508	0.0297029702970297	0.0169491525423729	0.0158730158730159	0	0	0.0133333333333333	0.0172413793103448	0	0.0222222222222222	0.0175438596491228	0	0.0153846153846154	0.0476190476190476	0	0.032258064516129	0.0114942528735632	0	0	0.00970873786407767	0.027027027027027	0.00917431192660551	0	0	0.072463768115942	0	0	0.0217391304347826	0	0	0.0114942528735632	0.027027027027027	0.0120481927710843
METTL15	chr11:28218987-28219096	+	28135151	28232608	included	0	0	0	0	0	NA	0	NA	0	0	0	0	0	0	0	0	NA	0	0	NA	0	0	NA	0.024390243902439	0	0	0	0	NA	0	0	0	0	0	0	0	0	0	0	0	NA	0	0	0
NAP1L4	chr11:2975530-2975640	-	2975756	2973039	included	0	0.0202702702702703	0.0140845070422535	0.00325732899022801	0.00492610837438424	0.0123456790123457	0.00847457627118644	0.008	0.00558659217877095	0.0229007633587786	0.00432900432900433	0	0	0.00746268656716418	0	0	0.0131578947368421	0.0319634703196347	0	0.00571428571428571	0.00380228136882129	0.00974658869395711	0	0.00510204081632653	0.0282485875706215	0.00775193798449612	0.012448132780083	0	0.0222222222222222	0.0118343195266272	0.024390243902439	0.00917431192660551	0.00460829493087558	0.0112359550561798	0	0.00523560209424084	0.0116279069767442	0	0	0.00303951367781155	0	0.00261096605744125	0	0.0222222222222222
MPPED2	chr11:30526282-30526380	-	30557540	30517068	included	NA	NA	NA	NA	NA	NA	NA	NA	NA	NA	NA	NA	NA	NA	NA	NA	NA	NA	NA	NA	NA	NA	NA	NA	NA	NA	NA	NA	NA	NA	NA	NA	NA	NA	NA	NA	NA	NA	NA	NA	NA	0.0810810810810811	NA	NA
IFITM3	chr11:320112-320248	-	320564	319990	included	0.00126262626262626	0.00188442211055276	0.00102986611740474	0.00136612021857923	0.00197795987567109	0.00171330668189606	0.000880023467292461	0.00217458838148493	0.00396704302715899	0.00323027226580526	0.00193959545580493	0.000983284169124877	0.000512732866176722	0.000712758374910905	0.00080450522928399	0.0004995004995005	0.00271296798697775	0.00169395821569735	0.000318167356029271	0.000890471950133571	0.00088339222614841	0.000678886625933469	0.000636402206194315	0.000802782981000803	0.00177935943060498	0.00142959256611866	0.00189513581806696	0.00144717800289436	0.000816326530612245	0.000608457560085184	0.00110660272962007	0.00199600798403194	0.000531067445565587	0.000862316757688991	0.00306161500191351	0.0013080444735121	0.000919540229885057	0.00146771037181996	0.00093764650726676	0.00151387720773759	0.000256081946222791	0.00121675647488267	0	0.00117416829745597
TTC17	chr11:43391628-43391935	+	43380663	43400782	included	0.0158730158730159	0.0112359550561798	0	0	0	0	0	0	0	0.0114942528735632	0	0.0277777777777778	0	0	0	0	0	0	0	0	0	0	NA	0	0	0	0.0123456790123457	0	0	0	0	0	0	0	0	0	0	0	0	0	0	0.0232558139534884	0.0120481927710843	0
PHF21A	chr11:46070950-46071048	-	46098304	46001517	included	0	0	0	0	0	0	0	NA	0	0	0.0294117647058824	0	0	0	0.0256410256410256	0.0303030303030303	0	0	0.0153846153846154	0	0	0.037037037037037	NA	0	0	0.0204081632653061	0.0277777777777778	0	NA	0	0	0.0638297872340425	0	0	0	0	0	0.0136986301369863	0	0	0	0.0163934426229508	0	0.010989010989011
BNIPL	chr1:151017355-151017509	+	151016203	151018272	included	NA	NA	0.0476190476190476	0.0256410256410256	NA	0.333333333333333	0.0294117647058824	0.0263157894736842	NA	NA	NA	NA	NA	0.0476190476190476	NA	NA	NA	NA	0.0666666666666667	NA	0.157894736842105	NA	NA	NA	NA	NA	0.19047619047619	0.0212765957446809	0.0666666666666667	NA	0.157894736842105	0.142857142857143	0.0256410256410256	0.117647058823529	NA	0	0.0526315789473684	NA	NA	NA	NA	0.0625	NA	0.111111111111111
ASH1L	chr1:155315753-155315998	-	155316173	155314064	included	0.03125	0.072463768115942	0.0508474576271186	0	0.0188679245283019	0	0.0133333333333333	0.0285714285714286	0.0410958904109589	0.024390243902439	0.0188679245283019	0.0123456790123457	0.0434782608695652	0.04	0.0117647058823529	0.0588235294117647	0.0212765957446809	0.0204081632653061	0.0136986301369863	0.0169491525423729	0.03125	0	NA	0.010989010989011	0.0434782608695652	0.0909090909090909	0	0.0819672131147541	NA	0	0.0196078431372549	0.037037037037037	0.0163934426229508	0.0196078431372549	0	0.0175438596491228	0.0158730158730159	0	0.0212765957446809	0	0	0	0	0
PEAR1	chr1:156874735-156874790	+	156874644	156875115	included	0	NA	0.0666666666666667	NA	0.0666666666666667	NA	0.027027027027027	NA	0.0833333333333333	NA	0.08	NA	0.0769230769230769	NA	0.0697674418604651	NA	NA	NA	0.0555555555555556	0.0833333333333333	0.0909090909090909	NA	NA	NA	0.0303030303030303	NA	0.0666666666666667	NA	NA	NA	0.024390243902439	NA	0.0952380952380952	NA	0.125	NA	0.0476190476190476	0.0476190476190476	0.0909090909090909	NA	0.0666666666666667	NA	NA	NA
LPXN	chr11:58321327-58321618	-	58322313	58318705	included	0	0	0	0	0	0	0	0	0	0	0	0	0	0	0	0	0	0	0	0	0	0	0	0	0	0	0	0	0	0	0	0	0	0.00191204588910134	0	0	0	0	0	0	0	0	0	0
MS4A15	chr11:60538910-60539231	+	60538820	60540864	included	0	0.00826446280991736	0.0273972602739726	0	0.00671140939597315	0	0.0105263157894737	NA	0.034965034965035	0	0.0112359550561798	0	0.00374531835205993	NA	0	NA	0.00934579439252336	NA	0.0172413793103448	NA	0.0169491525423729	NA	0	0	0	0	0.0175438596491228	0	0	NA	0.0251256281407035	0.00740740740740741	0.0112359550561798	0	0.0114942528735632	0	0	NA	0	NA	0.00840336134453781	NA	NA	NA
DNAJC4	chr11:63998503-63998619	+	63998412	63999342	included	0.102040816326531	0.0769230769230769	0.032258064516129	0.0967741935483871	0.0163934426229508	0.0869565217391304	0.0736842105263158	0.0821917808219178	0.04	0.05	0.0338983050847458	0.0909090909090909	0.00934579439252336	0.0289855072463768	0.0930232558139535	0.115384615384615	0.0285714285714286	0.0740740740740741	0.0495049504950495	0.0294117647058824	0.0470588235294118	0.0434782608695652	0.02	0.160493827160494	0.135135135135135	0.154639175257732	0.0225563909774436	0.161290322580645	0.0526315789473684	0.0769230769230769	0.032258064516129	0.0333333333333333	0.032258064516129	0.072463768115942	0.0114942528735632	0.0736842105263158	0.0602409638554217	0.0845070422535211	0.0294117647058824	0.0714285714285714	0.06	0.0731707317073171	0.06	0.025
DEAF1	chr11:651161-651407	-	653961	644654	included	0.0120481927710843	0.0625	0.036144578313253	0.0545454545454545	0.08	0	0.0153846153846154	0.0229007633587786	0.0212765957446809	0.0285714285714286	0.0163934426229508	0.0909090909090909	0.02	0	0.0208333333333333	0.027027027027027	0	0.0188679245283019	0	0.0256410256410256	0	0.0218978102189781	0.0447761194029851	0.04	0.0120481927710843	0.0169491525423729	0.0175438596491228	0.045045045045045	0.0413223140495868	0.0103092783505155	0.024390243902439	0.010989010989011	0.0188679245283019	0.0149253731343284	0.0344827586206897	0.0379746835443038	0.0357142857142857	0	0.037037037037037	0.0218978102189781	0	0	0	0.027027027027027
ZDHHC24	chr11:66291625-66291747	-	66294406	66288937	included	NA	NA	NA	NA	NA	NA	NA	NA	NA	NA	NA	NA	NA	0.882352941176471	0.692307692307692	NA	NA	NA	NA	NA	NA	NA	NA	NA	NA	NA	NA	NA	NA	NA	NA	NA	0.428571428571429	0.571428571428571	NA	NA	NA	0.714285714285714	NA	NA	NA	0.555555555555556	NA	0.846153846153846
GPA33	chr1:167051481-167051548	-	167059481	167042776	included	NA	NA	0	NA	NA	NA	0.024390243902439	NA	NA	NA	0.0526315789473684	NA	0	NA	0	0.00662251655629139	NA	NA	0.0196078431372549	NA	NA	NA	NA	NA	NA	NA	NA	NA	NA	0	0.0434782608695652	NA	NA	NA	0	NA	0.111111111111111	NA	0.0612244897959184	0.0112359550561798	NA	NA	NA	NA
CORO1B	chr11:67208172-67208307	-	67208595	67207910	included	0.0282485875706215	0.0185873605947955	0.0434782608695652	0.0318471337579618	0.00432900432900433	0.0131578947368421	0.024	0.0141643059490085	0.0386740331491713	0.0714285714285714	0.0175438596491228	0.0146341463414634	0.0178571428571429	0.037037037037037	0.0188679245283019	0.0198019801980198	0.0285714285714286	0.0520231213872832	0.0309278350515464	0.00961538461538462	0.015748031496063	0.0354609929078014	0.0247933884297521	0.0292887029288703	0.0279329608938547	0.121212121212121	0.0283400809716599	0.0337078651685393	0.00444444444444444	0.0344827586206897	0.0212765957446809	0.0274509803921569	0.0285714285714286	0.0175438596491228	0.033112582781457	0.0104166666666667	0.031055900621118	0.0256410256410256	0.00909090909090909	0.0065359477124183	0.0245901639344262	0.00890207715133531	0.0303030303030303	0.0262172284644195
TCIRG1	chr11:67814403-67814465	+	67812569	67814899	included	0	0	0	0	0	0	0	0	0	0	0	0	0	0	0	0	0	0	0	0	0.00327868852459016	0	0	0	0	0	0	0.00398406374501992	0	0	0	0	0	0	0	0	0	0	0	0	0	0	0	0
CHKA	chr11:67828959-67829297	-	67829419	67821514	included	0.135135135135135	0.0476190476190476	0.0681818181818182	0.0625	0.0697674418604651	0.137254901960784	0.0769230769230769	0.0898203592814371	0.108108108108108	0.142857142857143	0.0833333333333333	0.0828025477707006	0.0681818181818182	0.120481927710843	0.0895522388059701	0.136363636363636	0.0602409638554217	0.2	0.0253164556962025	0.162790697674419	0.10126582278481	0.0679611650485437	0.0535714285714286	0.0303030303030303	0.114754098360656	0.123076923076923	0.0647482014388489	0.11864406779661	0.0505050505050505	0.0823529411764706	0.0561797752808989	0.112903225806452	0.106382978723404	0.0442477876106195	0.0569105691056911	0.0964912280701754	0.0833333333333333	0.072463768115942	0.0666666666666667	0.0414201183431953	0.1	0.102040816326531	0.0238095238095238	0.0666666666666667
SMG7	chr1:183496760-183496866	+	183495902	183497090	included	0.180327868852459	0.13953488372093	0.0909090909090909	0.032258064516129	0.0238095238095238	0.0434782608695652	0.0508474576271186	0	0.0188679245283019	0.103448275862069	0.0714285714285714	0.0422535211267606	0.0731707317073171	0.015625	0.181818181818182	0.0935251798561151	0.0952380952380952	0.0714285714285714	0.0410958904109589	0.0526315789473684	0.0930232558139535	0.0256410256410256	NA	0.056	0.243243243243243	0	0.117647058823529	0.0625	NA	0.0416666666666667	0.0769230769230769	0.0422535211267606	0.0769230769230769	0.0990990990990991	0.04	0.037037037037037	0.107142857142857	0.00917431192660551	0.0645161290322581	0.0344827586206897	0.0952380952380952	0.0166666666666667	0.11864406779661	0.0526315789473684
CHORDC1	chr11:89939915-89939978	-	89943703	89939440	included	0.428571428571429	0.315068493150685	0.391304347826087	0.188405797101449	0.214285714285714	0.428571428571429	0.387755102040816	0.25	0.128205128205128	0.12	0.463414634146341	0.375	0.2	0.0647482014388489	0.387755102040816	0.107142857142857	0.428571428571429	0.142857142857143	0.435897435897436	0.266666666666667	0.575757575757576	0.0344827586206897	0.333333333333333	0.263157894736842	0.276595744680851	0.304347826086957	0.428571428571429	0.148148148148148	0.391304347826087	0.351351351351351	0.304347826086957	0.259259259259259	0.454545454545455	0.1875	0.283018867924528	0.222222222222222	0.256410256410256	0.101449275362319	0.319148936170213	0.266666666666667	0.375	0.0578512396694215	0.510204081632653	0.22
FCAMR	chr1:207142571-207142703	-	207143431	207140996	included	NA	NA	NA	NA	NA	NA	NA	NA	NA	NA	NA	NA	NA	NA	NA	NA	NA	NA	NA	NA	NA	NA	NA	NA	NA	NA	NA	NA	NA	NA	NA	NA	NA	NA	NA	NA	NA	NA	NA	NA	NA	NA	NA	NA
C4BPA	chr1:207288020-207288116	+	207287630	207288760	included	0	0	0.00127064803049555	0.00671140939597315	0	0	0.00181818181818182	0.000614628149969269	0	0.000561482313307131	0	0.00221729490022173	0.000732600732600733	0	0.00114285714285714	0	0	0	0	0	0.0014903129657228	NA	0	0	0	0.00196463654223969	0.000919963201471941	0	0	0	0	0	0.00136425648021828	0.000470588235294118	0	0.000715205263910742	0.00194931773879142	0.0015600624024961	0	0	0.00223713646532438	0	0.0013869625520111	0.000668002672010688
UHRF1BP1L	chr12:100522357-100522503	-	100536369	100502326	included	0.1875	0.130434782608696	0.272727272727273	0.0526315789473684	0.28	NA	0.1	NA	0.142857142857143	0.103448275862069	0.0714285714285714	0.25	0.2	0.3	0.125	NA	0.2	0.157894736842105	NA	0.111111111111111	0.259259259259259	NA	NA	0.1	0.0967741935483871	NA	NA	0.0967741935483871	NA	NA	0.1	0.133333333333333	0.230769230769231	0.0869565217391304	0.0625	0.157894736842105	0.219512195121951	0.136363636363636	0.235294117647059	NA	NA	0.087719298245614	0.130434782608696	0.0769230769230769
SCYL2	chr12:100713001-100713064	+	100711703	100717302	included	0.0263157894736842	0.00869565217391304	0.0256410256410256	0.0333333333333333	0.087719298245614	0.032258064516129	0.0517241379310345	0	0	0.0769230769230769	0.0422535211267606	0	0	0	0.00934579439252336	0	0.0645161290322581	0.0215827338129496	0.0140845070422535	0	0	0	NA	0.0537634408602151	0.0153846153846154	0.0344827586206897	0.024390243902439	0.00854700854700855	0	0.0649350649350649	0.0212765957446809	0.0689655172413793	0	0	0.0352941176470588	0	0.0317460317460317	0.00763358778625954	0.0123456790123457	0	0.0909090909090909	0	0.0333333333333333	0.0172413793103448
SCYL2	chr12:100720962-100721012	+	100720532	100722978	included	0.012987012987013	0	0.0649350649350649	0	0.0508474576271186	0	0.0363636363636364	0	0	0	0	0	0	0	0	0	0.0461538461538462	0	0	0	0.012987012987013	0	NA	0	0.0175438596491228	0	0	0	0	0.03125	0.0105263157894737	0	0.0135135135135135	0	0.00934579439252336	0	0.0337078651685393	0	0	0	0	0	0	0
STAB2	chr12:104098658-104098805	+	104098392	104099409	included	NA	NA	NA	NA	NA	NA	NA	NA	NA	NA	NA	NA	NA	NA	NA	NA	NA	NA	NA	NA	NA	NA	NA	NA	NA	NA	NA	NA	NA	NA	NA	NA	NA	NA	NA	NA	NA	NA	NA	NA	NA	NA	NA	NA
NT5DC3	chr12:104179348-104179525	-	104181218	104179253	included	NA	NA	NA	NA	NA	NA	NA	NA	NA	NA	NA	NA	NA	NA	NA	NA	NA	NA	NA	NA	NA	0.181818181818182	NA	NA	NA	NA	NA	NA	NA	NA	NA	NA	NA	NA	NA	NA	NA	NA	NA	0.0769230769230769	NA	0.157894736842105	NA	NA
HSP90B1	chr12:104325488-104325526	+	104325401	104326054	included	0	0.00757575757575758	0.0015748031496063	0.00327153762268266	0.00665188470066519	0	0.00738552437223043	0.00920245398773006	0.00478468899521531	0.00309597523219814	0.00617283950617284	0.00568828213879408	0.000918273645546373	0.00699300699300699	0.004995004995005	0.00486223662884927	0	0.00636042402826855	0.00123304562268804	0	0.00705882352941176	0.0051413881748072	0	0.00579374275782155	0.0022883295194508	0.00240963855421687	0.00775193798449612	0.0078740157480315	0	0.00963391136801541	0	0	0.00179533213644524	0.00233100233100233	0.00434153400868307	0.0075187969924812	0.00459770114942529	0.00105596620908131	0	0.00338327694538424	0.0118203309692671	0.00398860398860399	0.00437636761487965	0.0076869322152341
TCP11L2	chr12:106706070-106706212	+	106705010	106708135	included	0.113636363636364	0.212121212121212	0.0857142857142857	0.0833333333333333	0.0952380952380952	0.157894736842105	0.0769230769230769	0.0434782608695652	0.142857142857143	0.121212121212121	0.12	0.121951219512195	0.0952380952380952	0.181818181818182	0.15	0.25	0.157894736842105	0.0222222222222222	0.0454545454545455	0.2	0.142857142857143	NA	NA	0.2	0.154929577464789	0.142857142857143	0.133333333333333	0.0714285714285714	NA	0.0476190476190476	0.152542372881356	0.0714285714285714	0.105263157894737	0.0740740740740741	0.0588235294117647	0.105263157894737	0.142857142857143	0.12280701754386	0.0204081632653061	0.0256410256410256	NA	0.142857142857143	0.0606060606060606	0.125
RP11-144F15.1	chr12:106901405-106901588	-	107168467	106893960	included	NA	NA	NA	NA	NA	NA	NA	NA	NA	NA	NA	NA	NA	NA	NA	NA	NA	NA	NA	NA	NA	NA	NA	NA	NA	NA	NA	NA	NA	NA	NA	NA	NA	NA	NA	NA	NA	NA	NA	NA	NA	NA	NA	NA
MAPKAPK5	chr12:112320593-112320657	+	112318331	112321384	included	0	0.0181818181818182	0.032258064516129	0	0.142857142857143	0.111111111111111	0.0819672131147541	0.0769230769230769	0.148936170212766	0.0212765957446809	0	0.0847457627118644	0.0169491525423729	0	0.0512820512820513	0.0689655172413793	0.0714285714285714	0.0444444444444444	0.0833333333333333	0.04	0.072463768115942	0	0	0.0153846153846154	0.111111111111111	0	0.037037037037037	0	0	0.0196078431372549	0.0952380952380952	0.0169491525423729	0.0352941176470588	0.0232558139534884	0.148936170212766	0.0666666666666667	0.0645161290322581	0.0574712643678161	0.0188679245283019	0.036144578313253	0.0196078431372549	0.0275229357798165	0.0175438596491228	0.0222222222222222
PRKCZ	chr1:2113270-2113353	+	2106752	2116021	included	0.00680272108843537	0	0.0283018867924528	0.0204081632653061	0.0163934426229508	0.0123456790123457	0.00584795321637427	0	0	0	0	0.0169491525423729	0.0121457489878543	0	0	0	0	0	0.0212765957446809	0	0.0122448979591837	0	0.00666666666666667	0.0192307692307692	0.0121457489878543	0.00578034682080925	0.0440251572327044	0.0053475935828877	0	0.0196078431372549	0.00606060606060606	0.0103092783505155	0.00763358778625954	0	0.0102040816326531	0	0.0410958904109589	0	0	0	0	0	0.00763358778625954	0
TPCN1	chr12:113726299-113726331	+	113726039	113726562	included	0.127272727272727	0.259259259259259	0.0769230769230769	0.162790697674419	0.0561797752808989	0.0666666666666667	0.121951219512195	0.157894736842105	0.0645161290322581	0.137254901960784	0.0989010989010989	0.038961038961039	0.223529411764706	0.263157894736842	0.04	0.157894736842105	0.161290322580645	0.0714285714285714	0.0980392156862745	0.0943396226415094	0.166666666666667	NA	NA	0.0943396226415094	0.2	0.291666666666667	0.0756302521008403	0.25	0.0526315789473684	0.0645161290322581	0.0793650793650794	0.0169491525423729	0.11340206185567	0.165354330708661	0.0602409638554217	0.125	0.087378640776699	0.121495327102804	0.16	0.127272727272727	0.125	0.0793650793650794	0.134328358208955	0.036144578313253
SLC24A6	chr12:113739944-113740505	-	113742125	113737779	included	0	0.0136986301369863	0	0	0.0153846153846154	0.0120481927710843	0	0	0.027027027027027	0.0181818181818182	0.0144927536231884	0	0	0	0.0140845070422535	0	0	0	0	0	0	0	0.0112359550561798	0	0	0	0	0	0.0112359550561798	0.010752688172043	0.0222222222222222	0	0.00813008130081301	0	0	0	0	0.00540540540540541	0	0	0	0	0	0
RNFT2	chr12:117186466-117186549	+	117178899	117187645	included	NA	NA	NA	NA	NA	NA	NA	NA	NA	NA	NA	NA	NA	NA	NA	NA	NA	NA	NA	NA	NA	NA	NA	NA	NA	NA	NA	NA	NA	NA	NA	NA	NA	NA	NA	NA	NA	NA	NA	NA	NA	NA	NA	NA
RAB35	chr12:120546395-120546507	-	120554402	120546271	included	0	0.0384615384615385	0.0196078431372549	0	0	0	0	0.0163934426229508	0.0232558139534884	0.0163934426229508	0	0	0.00662251655629139	0.0169491525423729	0.00934579439252336	0	0.0410958904109589	0.0238095238095238	0.00826446280991736	0	0.0247933884297521	0	0	0	0	0	0.00813008130081301	0.0133333333333333	0.0196078431372549	0.0285714285714286	0.0099009900990099	0.0112359550561798	0.010752688172043	0.0526315789473684	0.00763358778625954	0.0196078431372549	0	0	0	0	0.0126582278481013	0.0348837209302326	0.0153846153846154	0.00952380952380952
STX2	chr12:131296854-131296988	-	131297501	131293249	included	0	0.027027027027027	0	0	0.0222222222222222	0	0.0731707317073171	NA	0.0105263157894737	0	0	0	0	0	0.00840336134453781	0	0	0	0.027027027027027	NA	0	0	0	0	0	0	0	0	0	0	0	0	0	0	0	NA	0	0	0.027027027027027	0.0169491525423729	0	0	0	0.010752688172043
SPATA17	chr1:217838620-217838806	+	217824520	217842374	included	NA	0	NA	NA	NA	NA	NA	NA	NA	NA	NA	NA	NA	NA	NA	NA	NA	NA	NA	NA	0	NA	NA	0	0	NA	NA	NA	NA	NA	NA	NA	NA	NA	NA	NA	NA	NA	NA	NA	NA	NA	NA	NA
MARC2	chr1:220927709-220927774	+	220922145	220928288	included	0.0114942528735632	0	0.0101010101010101	0	0	NA	0.0175438596491228	0	0	0	0	0	0	0	0	NA	0.0158730158730159	0	0	0	0	NA	0	NA	0	0	0.0229007633587786	0.0909090909090909	0	0	0	0.0163934426229508	0	0	0.0169491525423729	0	0	0	0.00917431192660551	0.04	0	0	0	0
CAPN8	chr1:223711740-223711833	-	223712762	223711481	included	NA	1	NA	NA	NA	NA	NA	NA	NA	NA	NA	NA	NA	NA	NA	NA	NA	NA	NA	NA	NA	NA	NA	NA	NA	1	NA	NA	NA	NA	NA	NA	NA	NA	NA	1	NA	NA	NA	NA	NA	NA	NA	NA
CAPN8	chr1:223830384-223830535	-	223842031	223816482	included	0.0133333333333333	0.00519480519480519	0	0.00389105058365759	0	0.0222222222222222	0.00892857142857143	0.00483091787439614	0	0.00580270793036751	0	0	0	0.024390243902439	0	0	0	0.00327868852459016	0.00719424460431655	0	0	NA	0	0.00392156862745098	NA	0	0.0196078431372549	0	0	0	0	0	0.00613496932515337	0	0	0.00575815738963532	0	0.0133333333333333	0.010752688172043	0	0	0	0	0.00444444444444444
ITPR2	chr12:26639749-26639866	-	26640000	26639293	included	0.142857142857143	NA	0.0476190476190476	0.0461538461538462	NA	0	0.0476190476190476	0.111111111111111	NA	0.0153846153846154	0	0.05	0.0416666666666667	NA	0.0434782608695652	0.0666666666666667	0	NA	NA	NA	0.0909090909090909	0	NA	0.0169491525423729	0.0526315789473684	0.111111111111111	0.0666666666666667	0	NA	0.037037037037037	0.0285714285714286	0	0.0545454545454545	0.027027027027027	0.0476190476190476	0.037037037037037	0.0714285714285714	0.036144578313253	NA	NA	NA	0	0.0491803278688525	0.0952380952380952
KLHL42	chr12:27950179-27950282	+	27944834	27950647	included	0.259259259259259	0.294117647058824	0.419354838709677	NA	0.333333333333333	NA	0.0769230769230769	NA	0.3	NA	0.037037037037037	NA	0.0625	0.333333333333333	0.0810810810810811	0.130434782608696	NA	NA	0.0476190476190476	0.0909090909090909	0.0833333333333333	0.0666666666666667	NA	0.290322580645161	0.259259259259259	NA	0.379310344827586	0.153846153846154	NA	NA	0.12	NA	0.161290322580645	0.2	0.6	NA	0.1875	0.2	0.25	0.243243243243243	NA	0.268292682926829	NA	0.3
TSPAN9	chr12:3315445-3315584	+	3310422	3387586	included	0.0232558139534884	0.0153846153846154	0.00584795321637427	0	0.00709219858156028	0.0578512396694215	0.024390243902439	0	0.015625	0.0133333333333333	0.0113636363636364	0.0169491525423729	0.0224719101123595	0	0.0289855072463768	0.0555555555555556	0	0.0114942528735632	0.0172413793103448	0.0535714285714286	0.013215859030837	0.032258064516129	0.0163934426229508	0.0714285714285714	0.00645161290322581	0.0303030303030303	0.00606060606060606	0.0416666666666667	0	0	0.036144578313253	0.0169491525423729	0.0273972602739726	0.0140845070422535	0.00613496932515337	0.0123456790123457	0	0	0.0192307692307692	0.0112359550561798	0.027027027027027	0.025974025974026	0.0153846153846154	0.0166666666666667
LRRK2	chr12:40694614-40694866	+	40693059	40696590	included	0.00497512437810945	NA	0	0	0	0	0	0	0.032258064516129	0	0.00826446280991736	0	0	0	0.00540540540540541	0.0136986301369863	0	NA	0	0	0	NA	NA	0	NA	0	0.0163934426229508	0	0	0	0.00286532951289398	0	0.00326797385620915	0.00402684563758389	0.00699300699300699	0.0126582278481013	0.00469483568075117	0.00245700245700246	0	0	0	0	0	0
CNTN1	chr12:41455563-41455686	+	41423021	41463760	included	0.0526315789473684	NA	0	NA	0	NA	0.0476190476190476	NA	NA	0.0384615384615385	0	NA	0	NA	0	NA	0	NA	0	NA	0	0	NA	0.0163934426229508	NA	0	0	0.0158730158730159	NA	NA	NA	NA	0.0232558139534884	NA	NA	NA	0.0285714285714286	0.04	0	NA	NA	NA	NA	NA
C12orf4	chr12:4611476-4611648	-	4614471	4609506	included	0.0196078431372549	0	0	0.0526315789473684	0	0	0.0344827586206897	0	0	0	0.0188679245283019	0.0212765957446809	0	0	0	0.0526315789473684	0	0	0	0	0	0.0149253731343284	NA	0	0.0196078431372549	0.0222222222222222	0.0344827586206897	0	0	0.0196078431372549	0	0	0	0.00840336134453781	0.0869565217391304	0.0222222222222222	0.03125	0.00709219858156028	0.0158730158730159	0	0	0.0149253731343284	0.0136986301369863	0.012987012987013
C12orf54	chr12:48882878-48883077	+	48882739	48884594	included	NA	NA	NA	NA	NA	NA	NA	NA	NA	NA	NA	NA	NA	NA	NA	NA	NA	NA	NA	NA	NA	NA	NA	NA	NA	NA	NA	NA	NA	NA	NA	NA	NA	NA	NA	NA	NA	NA	NA	NA	NA	NA	NA	NA
RP11-579D7.1	chr12:49129870-49129955	+	49121342	49152991	included	NA	NA	NA	NA	NA	NA	NA	NA	NA	NA	NA	NA	NA	NA	NA	NA	NA	NA	NA	NA	NA	NA	NA	NA	NA	NA	NA	NA	NA	NA	NA	NA	NA	NA	NA	NA	NA	NA	NA	NA	NA	NA	NA	NA
SPATS2	chr12:49906644-49906688	+	49893988	49908337	included	0.1	0.024390243902439	0.103448275862069	0.0689655172413793	0.0285714285714286	NA	0.121951219512195	0.155555555555556	0.04	0.0256410256410256	0.219512195121951	0.243243243243243	0.212121212121212	0.0048780487804878	0.0545454545454545	0.111111111111111	0.333333333333333	0.0476190476190476	0.233333333333333	0.263157894736842	0.172413793103448	0.0379746835443038	NA	0.106382978723404	0.161290322580645	0.2	0.12	0.2	NA	0.153846153846154	0.103448275862069	0.142857142857143	0.137254901960784	0.0886075949367089	0.105263157894737	0.0769230769230769	0.243243243243243	0.230769230769231	NA	0.0392156862745098	0.142857142857143	0.094017094017094	0.151515151515152	0.0681818181818182
DCD	chr12:55039767-55039934	-	55040904	55039491	included	NA	NA	NA	NA	NA	NA	NA	NA	NA	NA	NA	NA	NA	NA	NA	NA	NA	NA	NA	NA	NA	NA	NA	NA	NA	NA	NA	NA	NA	NA	NA	NA	NA	NA	NA	NA	NA	NA	NA	NA	NA	NA	NA	NA
MYL6	chr12:56556346-56556423	+	56556115	56556638	included	0	NA	0.0256410256410256	0.1	0.04	NA	0	0.0149253731343284	0.04	NA	0.0196078431372549	0.037037037037037	0	NA	0.0909090909090909	NA	NA	NA	0.0344827586206897	NA	0.032258064516129	NA	0.036144578313253	0.1	0.05	0.08	0.0689655172413793	NA	0.0652173913043478	NA	0.1	NA	0.0666666666666667	0	0.0769230769230769	0.0303030303030303	0.037037037037037	0.0769230769230769	0	NA	0.133333333333333	0	0.0731707317073171	NA
RNF41	chr12:56600951-56601094	-	56601429	56600582	included	0.00636942675159236	0.0410958904109589	0.0857142857142857	0.0465116279069767	0.0461538461538462	0	0.0222222222222222	0	0	0.0989010989010989	0.0298507462686567	0.0072992700729927	0.0428571428571429	0.00492610837438424	0.0377358490566038	0	0.012987012987013	0.0114942528735632	0.046875	0.05	0.00952380952380952	0.0117647058823529	0.0204081632653061	0.0062111801242236	0.0280373831775701	0.0540540540540541	0	0.0352941176470588	0.0617283950617284	0.0666666666666667	0.0123456790123457	0.0217391304347826	0.0075187969924812	0.0232558139534884	0.0166666666666667	0.0188679245283019	0.0166666666666667	0.0229007633587786	0.0315789473684211	0.0114942528735632	0	0.0359712230215827	0.0444444444444444	0.0103092783505155
LRIG3	chr12:59274150-59274260	-	59274362	59272887	included	0.0857142857142857	0.0208333333333333	0.0588235294117647	0.0126582278481013	0.0256410256410256	0.0232558139534884	0	0	0.0454545454545455	0.010752688172043	0.0344827586206897	0.00558659217877095	NA	0.05	0	0	NA	0.012987012987013	0	0	0	0.0285714285714286	NA	0.010989010989011	0	0	0	0.00689655172413793	NA	0	0	0	0.0133333333333333	0	0.0476190476190476	0	0.0625	0	0	0	0.0285714285714286	0	0	0
DPY19L2	chr12:63984778-63984907	-	63987866	63977616	included	NA	NA	NA	NA	NA	NA	NA	NA	NA	NA	NA	NA	NA	NA	NA	NA	NA	NA	NA	NA	NA	NA	NA	NA	NA	NA	NA	NA	NA	NA	NA	NA	NA	NA	NA	NA	NA	NA	NA	NA	NA	NA	NA	NA
LEPREL2	chr12:6940033-6940197	+	6939934	6940379	included	0.0555555555555556	0	0	0	0	0	0	0	0	0.0344827586206897	0	0	NA	0	0	NA	NA	0	0	0	0.0303030303030303	0.0256410256410256	0.0144927536231884	0	0	0	0.0256410256410256	0	0	0	0	0	0	0	0	0	0	NA	0	0	0	0	0	0
GNB3	chr12:6950936-6951067	+	6950788	6952133	included	NA	NA	NA	NA	NA	NA	NA	NA	NA	NA	NA	NA	NA	NA	NA	NA	NA	NA	NA	NA	NA	NA	NA	NA	NA	NA	NA	NA	NA	NA	NA	NA	NA	NA	NA	NA	NA	NA	NA	NA	NA	NA	NA	NA
KCNMB4	chr12:70816486-70816629	+	70794116	70824264	included	0.0833333333333333	NA	0	0	0.0181818181818182	0.0158730158730159	0	NA	0.0232558139534884	NA	0.0393700787401575	0.0625	0.0212765957446809	0.0384615384615385	0.0143540669856459	0	0.0256410256410256	0.0357142857142857	0	0	0.04	NA	0.0275229357798165	0.0444444444444444	0.0172413793103448	0	0.02	0.0344827586206897	0	0	0.0222222222222222	0.0285714285714286	0.037037037037037	0.0204081632653061	0.0285714285714286	0.032258064516129	0.0222222222222222	0.0344827586206897	0.0740740740740741	0.0273972602739726	0	0.0181818181818182	0	0.032258064516129
PTPRR	chr12:71033298-71033452	-	71050483	71033057	included	NA	NA	NA	NA	NA	NA	NA	NA	NA	NA	NA	NA	NA	NA	NA	0.1	NA	NA	NA	NA	NA	NA	NA	NA	NA	NA	NA	0	NA	NA	NA	NA	0	NA	NA	NA	NA	NA	NA	0	NA	NA	NA	NA
PTPRR	chr12:71066499-71066756	-	71077906	71056385	included	NA	NA	NA	NA	NA	NA	NA	NA	NA	NA	NA	NA	NA	NA	NA	NA	NA	NA	NA	NA	NA	NA	NA	NA	NA	NA	NA	NA	NA	NA	NA	NA	NA	NA	NA	NA	NA	NA	NA	0.0169491525423729	NA	NA	NA	NA
PEX5	chr12:7365367-7365467	+	7362838	7370997	included	NA	NA	NA	NA	NA	NA	NA	NA	NA	NA	NA	NA	NA	NA	NA	NA	NA	NA	NA	NA	NA	NA	NA	NA	NA	NA	NA	NA	NA	NA	NA	NA	NA	NA	NA	NA	NA	NA	NA	NA	NA	NA	NA	NA
E2F7	chr12:77438025-77438049	-	77438416	77436979	included	NA	NA	NA	NA	NA	NA	NA	NA	NA	NA	NA	NA	NA	NA	NA	NA	NA	NA	NA	NA	NA	0	NA	NA	NA	NA	NA	NA	NA	NA	NA	NA	NA	NA	NA	NA	NA	NA	NA	NA	NA	0	NA	NA
LIN7A	chr12:81241877-81241954	-	81242029	81239718	included	0.2	NA	0.157894736842105	NA	0.0434782608695652	NA	0.04	NA	0.272727272727273	NA	0.162790697674419	NA	0.133333333333333	NA	0.0833333333333333	NA	NA	NA	0.185185185185185	NA	0.121951219512195	0.227272727272727	NA	NA	0.282051282051282	NA	0.130434782608696	NA	0.3	NA	0.238095238095238	NA	0.111111111111111	NA	0.153846153846154	NA	0.0980392156862745	0.153846153846154	0.103448275862069	NA	NA	NA	NA	NA
ACSS3	chr12:81593438-81593490	+	81593223	81610679	included	0.152542372881356	0	0.130434782608696	NA	0.0666666666666667	NA	0.00884955752212389	0.0555555555555556	0	0	0.0149253731343284	0	0.036144578313253	0.0384615384615385	0.0606060606060606	NA	0	0.1	0.0297029702970297	0	0.0149253731343284	0	0.12	0	0.0454545454545455	0	0.072463768115942	0.0526315789473684	0.0625	0	0.04	0.0434782608695652	0.0229007633587786	0	0.0555555555555556	0.0476190476190476	0.0571428571428571	0.0857142857142857	0.0133333333333333	0	0.0222222222222222	0	0.036144578313253	0.0212765957446809
LRRIQ1	chr12:85556540-85556575	+	85554492	85623294	included	NA	NA	NA	NA	NA	NA	NA	NA	NA	0	NA	NA	NA	NA	0	NA	NA	NA	NA	NA	0	NA	NA	NA	NA	NA	NA	NA	NA	NA	NA	NA	NA	NA	NA	NA	NA	NA	NA	NA	NA	NA	NA	NA
TMTC3	chr12:88566742-88566866	+	88566522	88568383	included	0	0	0.2	0.0476190476190476	NA	NA	0.0909090909090909	NA	NA	NA	0	0	0.0769230769230769	0	0	NA	NA	0	NA	NA	NA	0	NA	0	NA	NA	NA	0.04	NA	NA	0	NA	0	0	0.0555555555555556	NA	0.0833333333333333	0	NA	0	NA	0	NA	0
RCC1	chr1:28862121-28862168	+	28861892	28862382	included	0	0	0.0434782608695652	0.0175438596491228	0	0	0	0.02	0	0	0	0	0	0	0	0	0.1	0	0	0	0	0	0	0	0	0.0153846153846154	0	0	0	0.0238095238095238	0	0	0	0	0	0	NA	0	0.0303030303030303	0	0	0.00429184549356223	0	0
CRADD	chr12:94253094-94253218	+	94072848	94287825	included	NA	NA	NA	NA	NA	NA	NA	NA	NA	NA	NA	NA	NA	NA	NA	NA	NA	NA	NA	NA	NA	NA	NA	NA	NA	NA	NA	NA	NA	NA	NA	NA	NA	NA	NA	NA	NA	NA	NA	NA	NA	NA	NA	NA
TEX29	chr13:111991640-111991785	+	111980640	111992209	included	NA	NA	NA	NA	NA	NA	NA	NA	NA	NA	NA	NA	NA	NA	NA	NA	NA	NA	NA	NA	NA	NA	NA	NA	NA	NA	NA	NA	NA	NA	NA	NA	NA	NA	NA	NA	NA	NA	NA	NA	NA	NA	NA	NA
ATP8A2	chr13:26279300-26279491	+	26273483	26343183	included	NA	NA	NA	NA	NA	NA	NA	NA	NA	NA	NA	NA	NA	NA	NA	NA	NA	NA	NA	NA	NA	NA	NA	NA	NA	NA	NA	NA	NA	NA	NA	NA	NA	NA	NA	NA	NA	NA	NA	NA	NA	NA	NA	NA
FLT3	chr13:28599420-28599552	-	28601224	28599080	included	NA	NA	NA	NA	NA	NA	NA	NA	NA	NA	NA	NA	NA	NA	NA	NA	NA	NA	NA	NA	NA	NA	NA	NA	NA	NA	NA	NA	NA	NA	0.0909090909090909	NA	NA	NA	NA	NA	NA	0.0526315789473684	NA	NA	NA	NA	0.04	NA
BRCA2	chr13:32949479-32949543	+	32945237	32950806	included	NA	NA	NA	NA	NA	NA	NA	NA	NA	NA	NA	NA	NA	0.142857142857143	NA	0	NA	NA	NA	NA	NA	0	NA	NA	NA	NA	NA	NA	NA	0.0909090909090909	NA	NA	NA	0.176470588235294	NA	NA	NA	NA	NA	NA	NA	NA	NA	NA
BRCA2	chr13:32970127-32970253	+	32969070	32971034	included	NA	NA	NA	NA	NA	NA	NA	NA	NA	NA	NA	NA	NA	0.0588235294117647	NA	NA	NA	NA	NA	NA	NA	0.0526315789473684	NA	NA	NA	NA	NA	NA	NA	0.0285714285714286	NA	NA	NA	NA	NA	NA	NA	NA	NA	NA	NA	NA	NA	NA
CSMD2	chr1:34071462-34071588	-	34076640	34071070	included	NA	NA	NA	NA	NA	NA	NA	NA	NA	NA	NA	NA	NA	NA	NA	NA	NA	NA	NA	NA	NA	NA	NA	NA	NA	NA	NA	NA	NA	NA	NA	NA	NA	NA	NA	NA	NA	NA	NA	NA	NA	NA	NA	NA
MEGF6	chr1:3414054-3414185	-	3414934	3413925	included	0.0303030303030303	0.0232558139534884	0.03125	0	0.0344827586206897	NA	0	0.0526315789473684	0.0357142857142857	0	0.0588235294117647	0.0491803278688525	0	NA	0.0422535211267606	NA	0	0.0967741935483871	0	0.0476190476190476	0	NA	0	0	NA	0	0	0.0256410256410256	0.0222222222222222	NA	0	0.0303030303030303	0	0.04	0	0.032967032967033	0.1875	0.0222222222222222	0	0.0476190476190476	0.0222222222222222	NA	0.0588235294117647	0.0181818181818182
TDRD3	chr13:61058826-61058891	+	61057980	61059932	included	0	0	0	0	0	0	0	0	0	0	0	0	0	0	0	0	NA	0	0	0.037037037037037	0	0.04	NA	0	0	0	0	0	0	0.0103092783505155	0	0	0	0.00884955752212389	0	0	0	0	0	0	0	NA	0	0
LRRC47	chr1:3700333-3700475	-	3700559	3699327	included	0.0819672131147541	0.0397111913357401	0.0133333333333333	0.0275229357798165	0	0.024390243902439	0.00934579439252336	0.0285714285714286	0.0238095238095238	0.0608695652173913	0	0.0434782608695652	0.0169491525423729	0.0232558139534884	0.037037037037037	0	0.0169491525423729	0.0393700787401575	0.0215827338129496	0.0294117647058824	0.0075187969924812	0.0309278350515464	0.0175438596491228	0.0393700787401575	0.0540540540540541	0.0666666666666667	0.00775193798449612	0.0457516339869281	0	0.0297029702970297	0.0188679245283019	0.0149253731343284	0.0314465408805031	0.0365853658536585	0	0.0273972602739726	0.0410958904109589	0.0181818181818182	0.0645161290322581	0.0236220472440945	0	0.0136986301369863	0.032258064516129	0.0461538461538462
DZIP1	chr13:96282967-96283067	-	96285487	96282367	included	0	0.0909090909090909	0	NA	0.0625	0	0.0416666666666667	NA	0.0357142857142857	0.25	0.0746268656716418	0	0	0.0731707317073171	0.0666666666666667	NA	0	0.0769230769230769	0.0689655172413793	0.0666666666666667	0	NA	NA	NA	0.105263157894737	0.111111111111111	0.04	0.037037037037037	NA	0.111111111111111	0.0909090909090909	0	0.032258064516129	0	0.0588235294117647	NA	0.28	0.0909090909090909	0.111111111111111	0	0	0.0112359550561798	NA	0.04
MACF1	chr1:39764923-39764929	+	39763417	39765881	included	0	NA	0	0	0	0	0	NA	0	0	0	0	0	0	0	0	NA	NA	NA	0	0	NA	NA	0	0	0	NA	0	NA	NA	0	0	0	0	0	NA	0	0	0	NA	NA	0	0	0
RAP2A	chr13:98094021-98094104	+	98087038	98116458	included	0.0065359477124183	0.0117647058823529	0	0	0	0	0	0	0	0	0.0065359477124183	0	0.0075187969924812	0	0.00763358778625954	0	0.0120481927710843	0.0126582278481013	0	0	0	0	NA	0	0	0	0.0217391304347826	0	0	0	0	0	0	0	0	0	0.0136986301369863	0.00862068965517241	0	0	0	0.00492610837438424	0	0
CYP46A1	chr14:100161768-100161811	+	100158198	100165802	included	NA	NA	NA	NA	NA	NA	NA	NA	NA	NA	NA	NA	NA	NA	NA	NA	NA	NA	NA	NA	NA	NA	NA	NA	NA	NA	NA	NA	NA	NA	NA	NA	NA	NA	NA	NA	NA	NA	NA	NA	NA	NA	NA	NA
STXBP6	chr14:25347857-25348019	-	25443870	25326363	included	0.025974025974026	NA	0.0131578947368421	NA	0.00884955752212389	NA	0.010989010989011	NA	0.0186335403726708	NA	0.0109289617486339	0.0344827586206897	0.0141843971631206	NA	0.00862068965517241	0	0.0149253731343284	NA	0.0153846153846154	NA	0.0148148148148148	0	0	0	0.00970873786407767	0	0.0251256281407035	0.037037037037037	0.0222222222222222	0.0153846153846154	0.024390243902439	NA	0.018450184501845	0	0.0205479452054795	NA	0.0166112956810631	0.0172413793103448	0.0204081632653061	0	0	0	0.0181818181818182	NA
PPIH	chr1:43140958-43140998	+	43133111	43142254	included	0.0149253731343284	0.0756302521008403	0.0222222222222222	0.0144927536231884	0.0344827586206897	0.0263157894736842	0.0133333333333333	0.0506329113924051	0.111111111111111	0.0384615384615385	0.0810810810810811	0	0.027027027027027	0.0555555555555556	0.0461538461538462	0.0151515151515152	0.0204081632653061	0.0285714285714286	0.05	0	0.010752688172043	0	0.0381679389312977	0.0144927536231884	0.0632911392405063	0.0602409638554217	0.0697674418604651	0.0126582278481013	0.0227272727272727	0.0256410256410256	0.0144927536231884	0.0574712643678161	0.03125	0.0352941176470588	0.0416666666666667	0	0.0136986301369863	0.0185185185185185	0.0158730158730159	0.0521739130434783	0	0.0117647058823529	0.117647058823529	0.0619469026548673
HECTD1	chr14:31592721-31592830	-	31596990	31592253	included	0.0212765957446809	0.00591715976331361	0.1	0.0217391304347826	0.0105263157894737	0	0.0973451327433628	0	0.024390243902439	0.00636942675159236	0.0147058823529412	0	0	0.00952380952380952	0.0131578947368421	0	0.010989010989011	0.00213219616204691	0.0112359550561798	0	0.0065359477124183	0	NA	0.0114942528735632	0.0188679245283019	0.0126582278481013	0.0212765957446809	0	NA	0	0.0215827338129496	0	0.0443349753694581	0.00518134715025907	0.0363636363636364	0.0101010101010101	0.128712871287129	0.010752688172043	0.0280373831775701	0.0144927536231884	0.037037037037037	0.00719424460431655	0.0280373831775701	0.00813008130081301
LEPRE1	chr1:43217311-43217411	-	43217944	43216007	included	0.0158730158730159	0	0.0508474576271186	0.032258064516129	0.0175438596491228	0.05	0	0.010989010989011	0	0.0537634408602151	0	0.00854700854700855	0.0149253731343284	0.0112359550561798	0.03125	0	0	0	0	0.00699300699300699	0	0	0	0	0.04	0.0105263157894737	0.0101010101010101	0.0144927536231884	0.0227272727272727	0	0.0204081632653061	0.0315789473684211	0	0.0153846153846154	0.0153846153846154	0	0.0212765957446809	0.0142857142857143	0.0153846153846154	0	0	0	0	0.0126582278481013
BAZ1A	chr14:35237895-35237986	-	35240716	35234474	included	0	0	0	0	0	0	0	0	0	0	0	0	0	0	0	0	0	0	0	0	0	0	0	0	0	0	0	0	0	0	0	0	0	0	0	0	0.00826446280991736	0	0	0	0	0	0	0
BAZ1A	chr14:35285920-35286062	-	35295218	35280242	included	0	0	0	0	0	0	0	0	0	0	0	0	0	0	0	0	0	0	0	0	0	0	NA	0	0	0	0	0	NA	0	0	0	0	0	0.0117647058823529	0	0	0	0	0	NA	0	0	0
FAM179B	chr14:45492112-45492176	+	45481278	45494985	included	0.2	0.493333333333333	0.2	0.428571428571429	0.142857142857143	0.368421052631579	0.217391304347826	0.428571428571429	0.142857142857143	0.333333333333333	0.333333333333333	0.314285714285714	0.354838709677419	0.0175438596491228	0.25	0.428571428571429	NA	0.294117647058824	0.4	NA	0.0952380952380952	NA	NA	0.391304347826087	0.333333333333333	0.435897435897436	0.294117647058824	0.135135135135135	NA	0.176470588235294	0.333333333333333	0.333333333333333	0.133333333333333	0.263157894736842	0.214285714285714	NA	0.103448275862069	0.0909090909090909	0.1	0.238095238095238	NA	0.288888888888889	0.181818181818182	0.157894736842105
FKBP3	chr14:45602525-45602642	-	45603551	45600003	included	0	0	0.0149253731343284	0	0	0	0.00613496932515337	0	0	0	0	0	0.00307692307692308	0	0.00571428571428571	0	0	0	0	0	0	0	0	0	0	0	0.00529100529100529	0	0	0.0116279069767442	0.00558659217877095	0	0	0	0	0	0	0	0	0	0	0.0024330900243309	0	0
FERMT2	chr14:53415279-53415298	-	53417129	53386074	included	0.0196078431372549	0.0476190476190476	0.0048780487804878	0	0	0	0.00961538461538462	0.0714285714285714	0	0.0133333333333333	0.0151057401812689	0.0208333333333333	0	0	0	0	0.0178571428571429	0	0.0134529147982063	0	0.00408163265306122	0	NA	0	0	0.0212765957446809	0.00793650793650794	0	0	0	0	0	0	0	0.0222222222222222	0.0344827586206897	0.00694444444444444	0	0	0	0	0	0	0.0178571428571429
RBM25	chr14:73555077-73555182	+	73554869	73563622	included	0.0476190476190476	0.0578034682080925	0.0273972602739726	0.0440251572327044	0.0337078651685393	0.0246913580246914	0.0344827586206897	0.0721649484536082	0.0338983050847458	0.0384615384615385	0.0285714285714286	0.0487804878048781	0.0542635658914729	0.0303030303030303	0.0338164251207729	0.0414201183431953	0.0606060606060606	0.0297029702970297	0.0457516339869281	0	0.025974025974026	0.00884955752212389	NA	0.0517241379310345	0.0303030303030303	0.0636363636363636	0.0588235294117647	0.0352941176470588	0.0285714285714286	0.0638297872340425	0.0517241379310345	0.0551181102362205	0.0526315789473684	0.0240384615384615	0.049645390070922	0.0718954248366013	0.029126213592233	0.027027027027027	0.0921985815602837	0.0205761316872428	0.0512820512820513	0.00546448087431694	0.0805687203791469	0.0262172284644195
ELMSAN1	chr14:74196772-74196882	-	74203700	74196688	included	NA	NA	0.183673469387755	NA	NA	NA	NA	NA	NA	NA	NA	NA	NA	NA	0.0222222222222222	0.0476190476190476	NA	NA	NA	NA	0	0	NA	NA	NA	NA	NA	NA	NA	NA	NA	NA	NA	NA	NA	NA	NA	NA	0.0434782608695652	0	NA	NA	0.111111111111111	0.05
TMED10	chr14:75605776-75605874	-	75614366	75602589	included	0.0109409190371991	0.0036101083032491	0.018957345971564	0	0.0078125	0.004739336492891	0.00512820512820513	0.00492610837438424	0.004739336492891	0.00346020761245675	0.00431034482758621	0	0.0050125313283208	0	0	0	0.00540540540540541	0.00267141585040071	0.00743494423791822	0.00371747211895911	0.0108303249097473	0.00716845878136201	0.0116731517509728	0.0100603621730382	0.00244498777506112	0.00425531914893617	0.00675675675675676	0	0	0.00201207243460765	0.0168776371308017	0.00337837837837838	0.0100755667506297	0.00105374077976818	0.0222222222222222	0.00173913043478261	0.0156862745098039	0.00111982082866741	0.00904159132007233	0.00709219858156028	0	0.00069589422407794	0.011070110701107	0.0025974025974026
NRXN3	chr14:78767022-78767034	+	78764203	79111462	included	NA	NA	NA	NA	NA	NA	NA	NA	NA	NA	NA	NA	NA	NA	NA	NA	NA	NA	NA	NA	NA	NA	NA	NA	NA	NA	NA	NA	NA	NA	NA	NA	NA	NA	NA	NA	NA	NA	NA	NA	NA	NA	NA	NA
CEP128	chr14:80993512-80993605	-	80997152	80993326	included	NA	0.0526315789473684	NA	NA	NA	NA	NA	NA	NA	NA	NA	NA	NA	NA	NA	NA	NA	0.0303030303030303	NA	NA	NA	NA	NA	NA	NA	NA	NA	NA	NA	NA	NA	NA	NA	NA	NA	NA	NA	0	NA	0	NA	NA	NA	0.0181818181818182
GTF2A1	chr14:81676213-81676280	-	81682756	81670448	included	0.152542372881356	0.0163934426229508	0.0769230769230769	0	0.0196078431372549	0	0.0232558139534884	NA	0	0.0588235294117647	0.0434782608695652	0	0	0	0.0612244897959184	0	0	0.0810810810810811	0.037037037037037	0.0133333333333333	0	0.0526315789473684	NA	0.103448275862069	0.0285714285714286	0	0.04	0	NA	0.0434782608695652	0.0476190476190476	0.037037037037037	0.0294117647058824	0.0379746835443038	0.027027027027027	0.0344827586206897	0.0285714285714286	0.0123456790123457	0	0	NA	0.0309278350515464	0.0144927536231884	0.0217391304347826
PTPN21	chr14:89013872-89013995	-	89016581	88983605	included	0.0379746835443038	0.0526315789473684	0.120689655172414	0	0.0555555555555556	NA	0.101123595505618	NA	0.087719298245614	0.0833333333333333	0.0434782608695652	0.111111111111111	0.0588235294117647	NA	0.120567375886525	NA	0.0714285714285714	0	0.0769230769230769	0.0909090909090909	0.072463768115942	NA	NA	NA	0.111111111111111	0.0666666666666667	0.0857142857142857	NA	NA	NA	0.101123595505618	0.142857142857143	0.132075471698113	0.153846153846154	0.0823529411764706	0.185185185185185	0.0444444444444444	0.125	0.0819672131147541	NA	0.111111111111111	NA	0.0731707317073171	0.0357142857142857
EML5	chr14:89172063-89172217	-	89172602	89171932	included	NA	NA	NA	NA	NA	NA	NA	NA	NA	NA	NA	NA	NA	0.0909090909090909	NA	NA	NA	NA	NA	NA	NA	NA	NA	NA	NA	NA	NA	NA	NA	NA	NA	NA	NA	NA	NA	NA	NA	NA	NA	NA	NA	NA	NA	NA
TRIP11	chr14:92443469-92443592	-	92454627	92442533	included	0.037037037037037	0.020979020979021	0.285714285714286	0	0	0	0.132075471698113	0.0285714285714286	0.0285714285714286	0	0.0196078431372549	0.0545454545454545	0	0	0	0.0526315789473684	0.0285714285714286	0.038961038961039	0.0697674418604651	NA	0	0	0.0434782608695652	0	0	0.0384615384615385	0.0136986301369863	0.09375	0.0222222222222222	0	0.0697674418604651	0	0.0208333333333333	0.0181818181818182	0.0133333333333333	0.0285714285714286	0.192982456140351	0	0	0	0	NA	0.0447761194029851	0
IFI27	chr14:94582410-94582631	+	94582279	94582778	included	0	0	0	0.000279407655769768	0	0	0	0.000223264121455682	0	0	0	0	0	0.00057372346528973	0	0	0	0	0	0	0	0	0	0.000210216523018709	0	0	0	0	0	0	0	0	0.000527704485488127	0	0	0	0	0	0	0	0	0	0	0
CLMN	chr14:95688739-95688936	-	95690096	95688111	included	0	0	NA	NA	NA	NA	NA	NA	NA	0	0	NA	0	0	0	0	NA	NA	0	NA	0	0.0169491525423729	NA	0	0	NA	0	0	NA	0	0	0	NA	0	NA	NA	0	0	NA	0	NA	0	NA	0
FAF1	chr1:50917464-50917865	-	50941135	50907195	included	0	0.00606060606060606	0.0212765957446809	0	0	0	0	0	0	0	0	0	0	0	0	0	0	0	0	0	0	0	0	0	0	0	0	0	0	0	0	0.00970873786407767	0	0	0.0144927536231884	0	0	0	0	0	0	0	0	0
HERC2	chr15:28543662-28543775	-	28544547	28538168	included	0	NA	0	NA	0.037037037037037	0.0476190476190476	0	NA	0.0526315789473684	0.0526315789473684	0	0	0	0.0344827586206897	0.032258064516129	0	0	NA	0	NA	0	NA	NA	NA	NA	0	NA	0	NA	NA	0.0256410256410256	NA	0	0	0.0476190476190476	NA	0	0.032258064516129	0	NA	NA	0	NA	0
OTUD7A	chr15:31941881-31942032	-	31947298	31862400	included	NA	NA	NA	NA	NA	NA	NA	NA	NA	NA	NA	NA	NA	NA	NA	NA	NA	NA	NA	NA	NA	NA	NA	NA	NA	NA	NA	NA	NA	NA	NA	NA	NA	NA	NA	NA	NA	NA	NA	NA	NA	NA	NA	NA
VPS18	chr15:41190855-41191009	+	41188277	41191104	included	0.04	0	0	0	0	NA	0	0	0	0.027027027027027	0	0	0	0.0126582278481013	0	0	0	0	0	0	0	0.037037037037037	NA	0	0.142857142857143	NA	0.0303030303030303	0.0555555555555556	0	0.0357142857142857	0	0	0	0.0140845070422535	0	0	0	0	0	0.0416666666666667	0	0.0112359550561798	0	0
NDUFAF1	chr15:41686302-41686556	-	41687056	41680720	included	0.0256410256410256	0.142857142857143	0.111111111111111	0.147058823529412	0.027027027027027	0.12	0.2	0.174603174603175	0.225806451612903	0.163636363636364	0.255813953488372	0.2	0.132530120481928	0.0967741935483871	0.0697674418604651	0.102040816326531	0.142857142857143	0.0256410256410256	0.137931034482759	0.157894736842105	0.148148148148148	0.142857142857143	0.135802469135802	0.127272727272727	0.111111111111111	0.208333333333333	0.0810810810810811	0.411764705882353	0.142857142857143	0.0869565217391304	0.161290322580645	0.0833333333333333	0.134328358208955	0.0786516853932584	0.12	0.333333333333333	0.0769230769230769	0.133333333333333	0.0943396226415094	0.135135135135135	0.189189189189189	0.101449275362319	0.0909090909090909	0.192982456140351
VPS39	chr15:42453671-42453788	-	42453879	42453027	included	0.0384615384615385	0.00662251655629139	0.00884955752212389	0	0.0101010101010101	0	0.00571428571428571	0	0.0075187969924812	0	0.00709219858156028	0	0.0133333333333333	0.0144927536231884	0	0	0	0	0.0144927536231884	0	0.0112359550561798	0	0	0	0.0252100840336134	0.0377358490566038	0.00699300699300699	0.015625	0.0175438596491228	0.0252100840336134	0.0151515151515152	0.00826446280991736	0.00917431192660551	0.00371747211895911	0.00952380952380952	0.00492610837438424	0	0.024390243902439	0.0188679245283019	0.008	0.0166666666666667	0.010752688172043	0.0518518518518519	0.0104166666666667
CTDSPL2	chr15:44810851-44811062	+	44807042	44811366	included	0	0	0.0196078431372549	0	0	NA	0	NA	0	0	0	0	0.0144927536231884	0	0	0.0158730158730159	0	0	0	0	0	0.0588235294117647	NA	0	0.0256410256410256	0	0	0	NA	0	0.0212765957446809	0	0.0126582278481013	0	0	0	0	0.0196078431372549	0	0	0	0.00869565217391304	0	0
FBN1	chr15:48720078-48720140	-	48720542	48719970	included	0	0	0.0277777777777778	0	0	0	0.00970873786407767	0	0	0	0	0	0	0	0	0	0	0	0	0.00371747211895911	0	0	0	0	0.0303030303030303	0	0	0	0	0	0	0	0	0	0.0172413793103448	0	0	0	0	0	0	0	0.00671140939597315	0
GNB5	chr15:52420840-52420892	-	52425574	52420441	included	0.04	0	0	0	0	0	0.0232558139534884	NA	0	0	0	0.0256410256410256	0	0	0.0212765957446809	0	0	0.0333333333333333	0.0454545454545455	0.0222222222222222	0	0	NA	0	0	0.0344827586206897	0	0	0	NA	0	0.0285714285714286	0	0.0175438596491228	0	0	0	0	0.0303030303030303	0	0	0	0.0285714285714286	0
HERC1	chr15:63924489-63924804	-	63924907	63922834	included	0	0	0	0	0	0	0	0	0	0	0	0	0	0	0	0	0	0	0	0	0	0	0	0	0	0	0	0	0	0	0	0	0	0	0	0	0	0	0	0	0	0	0	0
HERC1	chr15:63929186-63929333	-	63929703	63928341	included	0.087719298245614	0.0188679245283019	0.0352941176470588	0	0.0434782608695652	0	0.032258064516129	0	0.0444444444444444	0.0181818181818182	0.0566037735849057	0	0.0476190476190476	0.0344827586206897	0.0120481927710843	0.0357142857142857	0.0461538461538462	0.0434782608695652	0.0377358490566038	0.0212765957446809	0.027027027027027	0	NA	0	0.0212765957446809	0	0.0679611650485437	0.0140845070422535	0.0434782608695652	0.0612244897959184	0	0.0508474576271186	0.0225563909774436	0.0405405405405405	0.0704225352112676	0	0.0793650793650794	0.0161290322580645	0.0422535211267606	0.0384615384615385	0	0.0126582278481013	0.0555555555555556	0.0337078651685393
FAM96A	chr15:64382396-64382514	-	64385843	64381050	included	0	0	0	0	0	0.00680272108843537	0	0.0169491525423729	0	0.0133333333333333	0.00671140939597315	0	0.0134048257372654	0.00444444444444444	0.00847457627118644	0	0.00613496932515337	0.0161290322580645	0.00775193798449612	0.00636942675159236	0.0050761421319797	0	0.00952380952380952	0.00628930817610063	0.024390243902439	0.0212765957446809	0.0101010101010101	0.0075187969924812	0	0	0.00497512437810945	0	0.0100334448160535	0.00699300699300699	0	0	0	0.00409836065573771	0	0	0	0.00233100233100233	0.0181818181818182	0.00317460317460317
LOXL1	chr15:74234215-74234399	+	74220226	74235194	included	0.0175438596491228	0	NA	0	0	0	0.0169491525423729	0	0	0.0101010101010101	0.0232558139534884	0	0	0	0	0	0.111111111111111	0.0136986301369863	0.0126582278481013	0	NA	0	0	0	0	0	0	0	0	0	0	0.010752688172043	0	0.04	0.0222222222222222	0	0	0	0	0	0	0.0118577075098814	0	0
CHRNB4	chr15:78926963-78927081	-	78927780	78923674	included	NA	NA	NA	NA	NA	NA	NA	NA	NA	NA	NA	NA	NA	NA	NA	NA	NA	NA	NA	NA	NA	NA	NA	NA	NA	NA	NA	NA	NA	NA	NA	NA	NA	NA	NA	NA	NA	NA	NA	NA	NA	NA	NA	NA
CHRNB4	chr15:78944919-78945013	-	78947885	78941781	included	NA	NA	NA	NA	NA	NA	NA	NA	NA	NA	NA	NA	NA	NA	NA	NA	NA	NA	NA	NA	NA	NA	NA	NA	NA	NA	NA	NA	NA	NA	NA	NA	NA	NA	NA	NA	NA	NA	NA	NA	NA	NA	NA	NA
KIAA1024	chr15:79756036-79756102	+	79755663	79760528	included	NA	NA	NA	NA	NA	NA	NA	NA	NA	NA	NA	NA	NA	NA	NA	NA	NA	NA	NA	NA	NA	NA	NA	NA	NA	NA	NA	NA	NA	NA	NA	NA	NA	NA	NA	NA	NA	NA	NA	NA	NA	NA	NA	NA
RPS17	chr15:82823707-82823783	-	82824388	82823393	included	NA	NA	NA	NA	NA	NA	NA	NA	NA	NA	NA	0	NA	NA	NA	NA	NA	NA	NA	NA	NA	NA	NA	NA	NA	NA	NA	NA	NA	NA	NA	NA	NA	NA	NA	NA	NA	NA	NA	0	NA	NA	NA	NA
RPS17L	chr15:83208050-83208126	-	83208731	83207736	included	NA	NA	NA	NA	NA	NA	NA	NA	NA	NA	0	0	NA	NA	NA	NA	NA	NA	NA	NA	NA	NA	NA	NA	NA	NA	NA	NA	NA	NA	NA	NA	NA	NA	NA	NA	NA	NA	NA	0	NA	NA	NA	NA
POLG	chr15:89861169-89861268	-	89861771	89860767	included	0.333333333333333	0.270588235294118	0.185840707964602	0.213675213675214	0.105882352941176	0.268817204301075	0.271186440677966	0.197452229299363	0.25	0.267857142857143	0.178807947019868	0.162790697674419	0.183098591549296	0.166666666666667	0.214285714285714	0.157894736842105	0.0847457627118644	0.0909090909090909	0.152173913043478	0.2	0.2	0.299435028248588	0.210526315789474	0.466666666666667	0.178807947019868	0.185185185185185	0.261538461538462	0.171717171717172	0.257142857142857	0.214285714285714	0.203703703703704	0.253731343283582	0.230769230769231	0.204301075268817	0.243697478991597	0.203007518796992	0.225225225225225	0.241758241758242	0.219512195121951	0.141414141414141	0.188118811881188	0.128491620111732	0.306930693069307	0.234567901234568
MCTP2	chr15:94857955-94858093	+	94857573	94858757	included	NA	0.0285714285714286	NA	0	NA	NA	NA	NA	NA	NA	NA	0.0344827586206897	NA	NA	NA	NA	NA	0.210526315789474	NA	0	0.0476190476190476	NA	NA	NA	NA	0.0833333333333333	NA	NA	NA	NA	0	NA	0.0555555555555556	0.024390243902439	0.111111111111111	NA	NA	NA	NA	0.0666666666666667	NA	0.024390243902439	NA	0.0909090909090909
RP11-82I10.1	chr15:98301719-98301891	-	98417182	98286713	included	NA	NA	NA	NA	NA	NA	NA	NA	NA	NA	NA	NA	NA	NA	NA	NA	NA	NA	NA	NA	NA	NA	NA	NA	NA	NA	NA	NA	NA	NA	NA	NA	NA	NA	NA	NA	NA	NA	NA	NA	NA	NA	NA	NA
SNRNP25	chr16:106320-106420	+	105882	106538	included	0	0.00862068965517241	0	0	0	0.0315789473684211	0	0.0333333333333333	0.0149253731343284	0.00826446280991736	0.0285714285714286	0	0	0.0120481927710843	0	0	0	0.00719424460431655	0	0.00699300699300699	0	0.00129032258064516	0.00671140939597315	0.00689655172413793	0	0.0252100840336134	0	0	0	0	0.0114942528735632	0.00636942675159236	0	0.004739336492891	0	0	0	0	0	0.0122448979591837	0	0	0	0
SNX29	chr16:12123469-12123591	+	12121301	12136753	included	0	0	NA	0	0.0476190476190476	NA	0	NA	NA	NA	0	0	0	0.00917431192660551	NA	0	NA	NA	0	NA	0	NA	NA	0	NA	NA	NA	NA	NA	0	0	NA	0	0	0.1	0	NA	0	0	NA	NA	0.037037037037037	0	0.0232558139534884
ERCC4	chr16:14037830-14037952	+	14031715	14038579	included	NA	0	NA	0	NA	NA	NA	NA	NA	NA	NA	NA	NA	NA	0	NA	NA	NA	NA	NA	NA	NA	NA	NA	NA	NA	NA	0	NA	NA	NA	NA	0	0.0526315789473684	NA	NA	0	0	NA	NA	NA	NA	NA	NA
PLA2G10	chr16:14772501-14772617	-	14782021	14766606	included	0.111111111111111	0.25	0.291666666666667	0.184210526315789	NA	0.215686274509804	0.170731707317073	0.164179104477612	0.333333333333333	0.176470588235294	NA	NA	0.245283018867925	0.163636363636364	0.25	0.254901960784314	0.266666666666667	0.818181818181818	0.185185185185185	0.142857142857143	0.25	NA	0.0952380952380952	0.12	0.333333333333333	0.225806451612903	0.16	0.227272727272727	0.166666666666667	0.272727272727273	0.257142857142857	0.185840707964602	0.151515151515152	0.188405797101449	0.0833333333333333	0.282608695652174	0.153846153846154	0.181818181818182	0.235294117647059	0.159420289855072	0.216216216216216	NA	0.181818181818182	0.184210526315789
ABCC1	chr16:16199256-16199317	+	16196574	16200594	included	0.0384615384615385	0.00917431192660551	0.0303030303030303	0.0112359550561798	0.03125	0.0793650793650794	0.0136986301369863	0.0294117647058824	0.037037037037037	0.0303030303030303	0.025	0	0.0363636363636364	0.049645390070922	0.0117647058823529	0.04	0.0588235294117647	0.0238095238095238	0.0263157894736842	0	0	0	NA	0.105263157894737	0	0.0196078431372549	0	0.0540540540540541	NA	0.0606060606060606	0	0.0434782608695652	0.036144578313253	0.027027027027027	0.037037037037037	0	0.0384615384615385	0.0208333333333333	0.032258064516129	0	0	0.0106007067137809	0.0140845070422535	0.0204081632653061
TMC5	chr16:19486079-19486196	+	19485598	19488761	included	0.0188679245283019	0.00840336134453781	0	0	0.0204081632653061	0.0133333333333333	0.0185185185185185	0.0062111801242236	0.0285714285714286	0	0	0	0.0158730158730159	0.0303030303030303	0	0.0099009900990099	0	0.0238095238095238	0	0	0.0065359477124183	0.00689655172413793	0	0.00483091787439614	0.0476190476190476	0.0149253731343284	0.0294117647058824	0	0.024390243902439	0.00826446280991736	0	0.00934579439252336	0.0363636363636364	0	0	0.0229885057471264	0.04	0	0	0.00540540540540541	0.0163934426229508	0.0256410256410256	0.0144927536231884	0.0120481927710843
GPR139	chr16:20082245-20082344	-	20084811	20043991	included	NA	NA	NA	NA	NA	NA	NA	NA	NA	NA	NA	NA	NA	NA	NA	NA	NA	NA	NA	NA	NA	NA	NA	NA	NA	NA	NA	NA	NA	NA	NA	NA	NA	NA	NA	NA	NA	NA	NA	NA	NA	NA	NA	NA
THUMPD1	chr16:20749409-20749591	-	20750218	20749278	included	0.032258064516129	0.0232558139534884	0.0379746835443038	0.0434782608695652	0.0333333333333333	0.0491803278688525	0.010752688172043	0	0.0508474576271186	0	0.0294117647058824	0	0.0337078651685393	0.037037037037037	0.0337078651685393	0	0.0555555555555556	0.0238095238095238	0.037037037037037	0	0.012987012987013	0.024390243902439	NA	0.0408163265306122	0.107142857142857	0.0740740740740741	0.12	0.0408163265306122	0.0909090909090909	0	0	0.0192307692307692	0.0892857142857143	0.0784313725490196	0.0487804878048781	0.04	0.0526315789473684	0.032258064516129	0.027027027027027	0	0	0.0136986301369863	0.0169491525423729	0.0123456790123457
CRYM	chr16:21279867-21280005	-	21281110	21279058	included	NA	0.00884955752212389	NA	0	0	0.0505050505050505	0.0175438596491228	0	NA	0.0103092783505155	0	0	0	NA	0	NA	NA	0	0.0434782608695652	NA	0	NA	NA	0.00427350427350427	NA	0.00564971751412429	0.0434782608695652	0.00613496932515337	0	NA	0	0.0352941176470588	0.0163934426229508	0	NA	0.00826446280991736	NA	NA	0.0232558139534884	NA	0	0	0	0
VWA3A	chr16:22152523-22152570	+	22151565	22152902	included	NA	0.466666666666667	0.0476190476190476	NA	NA	0.222222222222222	0.411764705882353	NA	0.111111111111111	0.125	0.25	NA	NA	NA	0.191489361702128	NA	NA	NA	0.105263157894737	NA	0.234042553191489	NA	NA	NA	0.0888888888888889	NA	0.0909090909090909	NA	NA	NA	0.142857142857143	0.157894736842105	NA	NA	NA	NA	0.181818181818182	NA	NA	NA	NA	NA	NA	NA
ERN2	chr16:23720491-23720591	-	23721492	23718400	included	NA	0.232323232323232	NA	NA	NA	0.409090909090909	NA	0.0789473684210526	NA	NA	NA	NA	NA	NA	NA	0.166666666666667	NA	NA	NA	NA	NA	NA	NA	NA	NA	0.37984496124031	NA	0.135135135135135	NA	0.166666666666667	NA	NA	NA	NA	NA	NA	NA	NA	NA	0.0638297872340425	NA	NA	NA	0.176470588235294
TNRC6A	chr16:24789664-24789789	+	24788679	24800552	included	0.0188679245283019	0.0277777777777778	0.0566037735849057	0.0769230769230769	0.0416666666666667	0.0952380952380952	0.03125	NA	0.111111111111111	0.0222222222222222	0.032258064516129	0.0769230769230769	0.0545454545454545	0.0196078431372549	0.0612244897959184	0	0	0	0.0196078431372549	0.0769230769230769	0.0476190476190476	0	NA	0	0.0222222222222222	0.0181818181818182	0.0649350649350649	0.0769230769230769	NA	0.04	0.0333333333333333	0.0697674418604651	0.04	0.0256410256410256	0	0.0555555555555556	0.03125	0.0833333333333333	0.1	0.105263157894737	NA	0.0588235294117647	0.0277777777777778	0.0344827586206897
INADL	chr1:62619029-62619153	+	62614062	62626579	included	0.423728813559322	0.187096774193548	0.387096774193548	0.108433734939759	0.236363636363636	0.372549019607843	0.218390804597701	0.205479452054795	0.3125	0.274509803921569	0.256410256410256	0.236363636363636	0.26984126984127	0.333333333333333	0.16	0.115384615384615	0.243243243243243	0.164179104477612	0.25	0.0857142857142857	0.165354330708661	0.407407407407407	NA	0.234042553191489	0.186046511627907	0.306666666666667	0.23943661971831	0.16504854368932	0.12	0.206349206349206	0.344262295081967	0.259259259259259	0.264705882352941	0.135135135135135	0.354838709677419	0.117647058823529	0.244444444444444	0.25	0.0540540540540541	0.253333333333333	0.142857142857143	0.189189189189189	0.150684931506849	0.230769230769231
CCDC101	chr16:28599930-28600012	+	28597041	28600420	included	0.0526315789473684	0	0	0.0163934426229508	0.027027027027027	0.0857142857142857	0.0344827586206897	0	0.0909090909090909	0	0.010752688172043	0.0196078431372549	0.0204081632653061	0.024390243902439	0	0	0.0344827586206897	0.037037037037037	0.0303030303030303	0.0303030303030303	0	0	0	0	0	0.0263157894736842	0.0133333333333333	0	0	0.037037037037037	0.0136986301369863	0.0864197530864197	0	0.0123456790123457	0.0384615384615385	0.0140845070422535	0.0144927536231884	0.0120481927710843	0	0.0114942528735632	0.0149253731343284	0.0769230769230769	0	0
TMEM219	chr16:29983362-29983461	+	29982899	29984270	included	0.00906344410876133	0.0555555555555556	0.0347003154574132	0.0722610722610723	0.0104712041884817	0.033112582781457	0.0183150183150183	0.0257142857142857	0	0.0072992700729927	0.00552486187845304	0.02	0.022964509394572	0.024	0.0188679245283019	0.0602409638554217	0.0247349823321555	0.00769230769230769	0.0222222222222222	0.00714285714285714	0.012987012987013	0.0201342281879195	0.0220820189274448	0.0208333333333333	0.0206896551724138	0.0161290322580645	0.029940119760479	0.0173010380622837	0.0241758241758242	0.0561224489795918	0.0339622641509434	0.0306122448979592	0.0344827586206897	0.0238611713665944	0.0385964912280702	0.0204081632653061	0.0300751879699248	0.0368271954674221	0.03125	0.0410958904109589	0.0127659574468085	0.0373134328358209	0.0173913043478261	0.0423452768729642
SULT1A3	chr16:30213358-30213451	+	30212614	30214010	included	NA	NA	NA	NA	NA	NA	NA	NA	NA	NA	NA	NA	NA	NA	NA	NA	NA	NA	NA	NA	NA	NA	NA	NA	NA	NA	NA	NA	NA	NA	NA	NA	NA	NA	NA	NA	NA	NA	NA	NA	NA	NA	NA	NA
NPIPL3	chr16:30239699-30239801	-	30242760	30238690	included	NA	NA	NA	NA	NA	NA	NA	NA	NA	NA	NA	NA	NA	NA	NA	NA	NA	NA	NA	NA	NA	NA	NA	NA	NA	NA	NA	NA	NA	NA	NA	NA	NA	NA	NA	NA	NA	NA	NA	NA	NA	NA	NA	NA
PHKB	chr16:47596308-47596406	+	47581459	47614205	included	0.0344827586206897	0.0186335403726708	0	0.0408163265306122	0.038961038961039	0	0	0.0344827586206897	0	0	0.0123456790123457	0.0379746835443038	0.0135135135135135	0	0	0	0	0.0117647058823529	0.0140845070422535	0.0149253731343284	0.0188679245283019	0	NA	0.0163934426229508	0.0114942528735632	0.0144927536231884	0.02	0.0289855072463768	0	0	0	0.0112359550561798	0.0629370629370629	0.0252100840336134	0.00952380952380952	0.0285714285714286	0.0103092783505155	0.0309278350515464	0.0112359550561798	0.0103092783505155	0	0.0075187969924812	0.04	0.00680272108843537
POLR2C	chr16:57497567-57497967	+	57496990	57499864	included	0	0	0	0	0.00552486187845304	0.00869565217391304	0	0	0	0.00606060606060606	0	0.00571428571428571	0	0	0	0.00512820512820513	0.0123456790123457	0	0.00366300366300366	0	0	0.0123456790123457	0.0075187969924812	0.00865800865800866	0.00523560209424084	0.00636942675159236	0	0	0.008	0	0	0.00302114803625378	0.00294985250737463	0.003690036900369	0	0.002710027100271	0.0117647058823529	0.0106382978723404	0	0.00235294117647059	0	0	0	0
CNOT1	chr16:58561826-58562009	-	58562378	58560042	included	0	0	0	0.00432900432900433	0	0.00869565217391304	0	0	0	0.0131004366812227	0	0.00970873786407767	0.00512820512820513	0.00325732899022801	0.00900900900900901	0.0065359477124183	0.0112359550561798	0	0	0	0	0	0.00854700854700855	0	0.0062111801242236	0	0.00900900900900901	0.0113207547169811	0	0.00272479564032698	0	0.00383141762452107	0	0	0	0.00432900432900433	0.00540540540540541	0	0.0062111801242236	0.00846023688663283	0	0.00411522633744856	0	0
CES4A	chr16:67029962-67030082	+	67029732	67034540	included	NA	NA	NA	NA	NA	NA	NA	NA	NA	NA	NA	NA	NA	NA	NA	NA	NA	NA	NA	NA	0.416666666666667	NA	NA	NA	NA	NA	NA	NA	NA	NA	NA	NA	NA	NA	NA	NA	NA	NA	NA	NA	NA	NA	NA	NA
WWP2	chr16:69861796-69861922	+	69833198	69874028	included	0	0	0	0	0	0	0	0	0	0	0	0	0	0	0	0	0	0	0	0	0	0	0	0	0	0	0	0	NA	0	0	0	0	0	0	0	0	0	0	0	0	0	0	0
FUK	chr16:70510089-70510237	+	70509670	70512174	included	NA	0.0666666666666667	0.0769230769230769	0	NA	NA	0.266666666666667	0.0163934426229508	NA	0	NA	0	0.0967741935483871	0.0256410256410256	0.157894736842105	0.0384615384615385	NA	0.0526315789473684	0.103448275862069	NA	0.0588235294117647	0.0909090909090909	0	0.0344827586206897	0.130434782608696	NA	0	0.0588235294117647	0.0526315789473684	0.107142857142857	NA	0.0769230769230769	0.0967741935483871	0.0476190476190476	NA	0.0344827586206897	NA	0.037037037037037	0	0.0188679245283019	0.037037037037037	0.121951219512195	0	0.0625
HYDIN	chr16:70845214-70845338	-	70852244	70843910	included	NA	NA	NA	NA	NA	NA	NA	NA	NA	NA	NA	NA	NA	NA	0.133333333333333	NA	NA	NA	0.0476190476190476	NA	0.228571428571429	NA	NA	NA	0.181818181818182	NA	NA	NA	NA	NA	0.0625	0.12	NA	NA	NA	NA	NA	NA	NA	NA	NA	NA	NA	NA
HYDIN	chr16:70899020-70899266	-	70900071	70897085	included	NA	NA	NA	NA	NA	NA	NA	NA	NA	NA	0	NA	NA	NA	NA	NA	NA	NA	NA	NA	0	NA	NA	NA	0	NA	NA	NA	NA	NA	NA	0	NA	NA	NA	NA	NA	NA	NA	NA	NA	NA	NA	NA
DHODH	chr16:72047482-72047669	+	72046161	72048371	included	0	0.0196078431372549	NA	NA	NA	NA	NA	0	NA	0	0	0	0	0	0	NA	NA	NA	0.04	NA	NA	0	NA	0	0	NA	0	NA	NA	NA	NA	0	0.0434782608695652	NA	NA	NA	NA	NA	NA	0	NA	0	NA	0
TXNL4B	chr16:72123987-72124076	-	72124516	72123037	included	0	0	0	0	0	NA	0	NA	0	0	0.024390243902439	0	0	0	0	0	0	0	0	0	0	NA	NA	0	0	0	0	0	0	0	0	0	0	0	0.0188679245283019	0	0	0	0	0	0	0	0	0
WDR59	chr16:74993247-74993490	-	74999670	74990508	included	NA	0	0.0188679245283019	0	0.0434782608695652	0.0222222222222222	0.0158730158730159	0	0	0	0.0175438596491228	0.0169491525423729	0	0	0.0175438596491228	0	0	0	0	0	0	NA	NA	0	0	0.0333333333333333	0	0.0294117647058824	NA	0.04	0	0.0212765957446809	0	0	0	0	0	0.0204081632653061	NA	0.0149253731343284	0	0	0	0
FANCA	chr16:89844748-89844870	-	89845208	89842223	included	NA	0.0566037735849057	NA	NA	NA	NA	NA	NA	NA	NA	NA	NA	NA	NA	NA	NA	NA	0.0666666666666667	NA	NA	NA	0.148936170212766	NA	NA	NA	NA	NA	0.111111111111111	NA	0.04	NA	NA	NA	NA	NA	NA	NA	NA	NA	0.0344827586206897	NA	0.111111111111111	NA	0.176470588235294
AC133919.6	chr16:90110521-90110641	-	90110909	90110397	included	NA	NA	NA	0.333333333333333	NA	NA	NA	NA	NA	NA	NA	NA	NA	NA	NA	NA	NA	NA	NA	NA	NA	NA	NA	NA	NA	NA	NA	0.333333333333333	NA	NA	NA	NA	NA	NA	NA	NA	NA	NA	NA	NA	NA	NA	NA	NA
MYOCD	chr17:12613811-12613855	+	12608510	12618835	included	NA	NA	NA	NA	NA	NA	NA	NA	NA	NA	0.866666666666667	NA	NA	NA	0.739130434782609	NA	NA	NA	NA	NA	NA	NA	NA	NA	NA	0.6	NA	NA	NA	NA	NA	NA	NA	NA	NA	NA	NA	NA	NA	NA	NA	NA	NA	NA
TEKT3	chr17:15214189-15214329	-	15215575	15212135	included	NA	NA	NA	NA	NA	NA	NA	NA	NA	NA	NA	NA	NA	NA	NA	NA	NA	NA	NA	NA	0	NA	NA	NA	NA	NA	NA	NA	NA	NA	NA	NA	NA	NA	NA	NA	NA	NA	NA	NA	NA	NA	NA	NA
SMYD4	chr17:1717859-1718089	-	1731154	1715409	included	0	0.032258064516129	0	NA	0.1	NA	0.185185185185185	NA	0.0476190476190476	0	0.0476190476190476	0.0526315789473684	NA	0	0	NA	NA	NA	0	NA	0	0	NA	NA	0	0	0.0526315789473684	NA	NA	NA	0	0	NA	0	0.25	0.04	NA	0.107142857142857	NA	NA	NA	NA	0	0
B9D1	chr17:19260884-19260947	-	19261152	19251193	included	0.128205128205128	0	NA	0	0	0	0.1	0.0232558139534884	NA	0	0	0	0	0	0.0163934426229508	0	NA	0	0	NA	0.00763358778625954	0	0.03125	0	0.0158730158730159	0	0.1	NA	0.0303030303030303	0	0.04	0.0666666666666667	0	0	0	0	0.04	0	0.181818181818182	0	0	0	0.037037037037037	0
ULK2	chr17:19764253-19764368	-	19768115	19753087	included	0	0	0	0	0	NA	0	NA	0	0	0	NA	0	0	0	NA	0	0	0	0	0	0	NA	0	0	0	0	0	NA	NA	0	0	0	0	0	0	0	0	0	0	NA	0	0	NA
NF1	chr17:29626527-29626624	+	29592357	29652837	included	0	0	0	0	0	0	0	NA	0	0	0	0	0	0	0	NA	NA	0	NA	0	0	0	NA	0	NA	NA	NA	0	NA	NA	0	0	0	0	0	NA	0	0	0	0	NA	0	0	0
MYO1D	chr17:31072539-31072707	-	31075953	31072303	included	0	0	0	0	0	0	0	0	0	0	0	0	0	0	0	0	0	0.00452488687782805	0.00869565217391304	0	0	0	NA	0	0	0	0	0	0	0	0	0	0	0	0	0	0	0	0	0	0	0	0	0
TBC1D3F	chr17:36285965-36286188	+	36285864	36287147	included	NA	NA	NA	NA	NA	NA	NA	NA	NA	NA	NA	NA	NA	NA	NA	NA	NA	NA	NA	NA	NA	NA	NA	NA	NA	NA	NA	NA	NA	NA	NA	NA	NA	NA	NA	NA	NA	NA	NA	NA	NA	NA	NA	NA
ARHGAP23	chr17:36645998-36646158	+	36642381	36646342	included	0.0149253731343284	0	0	0	0.00952380952380952	0	0	0	0	0.0140845070422535	0	0.0158730158730159	0	NA	0	0	0	0.032258064516129	0	0	0.00564971751412429	NA	0.0588235294117647	0	0	0.0188679245283019	0	0	0	0	0	0.0232558139534884	0.00840336134453781	0	0.0099009900990099	0	0	0	0	0	0.0133333333333333	0.00602409638554217	0.0222222222222222	0
P2RX1	chr17:3818639-3819272	-	3819382	3808661	included	NA	NA	NA	NA	NA	NA	NA	NA	NA	NA	0	NA	NA	NA	NA	NA	NA	NA	NA	NA	NA	NA	NA	NA	0.166666666666667	NA	NA	NA	NA	NA	NA	0	0	NA	NA	NA	0	NA	NA	NA	NA	NA	NA	NA
KRT39	chr17:39120380-39120424	-	39120697	39120035	included	NA	NA	NA	NA	NA	NA	NA	NA	NA	NA	NA	NA	NA	NA	NA	NA	NA	NA	NA	NA	NA	NA	NA	NA	NA	NA	NA	NA	NA	NA	NA	NA	NA	NA	NA	NA	NA	NA	NA	NA	NA	NA	NA	NA
ZZEF1	chr17:3919926-3920068	-	3920664	3919760	included	0	0	0.0303030303030303	0	0	0	0	NA	0	0	0.0337078651685393	0	0	0	0	0	0	0	0.0222222222222222	0	0	0	NA	0.0285714285714286	0	0	0.0144927536231884	0.0555555555555556	NA	0	0	0	0	0.025	0	0	0	0	0	0	0	0.024390243902439	0.0232558139534884	0
ZZEF1	chr17:3974632-3974740	-	3975901	3974218	included	0.354838709677419	0.181818181818182	0.235294117647059	0.185185185185185	0.0704225352112676	0.176470588235294	0.173913043478261	NA	0.217391304347826	0.172413793103448	0.169230769230769	0.235294117647059	0.0909090909090909	0.128205128205128	0.0989010989010989	0.05	0.0697674418604651	0.333333333333333	0.380952380952381	0.105263157894737	0.206896551724138	NA	NA	0.3	0.463414634146341	0.36	0.192307692307692	0.105263157894737	NA	0.172413793103448	0.208333333333333	0.179487179487179	0.117117117117117	0.0882352941176471	0.185185185185185	0.219512195121951	0.15	0.119047619047619	0.148936170212766	0.0526315789473684	0.157894736842105	0.135135135135135	0.192307692307692	0.185185185185185
UBTF	chr17:42285986-42286369	-	42286719	42285279	included	0.00662251655629139	0.0671641791044776	0.0277777777777778	0.0602409638554217	0.00444444444444444	0.0495049504950495	0.0050761421319797	0.0569948186528497	0.027027027027027	0.0276679841897233	0.00793650793650794	0.0229885057471264	0.0194174757281553	0.104294478527607	0.0196078431372549	0.033112582781457	0.0140845070422535	0.0377358490566038	0.0102040816326531	0.0181818181818182	0.0196078431372549	0.003584229390681	0.00512820512820513	0.0288461538461538	0.0198019801980198	0.0746268656716418	0.00980392156862745	0.0263157894736842	0.00606060606060606	0.03	0.00613496932515337	0.0123456790123457	0.0256410256410256	0.0666666666666667	0.00763358778625954	0.0425531914893617	0.033112582781457	0.0418604651162791	0.032258064516129	0.0229007633587786	0.015625	0.021021021021021	0.0306122448979592	0.0396825396825397
FAM117A	chr17:47795329-47795406	-	47797121	47795076	included	0	0	0	0	0	0	0	0	0	0	0	0	0	0	0	NA	NA	0	0	0	0	0	0	0	0	0	0	0	NA	NA	0	0	0	0	0	0	0	0	NA	0	0	0	0	0
ENO3	chr17:4855319-4855442	+	4855209	4856089	included	0.111111111111111	0.0810810810810811	NA	NA	NA	NA	NA	0.142857142857143	NA	0.0526315789473684	NA	0.1	NA	0	NA	NA	NA	0.027027027027027	0.0344827586206897	NA	NA	0.0357142857142857	NA	0.25	NA	0.176470588235294	0	0.032258064516129	NA	NA	NA	0.0909090909090909	NA	NA	NA	NA	0.466666666666667	NA	NA	0.185185185185185	0	0.0476190476190476	NA	NA
MBTD1	chr17:49286674-49286791	-	49294694	49284366	included	0.0952380952380952	0.0588235294117647	0.111111111111111	0.04	0.157894736842105	0.2	0.0666666666666667	NA	0.172413793103448	0.272727272727273	0.0476190476190476	0.0731707317073171	0.0967741935483871	0.157894736842105	0.0588235294117647	0.0769230769230769	0.222222222222222	0	NA	NA	0.157894736842105	0.1	NA	0.166666666666667	0.0344827586206897	0.333333333333333	0.368421052631579	0.219512195121951	NA	NA	0.102040816326531	NA	0.0697674418604651	0.176470588235294	NA	NA	0.0769230769230769	0.272727272727273	0.0967741935483871	0.0476190476190476	NA	0.0434782608695652	0.185185185185185	0.170731707317073
C1orf173	chr1:75088731-75088969	-	75097396	75086598	included	NA	NA	NA	NA	NA	NA	NA	NA	NA	NA	NA	NA	NA	NA	NA	NA	NA	NA	NA	NA	0	NA	NA	NA	0	NA	NA	NA	NA	NA	NA	NA	NA	NA	NA	NA	NA	NA	NA	NA	NA	NA	NA	NA
MSI2	chr17:55337337-55337415	+	55335715	55339511	included	0	0	0	0	0	0	0	0	0	0	0	0	0	0	0	0	0	0	0	0	0	0	NA	0	NA	0	0	0	NA	0	0	0	0	0	0	0	0	0	NA	0	0	0	0	0
TEX14	chr17:56725352-56725473	-	56729226	56707915	included	NA	NA	NA	NA	NA	NA	NA	NA	NA	NA	NA	NA	NA	NA	NA	NA	NA	NA	NA	NA	NA	NA	NA	NA	NA	NA	NA	NA	NA	NA	NA	NA	NA	NA	NA	NA	NA	NA	NA	NA	NA	NA	NA	NA
PPM1D	chr17:58734292-58734403	+	58734202	58740355	included	0.0410958904109589	0.0869565217391304	0.0566037735849057	0	0.0555555555555556	0	0.0571428571428571	0.032258064516129	0	0	0	0	0.0149253731343284	0	0.0181818181818182	0	0.111111111111111	0.0476190476190476	0	0.024390243902439	0.0175438596491228	0.0263157894736842	0.024390243902439	0.0857142857142857	0.0344827586206897	0.0416666666666667	0.05	0.0212765957446809	0	0.0285714285714286	0	0.0204081632653061	0.0843373493975904	0.0285714285714286	0.0175438596491228	0	0.0746268656716418	0.0163934426229508	0	0	0	0	0	0
BRIP1	chr17:59861179-59861268	-	59861630	59858366	included	NA	NA	NA	NA	NA	NA	NA	NA	NA	NA	NA	NA	NA	0	NA	NA	NA	NA	NA	NA	NA	0	NA	NA	NA	NA	NA	NA	NA	NA	NA	NA	NA	0	NA	NA	NA	NA	NA	NA	NA	NA	NA	NA
FAM20A	chr17:66586264-66586490	-	66596403	66551884	included	0.147058823529412	0	0.0789473684210526	0.0461538461538462	0.0746268656716418	0.0434782608695652	0.0769230769230769	0.00934579439252336	0.0416666666666667	0.0133333333333333	0.0285714285714286	0.04	0.0485436893203883	0	0.0392156862745098	0.0188679245283019	0.0769230769230769	0	0.0943396226415094	0.037037037037037	0.0810810810810811	0	0.0833333333333333	0.032258064516129	0.1	0.0602409638554217	0.0537634408602151	0.0222222222222222	0.1	0.0163934426229508	0.025	0.0588235294117647	0.0588235294117647	0.0533333333333333	0.225806451612903	0.0116279069767442	0.027027027027027	0.0131578947368421	0.0555555555555556	0.04	0.0422535211267606	0.0289017341040462	0.048951048951049	0.032520325203252
SLC39A11	chr17:70814008-70814074	-	70845772	70732858	included	0	0	0	0	0	0	0	0	0	0	0	0	0	0	0	0	0	0	0	0	0	0	NA	0	0	0	0	0	0	0	0	0	0	0	0	0	0	0	0	0.008	0	0	0	0
ICT1	chr17:73014680-73014789	+	73013209	73015794	included	0.0212765957446809	0.0985915492957746	0	0	0	0.0256410256410256	0.0344827586206897	0.0277777777777778	0.0526315789473684	0	0.0491803278688525	0	0.0309278350515464	0	0	0	0.0909090909090909	0	0.0416666666666667	0	0	0	0.027027027027027	0	0.102040816326531	0.0232558139534884	0.0285714285714286	0.0294117647058824	0	0.0357142857142857	0	0.024390243902439	0.04	0	0.0153846153846154	0.0140845070422535	0	0.0222222222222222	0.0384615384615385	0	0	0	0.0175438596491228	0
UNK	chr17:73805028-73805120	+	73781065	73805840	included	0.153846153846154	0.0212765957446809	0.0555555555555556	NA	0.024390243902439	0.04	0.1	0.0714285714285714	0	0.024390243902439	0.129032258064516	0	0.155555555555556	0.148936170212766	0.0869565217391304	0.0909090909090909	0.0434782608695652	0.0526315789473684	0.0491803278688525	0.0434782608695652	0.0606060606060606	0.0476190476190476	NA	0.241379310344828	0.111111111111111	0.0833333333333333	0.0740740740740741	0.0731707317073171	NA	0.0714285714285714	0.106382978723404	0.106382978723404	0.153846153846154	0.0491803278688525	0.0588235294117647	0.0697674418604651	0.0833333333333333	0.0344827586206897	0.0810810810810811	0.0909090909090909	0.2	0.170731707317073	0.0980392156862745	0.290322580645161
GLP2R	chr17:9737854-9738100	+	9737211	9739687	included	NA	NA	NA	NA	NA	NA	NA	NA	NA	NA	NA	NA	NA	NA	NA	NA	NA	NA	NA	NA	NA	NA	NA	NA	NA	NA	NA	NA	NA	NA	NA	NA	NA	NA	NA	NA	NA	NA	NA	NA	NA	NA	NA	NA
TNFRSF9	chr1:7996519-7996623	-	7997749	7995203	included	NA	NA	NA	NA	NA	NA	NA	NA	NA	NA	NA	NA	NA	NA	NA	NA	NA	NA	NA	0	NA	NA	NA	NA	NA	NA	NA	NA	NA	NA	NA	NA	NA	0	NA	NA	NA	NA	NA	0	NA	0	NA	0
PIEZO2	chr18:10708272-10708437	-	10714761	10705744	included	0	NA	NA	NA	NA	NA	NA	NA	NA	NA	0	NA	NA	NA	0	NA	NA	NA	NA	NA	NA	0.142857142857143	NA	NA	NA	NA	NA	NA	NA	NA	0	NA	0	0	NA	NA	NA	0	NA	NA	NA	0	NA	NA
CIDEA	chr18:12263598-12263865	+	12262968	12264305	included	NA	NA	NA	NA	NA	NA	NA	NA	NA	NA	NA	NA	NA	NA	NA	NA	NA	NA	NA	NA	NA	NA	NA	NA	NA	NA	NA	NA	NA	NA	NA	NA	NA	NA	NA	NA	NA	NA	NA	NA	NA	NA	NA	NA
SLMO1	chr18:12422246-12422340	+	12421628	12427039	included	NA	NA	NA	NA	NA	NA	NA	NA	NA	NA	NA	NA	NA	0	NA	NA	NA	0.0526315789473684	NA	NA	NA	0.0181818181818182	NA	NA	NA	0	0	0	NA	NA	NA	0.111111111111111	NA	0	NA	0.027027027027027	NA	NA	NA	NA	NA	0	NA	0
ESCO1	chr18:19120537-19120661	-	19140819	19119970	included	0.209302325581395	NA	0.12	0.172413793103448	0.0476190476190476	0.148936170212766	0.235294117647059	NA	0.2	0.166666666666667	0.181818181818182	0.176470588235294	0.277777777777778	0.115384615384615	0.2	0.241379310344828	0.225806451612903	0.230769230769231	0.230769230769231	NA	0.346938775510204	0.125	NA	0.230769230769231	0.172413793103448	0.371428571428571	0.222222222222222	0.244444444444444	0.666666666666667	0.259259259259259	0.428571428571429	0.461538461538462	0.227272727272727	0.166666666666667	0.368421052631579	0.555555555555556	0.135135135135135	0.153846153846154	0.209302325581395	0.133333333333333	0.454545454545455	NA	0.333333333333333	0.276595744680851
ZNF521	chr18:22803999-22804079	-	22804308	22775208	included	0.0303030303030303	0	0.037037037037037	0	0.0526315789473684	0.0136986301369863	0.027027027027027	0.0526315789473684	0.0149253731343284	0	0	0.0303030303030303	0	NA	0	NA	0	0.0384615384615385	0	0	0	NA	0	NA	0.0476190476190476	0.0714285714285714	0	NA	0	NA	0	0	0	0.032258064516129	0	0	0	NA	NA	0	0.0434782608695652	0.0256410256410256	0.0256410256410256	0
PSMA8	chr18:23720008-23720073	+	23714031	23724522	included	NA	NA	NA	NA	NA	NA	NA	NA	NA	NA	NA	NA	NA	NA	NA	NA	NA	NA	NA	NA	NA	NA	NA	NA	NA	NA	NA	NA	NA	NA	NA	NA	NA	NA	NA	NA	NA	NA	NA	NA	NA	NA	NA	NA
ASXL3	chr18:31270205-31270283	+	31263532	31311931	included	NA	NA	NA	NA	NA	NA	NA	NA	NA	NA	NA	NA	NA	NA	NA	NA	NA	NA	NA	NA	NA	NA	NA	NA	NA	NA	NA	NA	NA	NA	NA	NA	NA	NA	NA	NA	NA	NA	NA	NA	NA	NA	NA	NA
PIK3C3	chr18:39564843-39565071	+	39550420	39567775	included	0.0416666666666667	0.027027027027027	0	0	0	0	0.0416666666666667	NA	0	0	0.0123456790123457	0.0181818181818182	0.0103092783505155	0.037037037037037	0.00970873786407767	0	0	0.0175438596491228	0.03125	0	0.0344827586206897	NA	NA	0.0181818181818182	0	0.027027027027027	0.0222222222222222	0	0.0434782608695652	0	0.0153846153846154	0.0181818181818182	0.0185185185185185	0.00680272108843537	0.0212765957446809	0.0188679245283019	0.0277777777777778	0.0327868852459016	0.024390243902439	0	NA	0.0114942528735632	0	0.0422535211267606
LOXHD1	chr18:44113668-44113722	-	44114297	44113287	included	NA	NA	NA	NA	NA	NA	NA	NA	NA	NA	NA	NA	NA	NA	NA	NA	NA	NA	NA	NA	NA	NA	NA	NA	NA	NA	NA	NA	NA	NA	NA	NA	NA	NA	NA	NA	NA	NA	NA	NA	NA	NA	NA	NA
MBD2	chr18:51714083-51714207	-	51715243	51692536	included	0.03125	0.0405405405405405	0.0621468926553672	0.0476190476190476	0.0160771704180064	0.038961038961039	0.0494117647058823	0.0541871921182266	0.0221130221130221	0.0699300699300699	0.0511627906976744	0.0449172576832151	0.0222222222222222	0.0487804878048781	0.0392857142857143	0.037463976945245	0.032258064516129	0.0526315789473684	0.0569476082004556	0.027972027972028	0.0448430493273543	0.0410094637223975	0.0212765957446809	0.0338461538461538	0.0492957746478873	0.0165289256198347	0.0390143737166324	0.0695970695970696	0.0227272727272727	0.0239043824701195	0.0315186246418338	0.0398009950248756	0.0355329949238579	0.0302233902759527	0.0374064837905237	0.03601108033241	0.0625	0.0461538461538462	0.024	0.0221238938053097	0.0168350168350168	0.0231404958677686	0.0264765784114053	0.0224358974358974
PIGN	chr18:59770951-59771032	-	59772775	59770135	included	0	NA	NA	NA	0	0	0	0	0	0	0	0	0	0	0	0	0	0	0	0	0	NA	NA	0	0	0	0	NA	NA	0	0	0	0	0	0	0	0	0	0	0	0	0	0	0
COL24A1	chr1:86426440-86426563	-	86426931	86377116	included	NA	NA	NA	NA	NA	NA	NA	NA	NA	NA	NA	NA	NA	0.0476190476190476	NA	NA	NA	NA	NA	NA	NA	NA	NA	NA	NA	NA	NA	NA	NA	NA	NA	NA	NA	0.0526315789473684	NA	NA	NA	NA	NA	NA	NA	NA	NA	0.0285714285714286
ZNF236	chr18:74647935-74648017	+	74640062	74649111	included	0.176470588235294	0.103448275862069	0.0833333333333333	0.0476190476190476	NA	NA	0.103448275862069	NA	0.111111111111111	0	0.0714285714285714	NA	0.2	0.0476190476190476	0.151515151515152	NA	NA	0.2	NA	NA	NA	NA	NA	NA	NA	NA	NA	NA	NA	NA	0	NA	NA	0	NA	NA	NA	0.0909090909090909	NA	NA	NA	0.12	NA	0.230769230769231
ANKRD12	chr18:9239474-9239554	+	9221997	9254208	included	0.0188679245283019	0.0434782608695652	NA	0	NA	0.0476190476190476	NA	NA	NA	0.0526315789473684	NA	0	0	0.0526315789473684	0	NA	NA	0.032258064516129	NA	NA	NA	NA	NA	NA	NA	0.111111111111111	NA	0	NA	NA	0.157894736842105	NA	0	0	0.0232558139534884	NA	0.037037037037037	NA	NA	0.0526315789473684	NA	NA	0.037037037037037	NA
TYK2	chr19:10471637-10471749	-	10472186	10469978	included	0.0526315789473684	0.0650887573964497	0.0458715596330275	0.0422535211267606	0.0337078651685393	0.036144578313253	0.0414201183431953	0.038961038961039	0.0866141732283465	0.0410958904109589	0.0510948905109489	0.0609756097560976	0.0163934426229508	0.0227272727272727	0.0526315789473684	0.0377358490566038	0.0222222222222222	0.0534351145038168	0.0483870967741935	0.0133333333333333	0.0184049079754601	0.0476190476190476	0	0.0419161676646707	0.0743801652892562	0.0563380281690141	0.0595238095238095	0.072	0.0491803278688525	0.065989847715736	0.032258064516129	0.0789473684210526	0.0253164556962025	0.0491803278688525	0.0215827338129496	0.00680272108843537	0.0864197530864197	0.00925925925925926	0.0298507462686567	0.0309278350515464	0.00917431192660551	0.0234741784037559	0.0647482014388489	0.0338461538461538
CDC37	chr19:10511250-10511369	-	10514053	10506879	included	0.00485436893203883	0.0117647058823529	0.00959692898272553	0.0136986301369863	0.00515463917525773	0.00383141762452107	0.00354609929078014	0.00897666068222621	0.0116550116550117	0.00321543408360129	0.00195694716242661	0.0122448979591837	0.00835654596100279	0.00696055684454756	0.0101694915254237	0.00642398286937901	0.00319488817891374	0	0.00355871886120996	0.00900900900900901	0.00875656742556918	0.0062111801242236	0.00925925925925926	0.00961538461538462	0.012396694214876	0.00505050505050505	0.00733496332518337	0.0154639175257732	0.00608519269776876	0.00381194409148666	0.00427350427350427	0.0107066381156317	0.0117994100294985	0.00998003992015968	0.0120898100172712	0.00744416873449132	0.00659340659340659	0.0101351351351351	0.00523560209424084	0.00337837837837838	0.0031055900621118	0.00363636363636364	0.0152505446623094	0.00269541778975741
CACNA1A	chr19:13347262-13347432	-	13355995	13346544	included	NA	NA	NA	NA	NA	NA	NA	NA	NA	NA	NA	NA	NA	NA	NA	NA	NA	NA	NA	NA	NA	NA	NA	NA	NA	NA	NA	NA	NA	NA	NA	NA	NA	NA	NA	NA	NA	NA	NA	NA	NA	NA	NA	NA
DCAF15	chr19:14063841-14064120	+	14063456	14065151	included	0	0.0222222222222222	0	0	0	NA	0	0	0.0204081632653061	0.037037037037037	0	0.0434782608695652	0	0	0.027027027027027	0	0	0	0	0	0	0.0344827586206897	NA	0.0303030303030303	0	0	0	NA	0	0.0175438596491228	0	0	0	0	0	0	0	0.0140845070422535	0.032258064516129	0.0357142857142857	0.0526315789473684	0	0.0232558139534884	0
AKAP8	chr19:15479877-15480035	-	15480956	15479133	included	0.315789473684211	0.256410256410256	0.242424242424242	0.207547169811321	0.12	0.283018867924528	0.139784946236559	0.322033898305085	0.180327868852459	0.418181818181818	0.25	0.354838709677419	0.315068493150685	0.155555555555556	0.333333333333333	0.27536231884058	0.258064516129032	0.314814814814815	0.195402298850575	0.183673469387755	0.365853658536585	0.263157894736842	0.166666666666667	0.192660550458716	0.454545454545455	0.607142857142857	0.188679245283019	0.222222222222222	0.217391304347826	0.326315789473684	0.228915662650602	0.361111111111111	0.283018867924528	0.38	0.0569105691056911	0.416666666666667	0.235294117647059	0.341772151898734	0.171428571428571	0.325581395348837	0.186046511627907	0.16504854368932	0.314285714285714	0.280701754385965
PGLS	chr19:17627179-17627283	+	17627089	17628096	included	0.0434782608695652	0.0373134328358209	0.0333333333333333	0.024390243902439	0.0050251256281407	0.0256410256410256	0.0227272727272727	0.0268817204301075	0.0340909090909091	0.0193548387096774	0.0451612903225806	0.0319634703196347	0.0141843971631206	0	0.0178571428571429	0.0116731517509728	0.0232558139534884	0.0313588850174216	0.0227272727272727	0.0112359550561798	0.0363636363636364	0.0365853658536585	0.0301369863013699	0.0101010101010101	0.0395480225988701	0.032967032967033	0.00529100529100529	0.0277777777777778	0.0142450142450142	0.0262390670553936	0.0373831775700935	0.0159744408945687	0.0175438596491228	0.0171821305841924	0.0445859872611465	0.0223880597014925	0.0285714285714286	0.028735632183908	0.0275229357798165	0.0253164556962025	0.0230769230769231	0.00927643784786642	0.0344827586206897	0.0290697674418605
LSM4	chr19:18420919-18421024	-	18423413	18420671	included	0.0196078431372549	0.024390243902439	0	0.0575916230366492	0.00460829493087558	0.012987012987013	0.0149253731343284	0.0347490347490347	0.00884955752212389	0.00763358778625954	0.00952380952380952	0.0259067357512953	0.00775193798449612	0.00821917808219178	0.0280373831775701	0.0077120822622108	0.0153846153846154	0.00911854103343465	0.0335570469798658	0.00970873786407767	0.00392156862745098	0.00610997963340122	0.0204081632653061	0.0504201680672269	0.04	0.04	0.016	0.031055900621118	0.0178571428571429	0.0145530145530146	0.0160427807486631	0.0297872340425532	0.0114068441064639	0.0215827338129496	0.0104166666666667	0.0502283105022831	0.0133333333333333	0.0117647058823529	0.00398406374501992	0.0108564535585042	0.0131004366812227	0.00835654596100279	0.0235294117647059	0.0113378684807256
ZNF738	chr19:21543276-21543398	+	21541945	21544567	included	NA	NA	NA	0	NA	NA	NA	NA	NA	NA	0	0	NA	NA	NA	NA	NA	NA	NA	NA	0	0	NA	NA	NA	NA	NA	NA	NA	NA	NA	NA	0.04	0	NA	NA	NA	0	NA	NA	NA	0	NA	NA
GNG7	chr19:2516939-2517080	-	2520605	2515145	included	0	0	0	NA	0	0.024390243902439	0.0909090909090909	0.0285714285714286	0	0	0	0.0769230769230769	0.0333333333333333	NA	0	NA	0.1	0	0.032258064516129	0.0204081632653061	0.0153846153846154	NA	0.037037037037037	0	0	0	0	0	0	0	0	0.0185185185185185	0	0.038961038961039	0.0222222222222222	0	0	0.0384615384615385	0.0476190476190476	0	0	0	0.0181818181818182	0.0133333333333333
ZNF554	chr19:2826247-2826344	+	2823110	2827614	included	NA	NA	NA	NA	NA	NA	NA	NA	NA	NA	NA	NA	NA	NA	NA	NA	NA	NA	NA	NA	NA	NA	NA	NA	NA	NA	NA	NA	NA	NA	NA	NA	NA	NA	NA	NA	NA	NA	NA	NA	NA	NA	NA	NA
GNA15	chr19:3146400-3146589	+	3136593	3148588	included	0	0	0	0	0	0	0	0	0	0	0	0	0	0	0	0	0	0	0	0	0	NA	0	0	0	0	0	0	0	0	0	0	0	0	0	0	0	0	0	0	0	0	0	0
RPL5	chr1:93299352-93299506	+	93299217	93300335	included	0.000236910684671879	0.000871839581517001	0	0.00161550888529887	0.00036941263391208	0.000358037952022914	0.000675219446320054	0.000427533133817871	0	0.000514933058702369	0.000603500301750151	0.000537923614846692	0.0003813882532418	0.000904977375565611	0.000217533173809006	0.00087989441267048	0.000411692054343351	0.000274649821477616	0.000252716704574172	0.000284171639670361	0.000725163161711385	0.000761614623000762	0	0	0.00124455507156192	0	0.000958772770853308	0.00100704934541793	0.000327868852459016	0.000231427910205971	0.000231642344220524	0.000939672993798158	0.00125997480050399	0.00075187969924812	0	0.000795544948289578	0	0.0015495867768595	0.00117970900511207	0.000504286434694907	0.00141143260409315	0.000170794192997438	0.000694927032661571	0.000251445813427206
GPATCH1	chr19:33591078-33591180	+	33588808	33592400	included	0	0	NA	NA	0	0.0526315789473684	NA	NA	NA	0.0526315789473684	0	NA	0.0476190476190476	NA	0	0	NA	0	0	NA	0	NA	NA	NA	NA	NA	NA	NA	NA	0	NA	0	NA	0.0344827586206897	0	0	NA	0	NA	0	NA	NA	NA	0
LSM14A	chr19:34686123-34686225	+	34685546	34687538	included	0	0	0	0.0108695652173913	0.00338983050847458	0	0	0	0	0	0.00280112044817927	0	0.00253164556962025	0	0	0	0	0	0	0	0	0	0	0	0	0.00448430493273543	0.00315457413249211	0	0	0	0	0.00321543408360129	0	0	0	0.003584229390681	0	0.0025062656641604	0	0.00225733634311512	0	0	0	0.00390625
TMED5	chr1:93624371-93624442	-	93625685	93622040	included	0.0731707317073171	0.0915492957746479	0.0627615062761506	0.010752688172043	0.0348837209302326	0.0466321243523316	0.0821256038647343	0.0357142857142857	0.104294478527607	0.0581395348837209	0.073394495412844	0.0875912408759124	0.0987951807228916	0.0755555555555556	0.0319634703196347	0.0377358490566038	0.0916334661354582	0.051948051948052	0.0596026490066225	0.00671140939597315	0.10880829015544	0.05	0.0136986301369863	0.025	0.079646017699115	0.008	0.0396039603960396	0.0632911392405063	0.0642201834862385	0.0425531914893617	0.0961538461538462	0.0277777777777778	0.0374331550802139	0.0317848410757946	0.114285714285714	0.072463768115942	0.1	0.045045045045045	0.0958083832335329	0.092896174863388	0.032258064516129	0.0386266094420601	0.0792079207920792	0.0537634408602151
GGN	chr19:38876286-38877654	-	38878400	38876140	included	NA	NA	NA	NA	NA	NA	NA	NA	NA	NA	NA	NA	NA	NA	NA	NA	NA	NA	NA	NA	NA	NA	NA	NA	NA	NA	NA	NA	NA	NA	NA	NA	NA	NA	NA	NA	NA	NA	NA	NA	NA	NA	NA	NA
HNRNPL	chr19:39332252-39332322	-	39334481	39331199	included	0.0814332247557003	0.0393162393162393	0.0969267139479905	0.0132743362831858	0.0817941952506596	0.0332480818414322	0.0714285714285714	0.0513833992094862	0.0743801652892562	0.0476190476190476	0.0666666666666667	0.0596026490066225	0.0586319218241042	0.0161090458488228	0.106094808126411	0.0185185185185185	0.0790378006872852	0.0443349753694581	0.0795262267343486	0.0315398886827458	0.0755939524838013	0.0426829268292683	0.0809248554913295	0.0508474576271186	0.0923482849604222	0.0529100529100529	0.136801541425819	0.0955882352941176	0.0689655172413793	0.0560625814863103	0.11587982832618	0.0439367311072056	0.0779436152570481	0.0582822085889571	0.148698884758364	0.0392857142857143	0.110512129380054	0.0297619047619048	0.0927835051546392	0.0289219982471516	0.0682926829268293	0.0174374526156179	0.03601108033241	0.0345572354211663
PAF1	chr19:39877798-39877867	-	39878978	39877439	included	0	0	0.0728476821192053	0	0.0172413793103448	0	0	0	0.00813008130081301	0	0.00763358778625954	0.0126582278481013	0	0	0	0	0	0	0.0133333333333333	0.00719424460431655	0.0179640718562874	0	0.0188679245283019	0	0	0	0.0140845070422535	0	0	0.00763358778625954	0.00854700854700855	0	0.00689655172413793	0	0.0232558139534884	0	0.0657894736842105	0	0.0153846153846154	0	0	0	0	0
GRIK5	chr19:42567452-42567677	-	42569374	42567007	included	NA	NA	NA	NA	NA	NA	NA	NA	NA	NA	NA	NA	NA	NA	NA	NA	NA	NA	NA	NA	NA	NA	NA	NA	NA	NA	NA	NA	NA	NA	NA	NA	NA	NA	NA	NA	NA	NA	NA	NA	NA	NA	NA	NA
STAP2	chr19:4338211-4338261	-	4338648	4334041	included	0	0	0	0	NA	0.0140845070422535	0	0	0	0	0	0	0	0	0	0	0	0	0	0.0140845070422535	0	0	NA	0	0	0	0	0	0	0	0	0	0	0	0	0	0	0	0	0	0	0	0	0
SHC2	chr19:439232-439491	-	440861	439030	included	0.0175438596491228	0	0	NA	0.0344827586206897	0.0285714285714286	0	0	0	0	0.0222222222222222	0.0285714285714286	0	0	0	0	0.0555555555555556	0.012987012987013	0	NA	0	0.027027027027027	0	0	0.0434782608695652	0	0.0117647058823529	0	0	0.0196078431372549	0	0	0.0204081632653061	0	0	0	0	0.037037037037037	0	0	0	0	0	0
ZNF234	chr19:44653923-44654129	+	44653050	44654565	included	NA	NA	NA	NA	NA	NA	NA	NA	NA	NA	NA	0.0476190476190476	NA	NA	NA	NA	NA	NA	NA	NA	NA	NA	NA	NA	NA	NA	NA	NA	NA	NA	0	NA	0	NA	NA	NA	NA	NA	NA	NA	NA	NA	NA	0
ERCC1	chr19:45922668-45922747	-	45923581	45922455	included	0	0.0198675496688742	0	0.0444444444444444	0	0	0	0.0116279069767442	0.0217391304347826	0	0.0131578947368421	0	0.0053475935828877	0	0.0123456790123457	0	0	0.00826446280991736	0.0215827338129496	0.0133333333333333	0.00671140939597315	0	0.0087719298245614	0.0434782608695652	0	0.0326797385620915	0.0186335403726708	0.0103092783505155	0.004739336492891	0.0315789473684211	0.0135135135135135	0.0362694300518135	0.00529100529100529	0.00925925925925926	0.0125	0.0179640718562874	0.0065359477124183	0.0171428571428571	0.0149253731343284	0.0155038759689922	0	0.0202702702702703	0	0.02
DHX34	chr19:47880171-47880246	+	47879817	47880356	included	0.9	0.555555555555556	0.517241379310345	0.8	0.6	0.5	0.538461538461538	0.88	0.67741935483871	0.571428571428571	0.523809523809524	0.666666666666667	0.84	0.657142857142857	0.80952380952381	0.428571428571429	0.764705882352941	0.428571428571429	0.625	0.454545454545455	0.555555555555556	0.518518518518518	0.5	0.6875	0.857142857142857	0.757575757575758	0.764705882352941	0.925925925925926	1	0.652173913043478	0.84	0.672727272727273	0.611111111111111	0.714285714285714	0.411764705882353	0.743589743589744	0.586206896551724	0.617021276595745	0.8	0.61038961038961	0.68	0.709677419354839	0.636363636363636	0.75
ZNF473	chr19:50543790-50543886	+	50542544	50544986	included	NA	NA	NA	NA	NA	NA	NA	NA	NA	NA	NA	NA	0	NA	NA	NA	NA	NA	NA	NA	NA	0	NA	NA	NA	NA	NA	NA	NA	NA	NA	NA	NA	NA	NA	NA	NA	NA	NA	0	NA	0	NA	0
ZNF614	chr19:52520828-52520950	-	52521260	52520612	included	NA	NA	0.0526315789473684	NA	0.0769230769230769	NA	NA	NA	NA	NA	0.333333333333333	NA	NA	NA	0.19047619047619	NA	NA	0.162790697674419	NA	NA	NA	NA	NA	0.444444444444444	NA	NA	NA	NA	NA	0.2	NA	NA	0.0476190476190476	0.176470588235294	NA	NA	NA	NA	0.333333333333333	NA	NA	NA	NA	0.272727272727273
SLC44A3	chr1:95291388-95291498	+	95290191	95293062	included	0.0588235294117647	0.0120481927710843	0	0.0247933884297521	0.0285714285714286	NA	0.12	0	NA	0	0.04	0	0	0	0.0638297872340425	0.0104166666666667	0	0	0.0181818181818182	NA	0.0277777777777778	NA	NA	0	0.0476190476190476	0.0769230769230769	0.027027027027027	0	0	0	0	0.0769230769230769	0.0196078431372549	0.0769230769230769	0.0810810810810811	0.027027027027027	0.0526315789473684	NA	0.0476190476190476	0	0	0.037037037037037	0.024390243902439	0.0303030303030303
U2AF2	chr19:56170227-56170347	+	56166519	56170575	included	0.0422535211267606	0.0699588477366255	0.0612244897959184	0.0125	0.0364963503649635	0.027027027027027	0.0545454545454545	0.0654205607476635	0.0886075949367089	0.0597014925373134	0.0845771144278607	0.0808080808080808	0.0491803278688525	0.0882352941176471	0.0845771144278607	0.04	0.04	0.0188679245283019	0.0705882352941176	0.0621468926553672	0.0891089108910891	0.0234741784037559	0.0487804878048781	0.0443349753694581	0.0769230769230769	0.142857142857143	0.0655737704918033	0.0452261306532663	0.0467289719626168	0.0598290598290598	0.0439024390243902	0.0539419087136929	0.048	0.0608108108108108	0.0632911392405063	0.06	0.0895522388059701	0.0311111111111111	0.0508474576271186	0.028169014084507	0.0604026845637584	0.012853470437018	0.0520833333333333	0.0151057401812689
AC006116.20	chr19:56814210-56814352	+	56813464	56816142	included	NA	NA	NA	NA	NA	NA	NA	NA	NA	NA	NA	NA	NA	NA	NA	NA	NA	NA	NA	NA	NA	NA	NA	NA	NA	NA	NA	NA	NA	NA	NA	NA	NA	NA	NA	NA	NA	NA	NA	NA	NA	NA	NA	NA
ZFP28	chr19:57059746-57059847	+	57059271	57060326	included	0	NA	NA	NA	NA	NA	0	NA	0.0476190476190476	NA	0	NA	0.0434782608695652	NA	0	NA	NA	0.0434782608695652	0	NA	0.032258064516129	NA	NA	NA	0	0	0	NA	NA	NA	0.037037037037037	0	NA	NA	0	0	0	0	0.032258064516129	NA	NA	NA	0	NA
ACSBG2	chr19:6175301-6175440	+	6166026	6177239	included	NA	NA	NA	NA	NA	NA	NA	NA	NA	NA	NA	NA	NA	NA	NA	NA	NA	NA	NA	NA	NA	NA	NA	NA	NA	NA	NA	NA	NA	NA	NA	NA	NA	NA	NA	NA	NA	NA	NA	NA	NA	NA	NA	NA
SLC25A23	chr19:6455962-6456103	-	6456430	6454728	included	0.08	0.151515151515152	0.109090909090909	0.108433734939759	0.0654205607476635	0.227272727272727	0.0491803278688525	0.0769230769230769	0.0136986301369863	0.0909090909090909	0.0645161290322581	0.0909090909090909	0.0656934306569343	0.0786516853932584	0.106060606060606	0.0967741935483871	0.142857142857143	0.102803738317757	0.0697674418604651	0.0357142857142857	0.0967741935483871	0.0816326530612245	0.1	0.0588235294117647	0.0649350649350649	0.0888888888888889	0.0756302521008403	0	0.0526315789473684	0.156626506024096	0.0510948905109489	0.0782608695652174	0.0604026845637584	0.117647058823529	0.036144578313253	0.0759493670886076	0.0933333333333333	0.0784313725490196	0.0120481927710843	0.0994152046783626	0.0731707317073171	0.0731707317073171	0.03125	0.0708661417322835
TMEM201	chr1:9671072-9671131	+	9670863	9671810	included	NA	0.0526315789473684	NA	NA	NA	NA	NA	NA	NA	NA	NA	NA	NA	NA	NA	0.157894736842105	NA	NA	NA	0.333333333333333	NA	0.111111111111111	NA	NA	NA	NA	NA	NA	NA	NA	0.571428571428571	NA	NA	NA	NA	NA	NA	NA	NA	NA	NA	0.0909090909090909	NA	NA
ZNF846	chr19:9866192-9866310	-	9868734	9863116	included	NA	NA	NA	NA	NA	NA	NA	NA	NA	NA	NA	NA	NA	NA	NA	NA	NA	NA	NA	NA	NA	NA	NA	NA	NA	NA	NA	NA	NA	NA	NA	NA	NA	NA	NA	NA	NA	NA	NA	NA	NA	NA	NA	NA
DSTN	chr20:17585754-17585856	+	17585276	17587681	included	0	0	0	0	0	0	0	0	0	0	0	0	0	0	0	0	0	0	0	0	0	0	0	0	0	0	0	0	0	0	0	0	0	0	0	0	0	0	0	0	0	0	0	0
C20orf26	chr20:20088289-20088415	+	20079458	20123500	included	NA	NA	NA	NA	NA	NA	NA	NA	NA	NA	NA	NA	NA	NA	NA	NA	NA	NA	NA	NA	0.294117647058824	NA	NA	NA	0.0434782608695652	NA	NA	NA	NA	NA	NA	NA	NA	NA	NA	NA	NA	NA	NA	NA	NA	NA	NA	NA
ABHD12	chr20:25319520-25319640	-	25319862	25304066	included	0.00847457627118644	0.0151843817787419	0.0169491525423729	0.00719424460431655	0.0141643059490085	0.0392749244712991	0.0182767624020888	0.0288065843621399	0.0185185185185185	0.0106007067137809	0.00833333333333333	0.0214067278287462	0.0230414746543779	0.0106007067137809	0.0185873605947955	0.00645161290322581	0.0160427807486631	0.0185873605947955	0.00408163265306122	0.0125	0.00398406374501992	0.0256410256410256	0	0.0281329923273657	0	0.0120481927710843	0.0100334448160535	0.0218978102189781	0.0206896551724138	0.0194986072423398	0.00833333333333333	0.03125	0.0048780487804878	0.00610500610500611	0.00448430493273543	0.0128755364806867	0.0178571428571429	0.0163551401869159	0.0276679841897233	0.00505902192242833	0.0104166666666667	0.00759493670886076	0	0.0122699386503067
FRG1B	chr20:29630698-29630774	+	29628331	29631537	included	0	0.0133333333333333	0	0	0	0	0	0	0	0	0	0.0188679245283019	0	0	0	0	0	0	0	0	0	0	0.0666666666666667	0	0.0123456790123457	0	0.0666666666666667	0	0.024390243902439	0.0075187969924812	0	0.0169491525423729	0	0	0.037037037037037	0	0	0	0	0	0.0476190476190476	0	0	0
BPIFB6	chr20:31621108-31621419	+	31620889	31621991	included	NA	NA	NA	NA	NA	NA	NA	NA	NA	NA	NA	NA	NA	NA	NA	NA	NA	NA	NA	NA	NA	NA	NA	NA	NA	NA	NA	NA	NA	NA	NA	NA	NA	NA	NA	NA	NA	NA	NA	NA	NA	NA	NA	NA
ERGIC3	chr20:34131409-34131553	+	34130690	34135162	included	0.00378787878787879	0.00218181818181818	0.00225733634311512	0.00273972602739726	0.00662251655629139	0.00809716599190283	0.00160513643659711	0.000944287063267233	0.00863557858376511	0.00316122233930453	0.00587084148727984	0.00274725274725275	0.00238095238095238	0.000789265982636148	0.00144717800289436	0	0.0050251256281407	0.0028735632183908	0.00662251655629139	0.003690036900369	0.00890207715133531	0.00320855614973262	0.00445765230312036	0	0	0.00140252454417952	0.00623052959501558	0	0.00632111251580278	0.0056369785794814	0	0.00478468899521531	0.0113314447592068	0.0173410404624277	0.00560747663551402	0.0103092783505155	0.00552486187845304	0.0103703703703704	0.00504201680672269	0.00399201596806387	0.0116959064327485	0.0101925254813137	0.0053475935828877	0.0036563071297989
PHF20	chr20:34433306-34433430	+	34430666	34435271	included	NA	0	0	0	0	NA	0	0	0.024390243902439	0	0	0	0.0196078431372549	0	0	0	0.0303030303030303	0	0.024390243902439	0	0	0	NA	0	0	0	0	0	NA	0	0	0.027027027027027	0	0	0	0.024390243902439	0	0.0117647058823529	0	0	0	0	0	0
RBL1	chr20:35710290-35710432	-	35717391	35696589	included	NA	0	NA	NA	NA	NA	NA	NA	NA	NA	NA	NA	NA	NA	NA	NA	NA	NA	NA	NA	NA	0	NA	NA	NA	NA	NA	NA	NA	NA	0	NA	NA	0	NA	NA	NA	0	NA	0	NA	0	NA	0
SRSF6	chr20:42087792-42088060	+	42087149	42088410	included	0.539473684210526	0.797202797202797	0.351851851851852	0.636363636363636	0.276595744680851	0.845070422535211	0.447368421052632	0.725490196078431	0.684210526315789	0.748878923766816	0.465753424657534	0.515625	0.3125	0.376811594202899	0.272727272727273	0.526315789473684	0.328125	0.683060109289617	0.409090909090909	0.402597402597403	0.482993197278912	0.532846715328467	0.396825396825397	0.239024390243902	0.888198757763975	0.858267716535433	0.369747899159664	0.704918032786885	0.27710843373494	0.368421052631579	0.137055837563452	0.684210526315789	0.399209486166008	0.611428571428571	0.432098765432099	0.716129032258065	0.470355731225296	0.624161073825503	0.411764705882353	0.588785046728972	0.313131313131313	0.32258064516129	0.422222222222222	0.296703296703297
SPO11	chr20:55912794-55912827	+	55910963	55913331	included	NA	NA	NA	NA	NA	NA	NA	NA	NA	NA	NA	NA	NA	NA	NA	NA	NA	NA	NA	NA	NA	NA	NA	NA	NA	NA	NA	NA	NA	NA	NA	NA	NA	NA	NA	NA	NA	NA	NA	NA	NA	NA	NA	NA
LAMA5	chr20:60911959-60912042	-	60912645	60911842	included	0.0454545454545455	0.00884955752212389	0.0634920634920635	0.106382978723404	0.0952380952380952	0.363636363636364	0.0588235294117647	0.037037037037037	0.0652173913043478	0.0537634408602151	0.0416666666666667	0.12280701754386	0.087719298245614	0.181818181818182	0.0277777777777778	0.037037037037037	0.148936170212766	0.0654205607476635	0.0588235294117647	0	0.0166666666666667	0.0526315789473684	NA	0	0.05	0.142857142857143	0.0217391304347826	0.0731707317073171	NA	NA	0.0909090909090909	0.230769230769231	0.0285714285714286	0.037037037037037	0.125	0.0476190476190476	0	0.0454545454545455	0	0	0	0.0454545454545455	0.166666666666667	0.0571428571428571
TMX4	chr20:7999439-7999686	-	8000084	7990962	included	0	0	0	0.0204081632653061	0	0	0	0	0	0	0	0	0	0	0	0	0	0	0	0	0	0	0	0	0	0	0	0	0	0	0	0	0	0	0	0	0	0	0	0	0	0	0	0
MRPS9	chr2:105707779-105707891	+	105706453	105708858	included	0	0	0	0	0	0	0	0	0	0.0149253731343284	0	0	0	0	0	0	0	0.012987012987013	0	0	0	0	0.0352941176470588	0	0	0	0	0.0181818181818182	0	0	0	0	0	0	0	0	0	0	0	0	0	0	0	0
NPHP1	chr2:110959949-110960056	-	110962476	110959071	included	0	0	NA	NA	NA	NA	0	NA	NA	0.0344827586206897	NA	0	NA	NA	0	NA	0	0.0714285714285714	0.0555555555555556	NA	0.0169491525423729	0.0909090909090909	NA	0.0303030303030303	0	NA	NA	0	NA	NA	0	NA	NA	NA	NA	NA	0	NA	NA	NA	NA	NA	NA	NA
CCDC93	chr2:118702308-118702373	-	118703104	118701662	included	0	0	0.0303030303030303	0	0	NA	0	NA	0	0	0	0	0	0	0	0	0	0	0	0	0	0	NA	0	NA	0	0	0	NA	0	0	0	0	0	0	NA	0	0	0	0	NA	0	0	0
THSD7B	chr2:137664017-137664136	+	137639887	137813989	included	NA	NA	NA	NA	NA	NA	NA	NA	NA	NA	NA	NA	NA	NA	NA	NA	NA	NA	NA	NA	NA	NA	NA	NA	NA	NA	NA	NA	NA	NA	NA	NA	NA	NA	NA	NA	NA	NA	NA	NA	NA	NA	NA	NA
SPOPL	chr2:139312008-139312105	+	139310251	139316591	included	0.161290322580645	0.142857142857143	0.225806451612903	0.15	0.179487179487179	0.217391304347826	0.243243243243243	NA	0.0526315789473684	0.0952380952380952	0.117647058823529	0.244444444444444	0.153846153846154	0.0909090909090909	0.125	0.115384615384615	0.209302325581395	0.0894308943089431	0.136363636363636	NA	0.127272727272727	0	NA	0.142857142857143	0.0909090909090909	0.1875	0.0909090909090909	0.0958904109589041	NA	0.272727272727273	0.0952380952380952	0.0967741935483871	0.0864197530864197	0.155555555555556	0.173913043478261	0.2	0.25	0.0888888888888889	0.291666666666667	0.121212121212121	0.294117647058824	0.0857142857142857	0.347826086956522	0.0947368421052632
KYNU	chr2:143711590-143711636	+	143685310	143712378	included	0	NA	0	NA	0	0	0	NA	0	0	0	0	0	0	0	0	0	0	0	0	0	NA	0	0	NA	0	0	0	0	0	0	NA	0	0	0.0256410256410256	0	0	0	0	0	0	0	0	0.00613496932515337
ARHGAP15	chr2:144345254-144345386	+	144314054	144381701	included	0	0	0	0	0	0	0	0	0	0	0	0	0.0149253731343284	NA	0	0	0	0	0	0.027027027027027	0	0	0	0	0	0	0	0	0	0.0153846153846154	0	0	0	0	0	0	0.032258064516129	0	0	0	0.0099009900990099	0	0	0
TRAPPC10	chr21:45482933-45483049	+	45479095	45483418	included	0.0344827586206897	0.103448275862069	0.0869565217391304	NA	0.0555555555555556	0	0.0285714285714286	NA	0.027027027027027	0.0196078431372549	0	0	0.0588235294117647	0.0847457627118644	0.0175438596491228	0	0.04	0	0.0857142857142857	0	0.032258064516129	0.037037037037037	NA	0.0638297872340425	0	NA	0.0638297872340425	0.0476190476190476	NA	0.04	0.0256410256410256	0	0	0	0.0769230769230769	NA	0.0638297872340425	0.0357142857142857	0.037037037037037	0	0	0.0606060606060606	0.0212765957446809	0.0169491525423729
LYPD6B	chr2:150062532-150062709	+	150061918	150064827	included	NA	NA	NA	NA	NA	NA	NA	NA	NA	NA	NA	NA	NA	NA	NA	NA	NA	NA	NA	NA	0.0588235294117647	NA	NA	NA	NA	NA	NA	0.294117647058824	NA	NA	NA	NA	NA	NA	NA	NA	NA	NA	NA	NA	NA	0.130434782608696	NA	0.25
GALNT13	chr2:155092558-155092693	+	154997018	155098542	included	NA	NA	NA	NA	NA	NA	NA	NA	NA	NA	0	NA	0	NA	NA	NA	NA	NA	NA	NA	NA	NA	NA	NA	NA	NA	NA	0.0476190476190476	NA	NA	NA	NA	0	NA	NA	NA	0	NA	NA	NA	NA	NA	NA	NA
NBAS	chr2:15623385-15623492	-	15629017	15618413	included	NA	0	0	NA	0	NA	0	NA	0	0	0	0	0	0	0	NA	NA	0	0	0	0	NA	NA	0	0	NA	NA	0	NA	NA	0	0	0	0	0	0	0	0	0	0	NA	0	NA	0
DPP4	chr2:162888544-162888775	-	162890050	162881449	included	0	0	0.0212765957446809	0	0.010989010989011	0.00952380952380952	0.00719424460431655	0	0	0.00662251655629139	0	0	0	0	0	0.0121951219512195	0	0	0	0.00483091787439614	0	NA	NA	0.00255754475703325	NA	0	0	0	0	0	0	0	0.00680272108843537	0.00602409638554217	0.0277777777777778	0	0	0	0	0	0	0	0.00578034682080925	0
FAP	chr2:163078102-163078222	-	163080117	163076435	included	0	0	NA	0	NA	0	NA	0	0	0	NA	0	NA	0	NA	0	NA	0	0	0	NA	NA	NA	0	NA	0	NA	0	NA	0	NA	NA	NA	0	NA	0	NA	0	NA	0	NA	0	0	0
SCN7A	chr2:167292856-167292950	-	167297905	167289262	included	0.015625	0	0.0350877192982456	0.0169491525423729	0.0153846153846154	0.0588235294117647	0.0561797752808989	NA	0.0303030303030303	0.0120481927710843	0	0.0158730158730159	0.0555555555555556	NA	0.0588235294117647	0	0.010752688172043	0.0740740740740741	0.0392156862745098	0.0666666666666667	0.0222222222222222	NA	NA	NA	0.037037037037037	0.0476190476190476	0.0545454545454545	0.0566037735849057	0.0285714285714286	NA	0.0413223140495868	0.0666666666666667	0	0	0.0378378378378378	0.0857142857142857	0.0217391304347826	0.027027027027027	0.010989010989011	NA	0.0666666666666667	NA	0	NA
NOSTRIN	chr2:169712395-169712720	+	169711970	169713199	included	0.216216216216216	0.0714285714285714	0.357798165137615	0.44	0.0993377483443709	0.166666666666667	0.304812834224599	0.194029850746269	0.192660550458716	0.181818181818182	0.127906976744186	0.0714285714285714	0.0618181818181818	0	0.0638297872340425	0.04	0.230769230769231	0.189189189189189	0.256637168141593	0.12	0.0551724137931034	NA	0.203319502074689	0.12	0.150537634408602	0.157894736842105	0.0950226244343891	0.154929577464789	0.0443349753694581	0.010752688172043	0.158620689655172	0.209876543209877	0.263888888888889	0.134328358208955	0.272727272727273	0.214285714285714	0.361344537815126	0.30188679245283	0.0491803278688525	0.0185185185185185	0.0420168067226891	0.0666666666666667	0.14	0.04
SSB	chr2:170662507-170662623	+	170662349	170663294	included	0	0	0	0	0	0	0	0	0	0	0	0	0	0	0	0	0	0	0	0	0	0	0	0	0	0	0	0	0	0	0	0	0	0	0	0	0	0	0	0	0	0	0	0
MYO3B	chr2:171503418-171503449	+	171400498	171508137	included	NA	NA	NA	NA	NA	0	NA	NA	NA	NA	NA	NA	NA	0	NA	NA	NA	0	NA	NA	NA	NA	NA	NA	NA	NA	NA	NA	NA	NA	NA	NA	NA	NA	NA	NA	NA	NA	NA	NA	NA	NA	NA	NA
DCAF17	chr2:172303895-172304013	+	172300123	172305190	included	0.310344827586207	0.130434782608696	NA	NA	0.2	NA	0.12	NA	0.1	0.157894736842105	NA	0.1	0.0833333333333333	0.105263157894737	0.0588235294117647	NA	0.111111111111111	0.04	0.130434782608696	NA	0.166666666666667	NA	NA	NA	NA	0.0857142857142857	0.0526315789473684	NA	NA	NA	NA	0.133333333333333	0.103448275862069	0.219512195121951	0.111111111111111	NA	NA	NA	NA	0.0434782608695652	NA	0.192307692307692	NA	0.15
CDCA7	chr2:174228727-174228889	+	174228623	174229522	included	NA	NA	NA	0.111111111111111	NA	NA	NA	0.215686274509804	NA	NA	NA	NA	NA	NA	NA	0.0294117647058824	NA	0.037037037037037	NA	0	NA	0.207547169811321	NA	NA	NA	NA	NA	NA	NA	0.0533333333333333	NA	0.227272727272727	NA	NA	NA	NA	NA	NA	NA	0.0429799426934097	NA	0.0263157894736842	NA	0.0697674418604651
PDE11A	chr2:178764231-178764317	-	178769824	178762925	included	NA	NA	NA	NA	NA	NA	NA	NA	NA	NA	NA	NA	NA	NA	NA	NA	NA	NA	NA	NA	NA	NA	NA	NA	NA	NA	NA	NA	NA	NA	NA	NA	NA	NA	NA	NA	NA	NA	NA	NA	NA	NA	NA	NA
SMC6	chr2:17894651-17894847	-	17896127	17890020	included	0.037037037037037	0.0561797752808989	0.05	0.0697674418604651	0.111111111111111	0.0769230769230769	0.0833333333333333	0	0.0175438596491228	0.0638297872340425	0.105263157894737	0.0943396226415094	0.0212765957446809	0.037037037037037	0.0333333333333333	0.111111111111111	0.027027027027027	0.0476190476190476	0.05	0	0.0555555555555556	0.0169491525423729	NA	0.0740740740740741	0.0625	0.132075471698113	0.0555555555555556	0	0	0.0263157894736842	0.04	0.0612244897959184	0.012987012987013	0.0647482014388489	0.0746268656716418	0.117647058823529	0.0136986301369863	0.0309278350515464	0.0555555555555556	0.00636942675159236	0.0625	0.0188679245283019	0.0769230769230769	0.0649350649350649
PLEKHA3	chr2:179353694-179353741	+	179350484	179355385	included	0.206349206349206	0.0222222222222222	0.176470588235294	0.0666666666666667	0.217391304347826	0.354838709677419	0.176470588235294	0.176470588235294	0.19047619047619	0.2	0.0952380952380952	0.170731707317073	0.150684931506849	0.0526315789473684	0.216216216216216	0.2	0.142857142857143	0.0714285714285714	0.215686274509804	0.117647058823529	0.142857142857143	0.0909090909090909	0.466666666666667	0.241379310344828	0.0447761194029851	0.111111111111111	0.21875	0.024390243902439	0.2	0.24	0.214285714285714	0.111111111111111	0.255813953488372	0.188405797101449	0.027027027027027	0.0909090909090909	0.1875	0.142857142857143	0.19047619047619	0.0508474576271186	0.12	0.0535714285714286	0.26530612244898	0.182795698924731
STAT1	chr2:191840035-191840114	-	191840537	191839658	included	0.0203045685279188	0.0219966159052453	0.0555555555555556	0.0100334448160535	0.00355871886120996	0	0.0105263157894737	0.00613496932515337	0.0206185567010309	0.0171428571428571	0.0309859154929577	0.0187265917602996	0.0195121951219512	0.0148148148148148	0.015015015015015	0.0242587601078167	0.0232558139534884	0.0276008492569002	0.0104166666666667	0.00205338809034908	0.0159744408945687	0.01875	0.0208333333333333	0.0168453292496172	0.0186915887850467	0.0253807106598985	0.0159744408945687	0.0223642172523962	0	0.0192307692307692	0.0050761421319797	0.0137931034482759	0.00446428571428571	0.0207532667179093	0.0393013100436681	0	0.0162162162162162	0.0150891632373114	0.0103092783505155	0.0169491525423729	0	0.00740740740740741	0.0119375573921028	0.0156794425087108
FAM126B	chr2:201852087-201852255	-	201852984	201846594	included	0.354838709677419	NA	NA	NA	0.294117647058824	NA	NA	NA	NA	0.157894736842105	0.111111111111111	NA	0.217391304347826	0.0909090909090909	0.222222222222222	0.0769230769230769	NA	0.28	NA	NA	NA	NA	NA	0.3	NA	0.428571428571429	NA	0.333333333333333	NA	0.111111111111111	0.142857142857143	NA	0.225806451612903	0.142857142857143	NA	NA	0.238095238095238	0.263157894736842	0.212121212121212	NA	NA	NA	0.217391304347826	0.0909090909090909
CDK15	chr2:202665506-202665624	+	202655383	202671151	included	NA	NA	NA	NA	NA	NA	NA	NA	NA	NA	NA	NA	NA	NA	NA	NA	NA	NA	NA	NA	NA	NA	NA	NA	NA	NA	NA	NA	NA	NA	NA	NA	NA	NA	NA	NA	NA	NA	NA	NA	NA	NA	NA	NA
ICA1L	chr2:203651398-203651498	-	203653552	203650730	included	NA	0	NA	NA	NA	NA	NA	NA	NA	NA	NA	NA	NA	NA	NA	NA	NA	NA	NA	NA	NA	NA	NA	NA	0	NA	NA	NA	NA	NA	NA	NA	NA	NA	NA	NA	NA	NA	NA	NA	NA	NA	NA	NA
ALS2CR8	chr2:203838204-203838307	+	203836461	203839056	included	0.0555555555555556	0	NA	NA	0	0	0	NA	NA	NA	0	0	NA	0	0.0285714285714286	NA	NA	0	0	0.0526315789473684	0	NA	NA	NA	0	0	NA	0	NA	NA	0.130434782608696	0	0	0.024390243902439	NA	0	0	0.032258064516129	0.0769230769230769	NA	NA	NA	0.103448275862069	0.0476190476190476
POTEH	chr22:16280333-16280589	-	16282144	16279301	included	NA	NA	NA	NA	NA	NA	NA	NA	NA	NA	NA	NA	NA	NA	NA	NA	NA	NA	NA	NA	NA	NA	NA	NA	NA	NA	NA	NA	NA	NA	NA	NA	NA	NA	NA	NA	NA	NA	NA	NA	NA	NA	NA	NA
RPL37A	chr2:217364554-217364589	+	217364121	217364671	included	0	0	0	0	0	0	0	0	0	0	0	0	0	0	0	0	0	0	0	0	0	0	0	0	0	0.000135519718118986	0	0	0	0	0	0	0	0.000222617987533393	0	0	0	0	0	0	0	0	0	0
AC006946.15	chr22:17603458-17603628	+	17602929	17605544	included	NA	NA	NA	NA	NA	NA	NA	NA	NA	NA	NA	NA	NA	NA	NA	NA	NA	NA	NA	NA	NA	NA	NA	NA	NA	NA	NA	NA	NA	NA	NA	NA	NA	NA	NA	NA	NA	NA	NA	NA	NA	NA	NA	NA
CECR2	chr22:18029927-18030094	+	18029254	18031715	included	0.0526315789473684	0.0833333333333333	0	0	NA	NA	NA	NA	NA	NA	NA	NA	NA	0	NA	NA	NA	NA	0	NA	0	0.037037037037037	NA	NA	NA	NA	NA	NA	NA	NA	NA	NA	0.0476190476190476	NA	NA	0.0555555555555556	0.0303030303030303	NA	NA	NA	NA	NA	NA	NA
RQCD1	chr2:219445717-219445837	+	219445463	219447693	included	0.029126213592233	0.0204081632653061	0.037037037037037	0.111111111111111	0.0149253731343284	0	0.0136986301369863	0.0869565217391304	0.0181818181818182	0.072463768115942	0.025	0.0185185185185185	0.0444444444444444	0.0428571428571429	0.0105263157894737	0.0196078431372549	0.0232558139534884	0.0517241379310345	0.0303030303030303	0	0.0444444444444444	0	NA	0.032258064516129	0.0181818181818182	0.0196078431372549	0.00934579439252336	0.037037037037037	0	0	0.03125	0.075	0.025	0.0294117647058824	0.027027027027027	0.0571428571428571	0.0294117647058824	0.0566037735849057	0.037037037037037	0.04	0.0526315789473684	0.032	0	0.0246913580246914
PPIL2	chr22:22024587-22024649	+	22024251	22024854	included	0	0.0434782608695652	0	0.0645161290322581	0	0.0512820512820513	0.0204081632653061	0.0769230769230769	0.0491803278688525	0.0309278350515464	0.012987012987013	0	0	0.088	0.029126213592233	0.0158730158730159	0	0.166666666666667	0.0588235294117647	0.0980392156862745	0.0144927536231884	0	NA	0.0476190476190476	0.0232558139534884	0.0571428571428571	0.0169491525423729	0	NA	0.0144927536231884	0.0149253731343284	0.027027027027027	0	0	0	0.0222222222222222	0.0476190476190476	0	0	0.012987012987013	0	0.0105263157894737	0.0163934426229508	0.0166666666666667
RGL4	chr22:24038514-24038681	+	24037206	24038800	included	NA	NA	NA	NA	NA	NA	NA	NA	NA	NA	NA	NA	NA	NA	NA	NA	NA	NA	NA	NA	NA	NA	NA	NA	NA	NA	NA	NA	NA	NA	NA	NA	NA	NA	NA	NA	NA	NA	NA	NA	NA	NA	NA	NA
NIPSNAP1	chr22:29960226-29960360	-	29965181	29957851	included	0.0163934426229508	0.010752688172043	0	0.0131578947368421	0	0.0285714285714286	0.0303030303030303	0	0.0212765957446809	0	0	0	0	0.00143061516452074	0	0	0	0	0	0	0	0	0	0.0147058823529412	0	0	0	0	0.0769230769230769	0	0	0	0	0.008	0	0	0	0	0	0.00212314225053079	0.0144927536231884	0	0.012987012987013	0
TCN2	chr22:31006221-31006322	+	31003382	31006857	included	0	0	0	0	0	0	0	0	0	0	0	0	0	0	0	0	0	0	0.0048780487804878	0	0	0	0	0	0	0	0	0	0	0	0	0	0	0	0.0105263157894737	0	0	0	0	0	0	0	0	0
EIF4ENIF1	chr22:31842923-31842994	-	31843411	31840676	included	0.0416666666666667	0.0181818181818182	0.0196078431372549	0.117647058823529	0.0555555555555556	0	0.0666666666666667	0.027027027027027	0	0.0256410256410256	0	0.0212765957446809	0.0222222222222222	0	0	NA	0.142857142857143	0	0.0204081632653061	0	0	NA	NA	NA	0.0285714285714286	0.0285714285714286	0.0476190476190476	0	0	0	0.0158730158730159	0	0.0144927536231884	0	0.027027027027027	0	0	0	0.0256410256410256	0	0	0	0	0.0181818181818182
ARMC9	chr2:232153372-232153434	+	232146846	232156065	included	0.125	0.0172413793103448	0.176470588235294	0.0869565217391304	0	0.0588235294117647	0.142857142857143	0.0769230769230769	0.176470588235294	0.05	0.0476190476190476	0.0619469026548673	0.027027027027027	0.0303030303030303	0.127272727272727	0	0	0.0681818181818182	0	0.117647058823529	0.1	0	0	0.0158730158730159	0.111111111111111	0.0909090909090909	0	NA	0.0526315789473684	0	0	0.0363636363636364	0.0666666666666667	0.0153846153846154	NA	0.0285714285714286	0.0416666666666667	NA	0.142857142857143	0.0434782608695652	0	0.0303030303030303	0.037037037037037	0.0769230769230769
DGKD	chr2:234363002-234363110	+	234360706	234363408	included	0	0	0.0133333333333333	0	0	0	0.0169491525423729	0	0.0175438596491228	0	0	0	0	0	0.00854700854700855	0	0	0	0	0.0169491525423729	0.00900900900900901	0	NA	0	0.0222222222222222	0.032258064516129	0	0.0196078431372549	NA	0.0344827586206897	0.027027027027027	0.0158730158730159	0	0.0140845070422535	0	0	0.0175438596491228	0	0	0	0	0.0169491525423729	0	0.0114942528735632
USP40	chr2:234399677-234399717	-	234399812	234398129	included	0	0.11340206185567	0.032967032967033	0.024390243902439	0	0	0.024390243902439	0.0285714285714286	0.032258064516129	0	0.0175438596491228	0.0149253731343284	0.0434782608695652	0	0.0181818181818182	0.1875	0.024390243902439	0.00884955752212389	0.0238095238095238	0	0.0208333333333333	0.0638297872340425	NA	0	0.0588235294117647	0.024390243902439	0.027027027027027	0	0.037037037037037	0.0980392156862745	0.0357142857142857	0.03125	0.00970873786407767	0.024390243902439	0.0588235294117647	0.0985915492957746	0.138461538461538	0.0181818181818182	0.0454545454545455	0.0204081632653061	0.0175438596491228	0	0.0303030303030303	0.0425531914893617
TXN2	chr22:36864648-36864764	-	36872779	36863964	included	0	0	0	0	0	0	0	0	0	0	0.00440528634361234	0	0.00249376558603491	0	0	0	0	0	0.00371747211895911	0	0	0	0	0	0	0	0	0	0	0	0	0	0.00757575757575758	0.00249376558603491	0.0050251256281407	0.00363636363636364	0.0101010101010101	0	0.00408163265306122	0.00193423597678917	0.00934579439252336	0	0	0
IQCA1	chr2:237252344-237252406	-	237253199	237247025	included	NA	0	NA	NA	NA	NA	0	0	NA	NA	NA	NA	NA	NA	0	NA	NA	NA	0	NA	0	NA	NA	NA	0	0	0	0	0	NA	0	0	0	0	NA	NA	0	NA	NA	NA	NA	0	NA	NA
COPS8	chr2:237996106-237996206	+	237995840	237997247	included	0.0106382978723404	0.00478468899521531	0.0482758620689655	0	0	0	0.0128205128205128	0	0	0	0	0	0	0	0.00512820512820513	0	0.0123456790123457	0.0187265917602996	0.00763358778625954	0.00523560209424084	0	0	0	0.0131578947368421	0.00613496932515337	0	0.0227272727272727	0.0178571428571429	0	0	0	0.0126582278481013	0	0	0.0232558139534884	0	0.0246913580246914	0	0.00680272108843537	0.010989010989011	0.0101010101010101	0	0.0075187969924812	0.00383141762452107
CSNK1E	chr22:38691392-38691453	-	38694790	38690540	included	0.10126582278481	0.223684210526316	0.072463768115942	0.368421052631579	0.1	0.12	0.0934579439252336	0.286713286713287	0.0745098039215686	0.140625	0.112970711297071	0.148717948717949	0.197674418604651	0.305637982195846	0.14176245210728	0.151079136690647	0.100917431192661	0.173913043478261	0.0938775510204082	0.156626506024096	0.05	0.0655737704918033	0.0588235294117647	0.384615384615385	0.142857142857143	0.309352517985612	0.0903010033444816	0.198198198198198	0.08	0.286713286713287	0.148648648648649	0.2	0.100436681222707	0.127272727272727	0.125	0.207317073170732	0.099236641221374	0.0545454545454545	0.109756097560976	0.146579804560261	0.109756097560976	0.258823529411765	0.0833333333333333	0.0537634408602151
RPS19BP1	chr22:39926468-39926559	-	39928399	39925922	included	0	0	0.0134529147982063	0.0224719101123595	0.00332225913621262	0	0.0171821305841924	0	0	0.0120481927710843	0.00632911392405063	0.0087719298245614	0.003690036900369	0	0	0.00699300699300699	0.00854700854700855	0	0	0.00448430493273543	0.00302114803625378	0.0053475935828877	0.00763358778625954	0.00518134715025907	0.00775193798449612	0.00421940928270042	0	0.00249376558603491	0	0.0102389078498294	0.00666666666666667	0.0123456790123457	0.00293255131964809	0.00613496932515337	0.0105263157894737	0.0103806228373702	0	0.00983606557377049	0.00540540540540541	0	0.00239808153477218	0.0087719298245614	0.00763358778625954	0
L3MBTL2	chr22:41623578-41623683	+	41623327	41623807	included	0	0.0526315789473684	0.0303030303030303	NA	0.0285714285714286	0.2	0.0344827586206897	0.117647058823529	0.0526315789473684	0.1	0.0344827586206897	0	0.027027027027027	0.0476190476190476	0	0	NA	NA	0	0.0810810810810811	0.027027027027027	0.1	0	0.0769230769230769	0.12	0.111111111111111	0.0232558139534884	0	0	0.032258064516129	0.027027027027027	0.0952380952380952	0	0	0	0.0833333333333333	0.032258064516129	0	0.0833333333333333	0	0.0909090909090909	0.0545454545454545	0.105263157894737	0
SREBF2	chr22:42274662-42274762	+	42274127	42276719	included	0.0588235294117647	0.0387596899224806	0.0287769784172662	0	0.0535714285714286	0.0617283950617284	0.0280373831775701	0.0178571428571429	0.038961038961039	0.0555555555555556	0.0640394088669951	0.0459770114942529	0.0293159609120521	0.0224215246636771	0.0404984423676012	0.0462633451957295	0.0155440414507772	0.048951048951049	0.037542662116041	0.0327868852459016	0.0292397660818713	0	0	0.0493827160493827	0.0532544378698225	0.0666666666666667	0.0794979079497908	0.0350877192982456	0	0.020979020979021	0.032258064516129	0.0619469026548673	0.00966183574879227	0.032967032967033	0	0.0680628272251309	0.0543478260869565	0.0697674418604651	0.0260869565217391	0.0119760479041916	0.025	0.0181159420289855	0.047244094488189	0.0300429184549356
CXXC11	chr2:242813142-242813323	+	242812066	242813865	included	NA	NA	NA	NA	NA	NA	NA	NA	NA	NA	NA	NA	NA	NA	NA	NA	NA	NA	NA	NA	NA	NA	NA	NA	NA	NA	NA	NA	NA	NA	NA	NA	NA	NA	NA	NA	NA	NA	NA	NA	NA	NA	NA	NA
RRP7A	chr22:42914618-42914734	-	42915719	42914153	included	0.0169491525423729	0	0.0555555555555556	0.008	0.00869565217391304	0	0.0461538461538462	0	0.0333333333333333	0.0114942528735632	0.0138888888888889	0.05	0.0340909090909091	0.0278884462151394	0.0384615384615385	0.0222222222222222	0	0.0352941176470588	0	0.0126582278481013	0	0.0232558139534884	0	0.0144927536231884	0.0232558139534884	0.0204081632653061	0.0206896551724138	0.008	0	0.045045045045045	0	0.0161290322580645	0.0196078431372549	0.0163934426229508	0.0217391304347826	0.00952380952380952	0.0133333333333333	0	0.0105263157894737	0.0129198966408269	0	0.0172413793103448	0	0.0393700787401575
PACSIN2	chr22:43305432-43305571	-	43308026	43289619	included	0	0	0	0	0	0	0.004739336492891	0	0	0.00740740740740741	0	0	0.00327868852459016	0.00251889168765743	0	0	0	0	0	0	0.00440528634361234	0	0	0	0	0	0	0	0	0	0	0	0	0	0	0	0	0	0	0.0028169014084507	0	0	0	0
TTC38	chr22:46665038-46665186	+	46664488	46668231	included	0	0.0461538461538462	0.0857142857142857	0.05	0.111111111111111	0.176470588235294	0.0416666666666667	0.0967741935483871	0.125	0.0303030303030303	0.08	0.0810810810810811	0.0434782608695652	0.0256410256410256	0.0666666666666667	0.0707070707070707	0.0666666666666667	0.130434782608696	0.0980392156862745	0.0625	0.0588235294117647	0.0256410256410256	NA	0.0555555555555556	0.222222222222222	0.05	0.0588235294117647	0.139240506329114	0.0833333333333333	0.12	0.135135135135135	0.107692307692308	0.0588235294117647	0.0645161290322581	0.0697674418604651	0	0.105263157894737	0.0465116279069767	0.0454545454545455	0.0350877192982456	0.0769230769230769	0.032258064516129	0.0384615384615385	0.0140845070422535
TTC38	chr22:46677867-46678048	+	46677615	46679869	included	0.103448275862069	0.0476190476190476	0.107142857142857	0.0769230769230769	0.0625	0.0256410256410256	0.0384615384615385	0.111111111111111	0.161290322580645	0.0285714285714286	0.0638297872340425	0.0416666666666667	0.0571428571428571	0.0638297872340425	0	0.024390243902439	0.0909090909090909	0.0833333333333333	0.137254901960784	0.0508474576271186	0.0833333333333333	0.0476190476190476	NA	0.0869565217391304	0.102040816326531	0.11864406779661	0.129411764705882	0.123287671232877	0.111111111111111	0.0638297872340425	0.04	0.107142857142857	0.0555555555555556	0.0350877192982456	0.0697674418604651	0.032258064516129	0.0447761194029851	0.0869565217391304	0.0454545454545455	0.0425531914893617	0	0.12280701754386	0.0857142857142857	0.0476190476190476
TTC38	chr22:46688099-46688225	+	46685796	46688687	included	0.345454545454545	0.458333333333333	0.44	0.27710843373494	0.275862068965517	0.555555555555556	0.5	0.317073170731707	0.476190476190476	0.363636363636364	0.428571428571429	0.220338983050847	0.320388349514563	0.323076923076923	0.357142857142857	0.340425531914894	0.214285714285714	0.173913043478261	0.428571428571429	0.208333333333333	0.4	0.416666666666667	0.4	0.297297297297297	0.344827586206897	0.413793103448276	0.295774647887324	0.314285714285714	0.333333333333333	0.262135922330097	0.448275862068966	0.32258064516129	0.363636363636364	0.420289855072464	0.358490566037736	0.269230769230769	0.413793103448276	0.27027027027027	0.333333333333333	0.142857142857143	0.318181818181818	0.217391304347826	0.4	0.236842105263158
C22orf34	chr22:49810250-49810384	-	49810463	49809684	included	NA	NA	NA	NA	NA	NA	NA	NA	NA	NA	NA	NA	NA	NA	NA	NA	NA	NA	NA	NA	NA	NA	NA	NA	NA	NA	NA	NA	NA	NA	NA	NA	NA	NA	NA	NA	NA	NA	NA	NA	NA	NA	NA	NA
PANX2	chr22:50613860-50613911	+	50609385	50615367	included	NA	0.473684210526316	NA	0.692307692307692	NA	NA	NA	0.388888888888889	NA	NA	NA	NA	NA	NA	NA	NA	0.875	NA	NA	NA	0.578947368421053	NA	NA	0.304347826086957	NA	0.555555555555556	0.571428571428571	0.426751592356688	NA	NA	NA	NA	NA	NA	NA	NA	NA	NA	NA	NA	NA	0.625	NA	0.294117647058824
DNAJC27	chr2:25176418-25176504	-	25179911	25174423	included	0.6	NA	NA	NA	NA	NA	NA	NA	NA	NA	NA	NA	NA	NA	NA	NA	NA	NA	NA	NA	NA	NA	NA	NA	NA	NA	0.444444444444444	NA	NA	NA	0.368421052631579	NA	0.571428571428571	NA	0.263157894736842	NA	NA	NA	NA	NA	NA	NA	NA	NA
AGBL5	chr2:27291915-27291962	+	27291612	27292440	included	NA	0.833333333333333	NA	NA	0.571428571428571	NA	NA	NA	0.875	0.647058823529412	0.818181818181818	NA	0.866666666666667	0.368421052631579	0.692307692307692	0.538461538461538	NA	NA	0.818181818181818	NA	0.76	0.84	1	0.818181818181818	0.666666666666667	NA	0.75	0.826086956521739	NA	NA	NA	0.538461538461538	0.578947368421053	NA	NA	1	0.777777777777778	0.692307692307692	NA	0.619047619047619	NA	0.818181818181818	0.846153846153846	NA
SLC4A1AP	chr2:27891503-27891617	+	27890257	27891709	included	0	0	0	0	0	0	0	0	0	0	0	0	0	0	0	0	0	0	0	0	0	0	0	0	0	0	0	0	0	0	0	0	0	0	0	0	0	0	0	0	0	0	0	0
PPP1CB	chr2:29001216-29001455	+	28999848	29001674	included	0.00970873786407767	0	0.0053475935828877	0	0	0	0	0	0.0123456790123457	0	0	0.00254452926208651	0.00343642611683849	0.00272975432211101	0.00389105058365759	0.00549450549450549	0.00398406374501992	0.00547945205479452	0.00490998363338789	0.00581395348837209	0.00367647058823529	0.00952380952380952	0	0	0.012853470437018	0.003690036900369	0.00816326530612245	0.00258397932816537	0	0.00492610837438424	0	0.00366300366300366	0.00180831826401447	0.00189035916824197	0.0105633802816901	0.00338983050847458	0.00327868852459016	0.00389105058365759	0.00471698113207547	0.00569259962049336	0	0.0026246719160105	0.00374531835205993	0.00155038759689922
TTC27	chr2:32991534-32991616	+	32983586	33002948	included	0.0526315789473684	0	0	0	0	0	0	0	0	0	0	0.0434782608695652	0	0	0.0222222222222222	0	NA	0	0	0	0	NA	0	0	0	0	0	0	0	0.0232558139534884	0	0	0	0	0.0434782608695652	0	0	0	0	0	0	0	0	0
COLEC11	chr2:3688829-3689022	+	3687921	3691033	included	NA	NA	NA	NA	NA	NA	NA	NA	0	NA	NA	NA	0	0.0518518518518519	NA	NA	NA	NA	NA	NA	NA	NA	0	NA	NA	NA	NA	0.0476190476190476	0.0181818181818182	NA	NA	NA	NA	NA	0	NA	NA	NA	NA	NA	0	0.1	NA	NA
MTA3	chr2:42979373-42979447	+	42950175	42980513	included	0	NA	NA	NA	NA	0	0	NA	0	NA	0	NA	0	0	0	0	0	0	0	NA	0	0	NA	NA	0	NA	0	NA	NA	0	0	NA	0	0	0	0	NA	NA	NA	0	NA	NA	0	NA
PLEKHH2	chr2:43906655-43906777	+	43906064	43919652	included	0.0232558139534884	0.0163934426229508	0.0625	0	0.0222222222222222	0	0.0363636363636364	NA	0.0212765957446809	0	0.0769230769230769	0.0508474576271186	0.0461538461538462	0.0476190476190476	0.0206896551724138	NA	0.0508474576271186	0.0434782608695652	0.00628930817610063	NA	0.036144578313253	0	NA	0	0.0298507462686567	0	0.0526315789473684	0.0175438596491228	NA	NA	0.05	0.087719298245614	0.0256410256410256	0.0158730158730159	0.0571428571428571	0	0.0256410256410256	0.0606060606060606	0.0357142857142857	NA	0.0555555555555556	NA	0.0746268656716418	0
FSHR	chr2:49241835-49242086	-	49244627	49217776	included	NA	NA	NA	NA	NA	NA	NA	NA	NA	NA	NA	NA	NA	NA	NA	NA	NA	NA	NA	NA	NA	NA	NA	NA	NA	NA	NA	NA	NA	NA	NA	NA	NA	NA	NA	NA	NA	NA	NA	NA	NA	NA	NA	NA
VRK2	chr2:58285486-58285623	+	58276102	58311223	included	0.0120481927710843	0.025	0.0952380952380952	0	0.08	0.0303030303030303	0.03125	0.0434782608695652	0.0285714285714286	0.0384615384615385	0.087719298245614	0.0574712643678161	0.0337078651685393	0.0555555555555556	0.0540540540540541	0.0212765957446809	0.0731707317073171	0	0.121951219512195	0	0.0392156862745098	0.0526315789473684	NA	0	0.0740740740740741	0.0344827586206897	0.0256410256410256	0.111111111111111	0.0344827586206897	0.038961038961039	0.0169491525423729	0.0588235294117647	0.0442477876106195	0.0133333333333333	0.0461538461538462	0.0588235294117647	0.0476190476190476	0.0377358490566038	0.0684931506849315	0.03125	0	0.0225563909774436	0.032258064516129	0
VPS54	chr2:64140958-64141059	-	64141315	64140444	included	0.102941176470588	0.034965034965035	0.0852713178294574	0.0625	0.0864197530864197	0.038961038961039	0.131147540983607	0.0280373831775701	0.0975609756097561	0.0526315789473684	0.139784946236559	0.0337078651685393	0.0482758620689655	0.0847457627118644	0.078125	0.0273972602739726	0.106382978723404	0.024390243902439	0.111111111111111	0.0188679245283019	0.0819672131147541	0.105263157894737	0.268292682926829	0.0485436893203883	0.131313131313131	0.102564102564103	0.0666666666666667	0.0608695652173913	0.05	0.0666666666666667	0.150442477876106	0.036144578313253	0.0409356725146199	0.0276243093922652	0.137614678899083	0.0566037735849057	0.106382978723404	0.0461538461538462	0.0617283950617284	0.0366492146596859	0.0714285714285714	0.0518518518518519	0.0806451612903226	0.032967032967033
PNO1	chr2:68388346-68388494	+	68385661	68388814	included	0	0	0	0	0	0	0	0	0	0	0	0	0	0	0	0	0	0	0	0	0	0	0	0	0	0	0	0	0	0	0	0	0	0	0	0	0	0	0	0	0	0	0	0
SUCLG1	chr2:84676052-84676071	-	84676772	84670524	included	0	0	0	0	0	0	0	0	0.0163934426229508	0	0	0	0	0	0	0	0	0	0	0	0	0	0	0	0	0	0	0	0.0050761421319797	0	0	0	0.00408163265306122	0	0.00671140939597315	0.0072992700729927	0.00492610837438424	0	0	0.00186915887850467	0	0.00315457413249211	0	0
KIDINS220	chr2:8965872-8966043	-	8967115	8958923	included	0.0169491525423729	0	0	0	0	0	0	NA	0	0	0	0	0	0	0	0.0133333333333333	0	0	0	0.0212765957446809	0.00917431192660551	0	NA	0	0	0	0.037037037037037	0	NA	0	0.0120481927710843	0	0	0.00970873786407767	0	0.0158730158730159	0.00934579439252336	0	0	0	0	0	0	0.010989010989011
LYG2	chr2:99859874-99859935	-	99860461	99858945	included	NA	NA	NA	NA	NA	NA	NA	NA	NA	NA	NA	NA	NA	NA	NA	NA	NA	NA	NA	NA	NA	NA	NA	NA	NA	NA	NA	NA	NA	NA	NA	NA	NA	NA	NA	NA	NA	NA	NA	NA	NA	NA	NA	NA
FANCD2	chr3:10073982-10074107	+	10070405	10074515	included	NA	0	NA	NA	NA	NA	NA	NA	NA	0	NA	NA	NA	0.0222222222222222	NA	NA	NA	0	NA	NA	NA	0	NA	0.04	NA	NA	NA	NA	NA	0.037037037037037	NA	NA	NA	0	NA	NA	NA	0.0476190476190476	0	0	NA	0	NA	0
COPG1	chr3:128992906-128992979	+	128991747	128993680	included	0	0	0	0	0	0	0	0	0	0.00350877192982456	0	0.00649350649350649	0.00323624595469256	0	0	0	0	0.00226757369614512	0	0	0	0	0.0026525198938992	0.00223713646532438	0.00529100529100529	0.00294985250737463	0.00383141762452107	0	0.00275482093663912	0	0	0	0	0	0	0	0	0	0	0.00118623962040332	0	0.00307692307692308	0	0
ASTE1	chr3:130735833-130735893	-	130737349	130735183	included	0.454545454545455	0.0909090909090909	NA	0.363636363636364	0.304347826086957	0.333333333333333	NA	0.04	0.318181818181818	0.130434782608696	0.0714285714285714	0.0833333333333333	0.170731707317073	0.0526315789473684	0.0625	0.12	NA	0.181818181818182	NA	NA	0.151515151515152	0	0.125	0.0666666666666667	0.307692307692308	NA	0.166666666666667	0.2	0.333333333333333	0.208333333333333	NA	NA	0.0909090909090909	0.25	0.181818181818182	0.314285714285714	0.181818181818182	0.222222222222222	0.037037037037037	0.0303030303030303	0.333333333333333	0.142857142857143	0.571428571428571	0.0714285714285714
DNAJC13	chr3:132203206-132203337	+	132202421	132203431	included	0.0447761194029851	0.03125	0.0526315789473684	0.102040816326531	0.0545454545454545	0	0.0769230769230769	NA	0.024390243902439	0.0697674418604651	0.0714285714285714	0.0196078431372549	0.010752688172043	0.0697674418604651	0.0204081632653061	0.05	0	0.05	0	0	0.111111111111111	0	NA	0.0126582278481013	0.0454545454545455	0.0769230769230769	0.0625	0.0169491525423729	NA	0.0181818181818182	0.0294117647058824	0.0232558139534884	0.0161290322580645	0.0175438596491228	0.012987012987013	0.05	0.037037037037037	0.0434782608695652	0.03125	0.0117647058823529	NA	0.0112359550561798	0	0.010989010989011
DNAJC13	chr3:132256001-132256110	+	132249941	132257019	included	0	0	0.00740740740740741	0	0	0	0	0	0	0	0	0	0	0	0	0.00709219858156028	0	0	0	0	0	0.00699300699300699	0	0	0	0	0	0	0	0	0	0	0	0	0	0	0	0	0	0	0	0	0	0
TF	chr3:133493722-133493783	+	133489416	133494276	included	NA	0	NA	NA	NA	NA	NA	NA	NA	NA	NA	NA	NA	0	NA	NA	NA	NA	NA	NA	NA	NA	NA	NA	NA	NA	NA	NA	NA	NA	NA	NA	NA	NA	NA	NA	NA	NA	NA	NA	NA	NA	0	0
TMEM43	chr3:14170354-14170585	+	14166705	14170911	included	0.100671140939597	0.0218978102189781	0.0825688073394495	0	0.0165745856353591	0.0526315789473684	0.112033195020747	0.0114942528735632	0.0404040404040404	0.00813008130081301	0.01	0.0188679245283019	0.0132450331125828	0.0126582278481013	0.00293255131964809	0.0505050505050505	0.025	0	0.0382978723404255	0.0163934426229508	0.00952380952380952	0.0153846153846154	0	0.00775193798449612	0.0138888888888889	0.0178571428571429	0.0408921933085502	0.0578512396694215	0.0163934426229508	0.0491803278688525	0.0256410256410256	0.0515463917525773	0.0422535211267606	0.012987012987013	0.166666666666667	0.0375	0.0738255033557047	0.032258064516129	0.0326086956521739	0.0196078431372549	0	0.01	0.0505050505050505	0.0251256281407035
PCOLCE2	chr3:142562086-142562151	-	142567058	142561890	included	0	NA	0	NA	0	NA	0	NA	0	NA	0	NA	0	NA	0	0	0	NA	0	NA	0	NA	0	0	0	0	0	NA	0	NA	0	0	0	NA	0	0	0	NA	0	NA	0	0	0	NA
PLOD2	chr3:145841051-145841112	-	145841924	145839035	included	0.0434782608695652	0.0315789473684211	0.024390243902439	0.0909090909090909	0.0526315789473684	NA	0.0526315789473684	NA	0.238095238095238	0	0	0	0.0684931506849315	0.0078125	0.0232558139534884	0	0.133333333333333	0.0171428571428571	0	0.00934579439252336	0.0476190476190476	0.015625	NA	0.0196078431372549	0.0612244897959184	0	0.111111111111111	0.025	NA	0	0.0285714285714286	0.142857142857143	0	0.0105263157894737	0.116279069767442	NA	0.0810810810810811	0	0.0555555555555556	0.0118343195266272	NA	0.0119904076738609	0.0333333333333333	0.0118203309692671
HPS3	chr3:148888257-148888360	+	148885770	148889881	included	0.0277777777777778	0	0.024390243902439	0.0315789473684211	0	0.0126582278481013	0.0140845070422535	0.0256410256410256	0.0303030303030303	0.0303030303030303	0.027027027027027	0.0163934426229508	0	0	0.0487804878048781	0	0.0285714285714286	0	0.0196078431372549	0	0.010989010989011	0.00970873786407767	0.0212765957446809	0.0175438596491228	0.0158730158730159	0.0384615384615385	0.0227272727272727	0.0175438596491228	0.0285714285714286	0.00689655172413793	0	0.00970873786407767	0	0.0292397660818713	0	0.0294117647058824	0.0454545454545455	0	0.0126582278481013	0	0.0232558139534884	0.00970873786407767	0.0537634408602151	0.032258064516129
ZFYVE20	chr3:15132845-15133000	-	15137479	15132046	included	0.0833333333333333	0.125	0.137254901960784	0.172413793103448	0.111111111111111	0.172413793103448	0.0740740740740741	NA	0.0666666666666667	0.233333333333333	0.130434782608696	0.0344827586206897	0.103448275862069	0.32258064516129	0.193548387096774	0.25	0.04	0.147540983606557	0.130434782608696	0.0909090909090909	0.136363636363636	0.2	NA	0.114754098360656	0.0769230769230769	0.04	0.111111111111111	0.346938775510204	NA	0.0476190476190476	0.0588235294117647	0.151515151515152	0.0886075949367089	0.0434782608695652	0.111111111111111	0.125	0.0285714285714286	0.0810810810810811	0.0967741935483871	0.130434782608696	0.157894736842105	0.172413793103448	0.12	0.0882352941176471
ANKRD28	chr3:15855746-15855816	-	15900883	15836813	included	0.428571428571429	0.333333333333333	0.407407407407407	0.166666666666667	0.5	1	0.181818181818182	NA	0.2	NA	0.25	0.238095238095238	0.444444444444444	0.181818181818182	0.1	NA	NA	0.238095238095238	0.217391304347826	0.833333333333333	0.333333333333333	0.222222222222222	NA	0.225806451612903	0.142857142857143	NA	0.157894736842105	0.391304347826087	NA	NA	0.185185185185185	NA	0.333333333333333	0.333333333333333	0.4	NA	NA	NA	NA	0.333333333333333	NA	0.294117647058824	NA	0.4
RFTN1	chr3:16457618-16457718	-	16475357	16450990	included	0	0	0	0	0	0	0.00478468899521531	0	0	0	0	0	0.00558659217877095	0	0	0.0140845070422535	0	0	0	0	0	0	0	0	0	0	0.00418410041841004	0.0099009900990099	0	0.00917431192660551	0.0125	0.00628930817610063	0	0.00512820512820513	0	0	0	0.0103092783505155	0	0.0196078431372549	0	0	0.00492610837438424	0
SAMD7	chr3:169644000-169644113	+	169642924	169644340	included	NA	NA	NA	NA	NA	NA	NA	NA	NA	NA	NA	NA	NA	NA	NA	NA	NA	NA	NA	NA	NA	NA	NA	NA	NA	NA	NA	NA	NA	NA	NA	NA	NA	NA	NA	NA	NA	NA	NA	NA	NA	NA	NA	NA
VPS8	chr3:184542718-184542836	+	184542573	184543950	included	0.0333333333333333	0	0	0	0.0163934426229508	0	0.0169491525423729	NA	0.0256410256410256	0	0.027027027027027	0	0.0422535211267606	0	0.1	0	0.024390243902439	0.0256410256410256	0.0769230769230769	0	0.0384615384615385	0.12	NA	0.0714285714285714	0.0666666666666667	0	0.0256410256410256	0.0909090909090909	NA	0	0.05	0	0	0.0260869565217391	0.111111111111111	0	0.0196078431372549	0.0377358490566038	0.0357142857142857	0.0140845070422535	0	0.012987012987013	0.0158730158730159	0.0714285714285714
VPS8	chr3:184640216-184640271	+	184637986	184642649	included	0.117647058823529	0.176470588235294	0.0666666666666667	0.209302325581395	0.032258064516129	0.135135135135135	0.024390243902439	0.0344827586206897	0.0434782608695652	0.142857142857143	0.111111111111111	0.134328358208955	0.0882352941176471	0.037037037037037	0.0943396226415094	0.311475409836066	0.0285714285714286	0.0740740740740741	0.0819672131147541	0.136363636363636	0	0.08	NA	0.0144927536231884	0	0.0545454545454545	0.127659574468085	0.166666666666667	0.2	0.178571428571429	0.0169491525423729	0.179487179487179	0.183673469387755	0.0578512396694215	0	0.103448275862069	0.0566037735849057	0.146853146853147	0.119047619047619	0.104761904761905	0	0.0563380281690141	0.186440677966102	0.0467289719626168
LIPH	chr3:185264664-185264760	-	185270210	185252920	included	0	0	0.0256410256410256	0.00564971751412429	0	0	0	0	0	0.0172413793103448	0.0434782608695652	0	0.0256410256410256	0	0.0208333333333333	0	0	0	0.0133333333333333	0.0232558139534884	0.0208333333333333	NA	NA	0	0	0.0181818181818182	0.0212765957446809	0	NA	0	0.0357142857142857	0	0	0.0101010101010101	0	0.00689655172413793	0.0256410256410256	0	0	0.0222222222222222	0	0.0344827586206897	0	0
C3orf65	chr3:185446474-185446658	+	185446373	185447460	included	NA	NA	NA	NA	NA	NA	NA	NA	NA	NA	NA	NA	NA	NA	NA	NA	NA	NA	NA	NA	NA	NA	NA	NA	NA	NA	NA	NA	NA	NA	NA	NA	NA	NA	NA	NA	NA	NA	NA	NA	NA	NA	NA	NA
ST6GAL1	chr3:186782307-186782404	+	186769134	186790636	included	0.00900900900900901	0.0384615384615385	0.0485436893203883	0.0101010101010101	0.0493827160493827	0	0.010752688172043	0	0.0520231213872832	0.0247933884297521	0.037037037037037	0.0126582278481013	0.0186335403726708	0.021978021978022	0.0308370044052863	0.0359712230215827	0.0625	0.0285714285714286	0.0646766169154229	0.00740740740740741	0.0387596899224806	0.0256410256410256	0	0.0125523012552301	0.0444444444444444	0.0833333333333333	0.0232558139534884	0.0414201183431953	0.0769230769230769	0.0141843971631206	0.0555555555555556	0.00552486187845304	0.040983606557377	0.0194552529182879	0.0196078431372549	0.0256410256410256	0.0285714285714286	0.0272727272727273	0.0882352941176471	0.00808625336927224	0	0.0318471337579618	0.0267857142857143	0.0135922330097087
KCNH8	chr3:19388143-19388226	+	19384206	19389216	included	NA	NA	NA	NA	NA	NA	NA	NA	NA	NA	NA	NA	NA	NA	NA	NA	NA	NA	NA	NA	NA	NA	NA	NA	NA	NA	NA	NA	NA	NA	NA	NA	NA	NA	NA	NA	NA	NA	NA	NA	NA	NA	NA	NA
LSG1	chr3:194381470-194381615	-	194386285	194380862	included	0.0857142857142857	0.033210332103321	0.037037037037037	0	0	0.0285714285714286	0.00952380952380952	0	0.0140845070422535	0.0285714285714286	0.0461538461538462	0	0.0172413793103448	0.019047619047619	0.0485436893203883	0.0508474576271186	0.0181818181818182	0.010752688172043	0.0377358490566038	0.0169491525423729	0.0072992700729927	0	NA	0.0144927536231884	0.0833333333333333	0.04	0.0117647058823529	0	0.032258064516129	0	0	0	0	0	0.0123456790123457	0.010989010989011	0.0461538461538462	0.0117647058823529	0	0	0.121951219512195	0.011070110701107	0.0588235294117647	0
XXYLT1	chr3:194990817-194990934	-	194991283	194947585	included	NA	NA	NA	NA	0	NA	0	NA	0	NA	NA	0	NA	0.0526315789473684	0	NA	NA	0	NA	NA	NA	0	NA	NA	NA	NA	NA	NA	NA	NA	NA	NA	0	NA	NA	NA	0	0	NA	NA	NA	0	NA	0
APOD	chr3:195303932-195304054	-	195306209	195300842	included	0	0	0	0.00469483568075117	0.00757575757575758	0.00134228187919463	0.00452488687782805	0.00232018561484919	0	0	0	0.00363636363636364	0.00689655172413793	0	0.00311526479750779	0	0	0	0	0	0	NA	0	0	0.00317460317460317	0	0	0.000179694519317161	0.00232018561484919	0	0	0.00490998363338789	0	0	0	0.00280112044817927	0	0.00578034682080925	0.00571428571428571	0	0	0	0	0
ZNF385D	chr3:21553113-21553249	-	21606065	21552515	included	NA	NA	NA	NA	NA	NA	NA	NA	NA	NA	NA	0	NA	NA	NA	NA	NA	NA	NA	NA	NA	NA	NA	NA	NA	NA	NA	NA	NA	NA	NA	NA	NA	NA	NA	NA	NA	NA	NA	NA	NA	NA	NA	NA
NR1D2	chr3:24004714-24004821	+	24004096	24006467	included	0.0571428571428571	0.05	0.0769230769230769	0.0285714285714286	0.0714285714285714	0	0.0909090909090909	NA	0.0625	0.0666666666666667	0.0422535211267606	0	0.0256410256410256	0	0.0357142857142857	0.15	0.142857142857143	0	0.0303030303030303	0	0.0505050505050505	0.0263157894736842	NA	0.121951219512195	0.08	0.105263157894737	0.0476190476190476	0.0416666666666667	0.0526315789473684	0.0344827586206897	0.101123595505618	0.0285714285714286	0.0559006211180124	0.0681818181818182	0.029126213592233	0	0.145833333333333	0.0354609929078014	0.036144578313253	0	NA	0	0.0344827586206897	0.0136986301369863
PDCD6IP	chr3:33876745-33876810	+	33870461	33877535	included	0.00355871886120996	0	0	0.0105263157894737	0	0.0267379679144385	0.00305810397553517	0	0	0	0.00332225913621262	0.00395256916996047	0	0.00315457413249211	0	0	0	0	0	0.0087719298245614	0.00657894736842105	0	0	0	0	0	0	0	0	0	0	0	0	0	0.003584229390681	0	0	0.00851063829787234	0	0	0	0	0.00355871886120996	0.00537634408602151
CTDSPL	chr3:37953163-37953318	+	37903769	37988547	included	0	0.0909090909090909	0.111111111111111	0.0476190476190476	0.0833333333333333	NA	0.0689655172413793	NA	0.1	0	0.0256410256410256	NA	0.0434782608695652	NA	0.032258064516129	0.04	NA	NA	0.0212765957446809	0.0434782608695652	0.03125	NA	NA	0	0.0303030303030303	NA	0.0416666666666667	0.222222222222222	0	NA	0.105263157894737	0.130434782608696	0.0434782608695652	0.0232558139534884	0.0526315789473684	0.05	0.0909090909090909	0	0.0638297872340425	NA	0.0526315789473684	0.027027027027027	0.0769230769230769	NA
VILL	chr3:38042412-38042491	+	38040930	38042946	included	NA	NA	0	0	0.0344827586206897	NA	0.0303030303030303	0.219512195121951	0.0416666666666667	0	0	NA	0.024390243902439	0	0	0	NA	0	0	0	0.0476190476190476	NA	0	NA	0	NA	0.05	0.0285714285714286	0	0.0697674418604651	0.0256410256410256	0.032258064516129	0.0222222222222222	NA	0	0.0555555555555556	0.037037037037037	0.0232558139534884	0	0.0434782608695652	0.032258064516129	0	0.037037037037037	0
OXSR1	chr3:38234772-38234909	+	38232330	38240212	included	0.212121212121212	0.024390243902439	0.0804597701149425	0.117647058823529	0.024390243902439	0	0.038961038961039	NA	0.0666666666666667	0.0612244897959184	0.142857142857143	0.130434782608696	0.0714285714285714	0.0392156862745098	0.0740740740740741	0.176470588235294	0.04	0.0625	0.1	0.0158730158730159	0.105263157894737	0.0555555555555556	NA	0.0212765957446809	0	0.142857142857143	0.0508474576271186	0.0303030303030303	0	0.0204081632653061	0.0476190476190476	0.0769230769230769	0.036144578313253	0.038961038961039	0.087719298245614	0	0.0476190476190476	0.0454545454545455	0.0476190476190476	0	0.111111111111111	0.0285714285714286	0.0196078431372549	0.0101010101010101
ZNF197	chr3:44672305-44672438	+	44671036	44672553	included	0.368421052631579	0.454545454545455	NA	0.25	NA	NA	NA	NA	NA	0.157894736842105	0.523809523809524	0.153846153846154	0.314285714285714	NA	NA	NA	NA	NA	NA	NA	0.238095238095238	0.142857142857143	NA	0.181818181818182	NA	NA	NA	NA	NA	0.0666666666666667	0.407407407407407	NA	0.266666666666667	0.314285714285714	NA	0.222222222222222	NA	0.172413793103448	0.185185185185185	0.142857142857143	NA	NA	0.333333333333333	0.263157894736842
KIF9	chr3:47305322-47305389	-	47305775	47299050	included	NA	NA	NA	NA	NA	NA	NA	NA	NA	NA	NA	NA	NA	NA	NA	NA	NA	NA	NA	NA	NA	NA	NA	NA	NA	NA	NA	NA	NA	NA	NA	NA	NA	NA	NA	NA	NA	NA	NA	NA	NA	NA	NA	NA
MANF	chr3:51424339-51424477	+	51423766	51425167	included	0.0155038759689922	0.00706713780918728	0.0106382978723404	0.00894454382826476	0	0.0220264317180617	0	0.0031055900621118	0.0155440414507772	0.00847457627118644	0.00917431192660551	0.00255754475703325	0.0146341463414634	0.00430416068866571	0.00348432055749129	0.00641025641025641	0	0.00343642611683849	0.0133333333333333	0.00233100233100233	0.0048780487804878	0.00418410041841004	0.00684931506849315	0.0163934426229508	0	0	0.0078740157480315	0.00280112044817927	0.0099009900990099	0.00204498977505112	0.0053475935828877	0.00580270793036751	0.015748031496063	0.00727272727272727	0	0.008	0.00862068965517241	0.0131578947368421	0.00478468899521531	0.00247524752475248	0.008	0.00405679513184584	0.0170940170940171	0.0167597765363128
IQCF1	chr3:51936805-51936855	-	51937000	51930910	included	NA	NA	NA	NA	NA	NA	NA	NA	NA	NA	NA	NA	NA	NA	NA	NA	NA	NA	NA	NA	NA	NA	NA	NA	NA	NA	NA	NA	NA	NA	NA	NA	NA	NA	NA	NA	NA	NA	NA	NA	NA	NA	NA	NA
RPL29	chr3:52028788-52028873	-	52029057	52028142	included	0.00129310344827586	0.000251572327044025	0	0.00176522506619594	0.00105820105820106	0.000555555555555556	0.00124455507156192	0.000961076405574243	0.000782676754500391	0.00222167366082449	0.000527148128624143	0.000255036980362153	0	0.00266903914590747	0.0013809429867824	0.00072020165646381	0.0014903129657228	0.000741656365883807	0.000219635405227323	0.000508905852417303	0.00126422250316056	0.000298596595998806	0.00134750711184309	0.000710227272727273	0.000675219446320054	0.000862068965517241	0.00021944261575598	0.000955109837631328	0.00105820105820106	0.000150943396226415	0.00050251256281407	0.00166944908180301	0.000784313725490196	0.000301386377335744	0.00073295870999267	0.0015547263681592	0.000913798355162961	0.00121555915721232	0.000318572793883402	0.000101657009250788	0.00138504155124654	0.000125015626953369	0.000273448181569593	0.00017096939647803
ABHD6	chr3:58244129-58244351	+	58242432	58252915	included	0	NA	0	NA	0	NA	0.0181818181818182	NA	0	NA	0	NA	0	NA	0	NA	NA	NA	NA	NA	0	0	NA	NA	0.0175438596491228	NA	0	0	0	NA	0	0	0	0	0	NA	0	0	0	0.0256410256410256	NA	0	NA	NA
ACOX2	chr3:58496705-58496781	-	58502932	58494752	included	0	0	0	0.0175438596491228	0.037037037037037	0	0	0	0	0	0.0344827586206897	0	0	0	0	0	0	0	0	0	0	0	0	0	0	0	0	0	0	0	0	0	0	0	0.0454545454545455	0	0	NA	0	0	0	0	0	0
GRM7	chr3:6828278-6828373	+	6811805	6870317	included	NA	NA	NA	NA	NA	NA	NA	NA	NA	NA	NA	NA	NA	NA	NA	NA	NA	NA	NA	NA	NA	NA	NA	NA	NA	NA	NA	NA	NA	NA	NA	NA	NA	NA	NA	NA	NA	NA	NA	NA	NA	NA	NA	NA
ROBO2	chr3:77613600-77613739	+	77612480	77614104	included	0	NA	0	NA	0	NA	0	NA	0	0	0	0	0	NA	0	NA	0.0303030303030303	NA	NA	NA	NA	NA	NA	NA	0	0	0	NA	NA	NA	0	0	0	0	0.0434782608695652	0	0	NA	0	NA	0	0	0	0
EPHA6	chr3:97464202-97464407	+	97454962	97466266	included	NA	NA	NA	NA	NA	NA	NA	NA	NA	NA	NA	NA	NA	NA	NA	NA	NA	NA	NA	NA	NA	NA	NA	NA	NA	NA	NA	NA	NA	NA	NA	NA	NA	NA	NA	NA	NA	NA	NA	NA	NA	NA	NA	NA
C4orf17	chr4:100457120-100457313	+	100451115	100458825	included	NA	NA	NA	NA	NA	NA	NA	NA	NA	NA	NA	NA	NA	NA	NA	NA	NA	NA	NA	NA	NA	NA	NA	NA	NA	NA	NA	NA	NA	NA	NA	NA	NA	NA	NA	NA	NA	NA	NA	NA	NA	NA	NA	NA
ARSJ	chr4:114827820-114827901	-	114899592	114824831	included	NA	0.151515151515152	0.12	NA	NA	0.0740740740740741	0.272727272727273	NA	NA	0.111111111111111	0.333333333333333	0.0344827586206897	0.4	NA	NA	NA	NA	0.0769230769230769	0.2	0.333333333333333	NA	NA	NA	0.466666666666667	NA	NA	NA	0.238095238095238	NA	NA	NA	NA	NA	NA	NA	NA	0.333333333333333	NA	NA	NA	NA	0.181818181818182	0.1	NA
NDST4	chr4:115763831-115763929	-	115766978	115760704	included	NA	NA	NA	NA	NA	NA	NA	NA	NA	NA	NA	NA	NA	NA	NA	NA	NA	NA	NA	NA	NA	NA	NA	NA	NA	NA	NA	NA	NA	NA	NA	NA	NA	NA	NA	NA	NA	NA	NA	NA	NA	NA	NA	NA
QRFPR	chr4:122255643-122255774	-	122257961	122254211	included	NA	NA	NA	NA	NA	NA	NA	NA	NA	NA	NA	NA	NA	NA	NA	NA	NA	NA	NA	NA	NA	NA	NA	NA	NA	NA	NA	NA	NA	NA	NA	NA	NA	NA	NA	NA	NA	NA	NA	NA	NA	0.0144927536231884	NA	NA
TRPC3	chr4:122851925-122851983	-	122853425	122846361	included	NA	NA	NA	NA	NA	NA	NA	NA	NA	NA	NA	NA	NA	NA	NA	NA	NA	NA	NA	NA	NA	NA	NA	NA	NA	NA	NA	NA	NA	NA	NA	NA	NA	NA	NA	NA	NA	NA	NA	NA	NA	NA	NA	NA
BOD1L1	chr4:13625013-13627936	-	13628968	13621691	included	NA	0.294117647058824	NA	NA	NA	NA	NA	NA	NA	NA	NA	NA	0.375	0.272727272727273	0.142857142857143	0.0909090909090909	0.1	NA	NA	NA	NA	NA	NA	0.0967741935483871	0.157894736842105	NA	NA	NA	NA	NA	0.111111111111111	NA	0	NA	0.0434782608695652	NA	NA	0.176470588235294	NA	0.263157894736842	NA	NA	NA	NA
UVSSA	chr4:1374428-1374535	+	1374018	1374667	included	0.307692307692308	0.224489795918367	0.2	0.5	0.1	NA	0.314285714285714	NA	0.294117647058824	NA	0.130434782608696	NA	NA	NA	0.230769230769231	0	NA	0.304347826086957	0.272727272727273	NA	0.259259259259259	0.105263157894737	NA	0.352941176470588	NA	0.545454545454545	0.407407407407407	0.25	NA	NA	NA	0.333333333333333	0.428571428571429	0.130434782608696	0.130434782608696	NA	0.130434782608696	0.533333333333333	0.333333333333333	0	NA	0	0.0857142857142857	0.0476190476190476
INPP4B	chr4:143017237-143017346	-	143029245	143007409	included	0	0	0	0	0	0	0	NA	0	NA	0	0	0	0	NA	0	NA	0.00546448087431694	NA	0	NA	0	0	0	0	NA	0	0	NA	0	0	0	0	0	0	NA	0	0	NA	NA	NA	0	0	0
USP38	chr4:144125569-144125685	+	144124719	144127185	included	0.05	0	0	0	0.0169491525423729	0	0.0133333333333333	0.0285714285714286	0.024390243902439	0.0144927536231884	0	0.0196078431372549	0	0	0	0	0.0212765957446809	0.00854700854700855	0.0476190476190476	0	0.0204081632653061	0	NA	0	0.0666666666666667	0.0555555555555556	0	0.0649350649350649	NA	0.0196078431372549	0.024390243902439	0	0.0666666666666667	0	0.0263157894736842	0	0	0	0.0232558139534884	0.00917431192660551	0	0.0196078431372549	0.032967032967033	0
GAB1	chr4:144338585-144338703	+	144336924	144354643	included	0	0	0	0	0	0	0	NA	0	0	0.0175438596491228	0	0	0	0	0	0	0	0	NA	0	NA	NA	0	0	0	0	0	NA	NA	0	0	0	0	0	0	0	0	0	0	NA	0	0	0
TTC29	chr4:147752792-147752946	-	147754957	147741400	included	NA	NA	NA	NA	NA	NA	NA	NA	NA	NA	NA	NA	NA	NA	NA	NA	NA	NA	NA	NA	0	NA	NA	NA	NA	NA	NA	NA	NA	NA	NA	NA	NA	NA	NA	NA	NA	NA	NA	NA	NA	NA	NA	NA
DCLK2	chr4:151174625-151174708	+	151170836	151177171	included	0.5	NA	0.833333333333333	NA	NA	NA	0.545454545454545	NA	0.846153846153846	NA	NA	NA	0.529411764705882	NA	0.6	NA	NA	NA	0.428571428571429	0.411764705882353	1	NA	NA	NA	0.875	NA	0.481481481481481	NA	NA	NA	0.466666666666667	NA	0.444444444444444	NA	NA	NA	0.538461538461538	0.4	NA	NA	NA	NA	NA	NA
PROM1	chr4:16056859-16057072	-	16077309	16040624	included	NA	0	NA	0	NA	NA	NA	NA	NA	NA	NA	0	NA	NA	NA	0	NA	NA	NA	NA	0	NA	NA	NA	0	NA	NA	0	NA	0	NA	0	NA	NA	NA	NA	NA	NA	NA	0	NA	NA	NA	0
MARCH1	chr4:164477000-164477125	-	164506900	164466895	included	0.032258064516129	NA	0	NA	0	0	0	NA	0.0434782608695652	0	0	0	0	NA	0.0222222222222222	0	0.0303030303030303	0	NA	0	0	NA	NA	0	NA	0	0	0	NA	0	0	0.0212765957446809	0	0.00606060606060606	0.0285714285714286	0	0	0.00492610837438424	0.0222222222222222	NA	NA	0	0.0256410256410256	0
DDX60	chr4:169186615-169186765	-	169188732	169183938	included	0.0169491525423729	0	0.0476190476190476	0.0392156862745098	0	0.04	0.0212765957446809	0.0476190476190476	0.0232558139534884	0	0	0	0.0126582278481013	0	0	0	0	0	0.0303030303030303	0	0	NA	NA	0.0105263157894737	0	0.0222222222222222	0.0909090909090909	0	0	0	0.0212765957446809	0	0.00884955752212389	0	0	0	0	0.0123456790123457	0.024390243902439	0	NA	0	0	0.0256410256410256
CBR4	chr4:169785522-169785737	-	169815720	169785124	included	NA	NA	NA	NA	NA	NA	NA	NA	NA	NA	NA	NA	NA	NA	NA	NA	NA	NA	NA	NA	NA	NA	NA	NA	NA	NA	NA	NA	NA	NA	NA	NA	NA	NA	NA	NA	NA	NA	NA	NA	NA	NA	NA	NA
SCRG1	chr4:174310745-174311043	-	174312323	174309546	included	NA	NA	NA	NA	NA	NA	NA	NA	NA	NA	NA	NA	NA	NA	NA	NA	NA	NA	NA	NA	0.0188679245283019	NA	NA	NA	NA	NA	NA	NA	NA	NA	NA	NA	NA	NA	NA	NA	NA	NA	NA	NA	NA	NA	NA	NA
SCRG1	chr4:174319412-174319585	-	174320218	174312579	included	NA	NA	NA	NA	NA	NA	NA	NA	NA	NA	NA	NA	NA	NA	NA	NA	NA	NA	NA	NA	0	NA	NA	NA	NA	NA	NA	NA	NA	NA	NA	NA	NA	NA	NA	NA	NA	NA	NA	NA	NA	NA	NA	NA
FBXO8	chr4:175177177-175177296	-	175180849	175162369	included	0	0	0.0120481927710843	0	0	0	0	0	0	0	0	0	0	0	0	0.0169491525423729	0	0	0	0	0	0	0	0	0	0	0	0	0	0	0	0	0	0	0	0	0	0	0	0	0	0	0	0
CCDC110	chr4:186378315-186378483	-	186379279	186366696	included	NA	NA	NA	NA	NA	NA	NA	NA	NA	NA	NA	NA	NA	NA	NA	NA	NA	NA	NA	NA	NA	NA	NA	NA	NA	NA	NA	NA	NA	NA	NA	NA	NA	NA	NA	NA	NA	NA	NA	NA	NA	NA	NA	NA
RFC1	chr4:39343106-39343285	-	39343964	39329376	included	0	0	0	0	0	0	0	0	0	0	0	0	0.00826446280991736	0	0	0.0175438596491228	0	0	0	0	0	0	NA	0.00900900900900901	0.0188679245283019	0	0	0	NA	0	0	0	0	0	0	0	0	0	0	0	0	0	0	0
SLC30A9	chr4:42020405-42020522	+	42020187	42022432	included	0.0277777777777778	0.0138888888888889	0.012987012987013	0.0666666666666667	0.0103092783505155	0	0.00813008130081301	0	0	0	0.00917431192660551	0.0337078651685393	0.0131578947368421	0.0167597765363128	0.0144927536231884	0.010989010989011	0	0.00900900900900901	0.0280373831775701	0	0.0138888888888889	0	0.0833333333333333	0	0.029126213592233	0.0408163265306122	0	0.00900900900900901	0	0.025	0	0.00970873786407767	0.0201342281879195	0.024390243902439	0.0201342281879195	0.0227272727272727	0.0206896551724138	0.0333333333333333	0.00900900900900901	0.0166666666666667	0	0	0.00826446280991736	0.00606060606060606
STK32B	chr4:5141923-5142033	+	5141687	5170025	included	NA	NA	NA	NA	NA	NA	NA	NA	NA	0.0256410256410256	NA	NA	NA	NA	NA	NA	NA	NA	NA	0.1	NA	NA	NA	NA	NA	NA	NA	NA	NA	NA	NA	NA	NA	NA	NA	NA	NA	NA	NA	NA	NA	NA	NA	NA
JAKMIP1	chr4:6056474-6056530	-	6058423	6055875	included	NA	NA	NA	NA	NA	NA	NA	NA	NA	NA	NA	NA	NA	NA	NA	NA	NA	NA	NA	NA	NA	0	NA	NA	NA	NA	NA	NA	NA	0.0526315789473684	NA	NA	NA	0.0769230769230769	NA	NA	NA	NA	NA	NA	NA	NA	0	NA
ODAM	chr4:71065818-71065866	+	71064343	71066213	included	NA	NA	0.111111111111111	NA	NA	NA	NA	0	NA	NA	0	NA	0.103448275862069	NA	0.0588235294117647	NA	NA	NA	NA	NA	NA	NA	0.0833333333333333	NA	NA	NA	0	NA	NA	NA	NA	NA	NA	NA	NA	NA	0	NA	NA	NA	NA	NA	NA	NA
PPEF2	chr4:76802483-76803138	-	76804078	76797826	included	NA	NA	NA	NA	NA	NA	NA	NA	NA	NA	NA	NA	NA	NA	NA	NA	NA	NA	NA	NA	NA	NA	NA	NA	NA	NA	NA	NA	NA	NA	NA	NA	NA	NA	NA	NA	NA	NA	NA	NA	NA	NA	NA	NA
BMP2K	chr4:79781189-79781233	+	79780841	79782542	included	0	0	0	0	0	0	0	0	0	0	0	0	0	0	0	0	0	0	0	0	0	0	NA	0	0	0	0	0	0	0	0	0	0	0	0	0	0	0	0	0	0	0	0	0
NAA11	chr4:80215158-80215268	-	80246329	80147424	included	NA	NA	NA	NA	NA	NA	NA	NA	NA	NA	NA	NA	NA	NA	NA	NA	NA	NA	NA	NA	NA	NA	NA	NA	NA	NA	NA	NA	NA	NA	NA	NA	NA	NA	NA	NA	NA	NA	NA	NA	NA	NA	NA	NA
PDLIM5	chr4:95577968-95578062	+	95575791	95578577	included	0	0	0	0.0112359550561798	0	0	0.0120481927710843	0	0.0133333333333333	0.0140845070422535	0	0	0	0	0	0	0	0.0045662100456621	0	0	0.00970873786407767	0	NA	0	0	0.0158730158730159	0.0232558139534884	0.0142857142857143	0.032258064516129	0	0.00970873786407767	0	0	0	0.010989010989011	0.0158730158730159	0.010989010989011	0	0.0181818181818182	0	0	0	0.00952380952380952	0
ST8SIA4	chr5:100236018-100236167	-	100238546	100231489	included	0	0	0	0.0119760479041916	0	0	0.0303030303030303	0.0434782608695652	0.0256410256410256	0	0.0133333333333333	0	0	0.00598802395209581	0.0175438596491228	0	0	0	0	0	0	0	NA	0	0	0	0	0.032258064516129	NA	0	0	0	0.0303030303030303	0	0	0	0	0	0	0	0	0.0163934426229508	0	0.0151515151515152
ANKRD33B	chr5:10624836-10625293	+	10618574	10638139	included	NA	NA	NA	NA	NA	NA	NA	NA	NA	NA	NA	NA	NA	NA	NA	NA	NA	NA	NA	NA	NA	NA	NA	NA	NA	NA	NA	NA	NA	NA	NA	NA	NA	NA	NA	NA	NA	NA	NA	NA	NA	NA	NA	NA
APC	chr5:112145822-112146008	+	112137080	112151191	included	0	NA	NA	NA	NA	NA	0.0434782608695652	NA	NA	0	0	NA	0	NA	NA	NA	0.0434782608695652	NA	NA	NA	NA	NA	NA	0	NA	NA	NA	NA	NA	NA	0	NA	0	0	0	NA	NA	0	NA	0	NA	NA	NA	0
KCNN2	chr5:113822394-113822500	+	113808861	113822746	included	NA	0	NA	NA	NA	NA	NA	NA	NA	NA	NA	NA	NA	NA	NA	NA	NA	NA	0	NA	NA	NA	0	NA	NA	NA	NA	NA	NA	NA	NA	NA	NA	NA	NA	NA	NA	NA	NA	NA	NA	NA	NA	NA
HSD17B4	chr5:118845124-118845189	+	118844939	118850675	included	0	0	0.00759493670886076	0	0.00628930817610063	0.00775193798449612	0.0174757281553398	0.00350877192982456	0.00595238095238095	0.00254452926208651	0	0	0	0.017921146953405	0	0	0	0	0.00225733634311512	0	0	0	0	0	0.00892857142857143	0	0.00383141762452107	0.00249376558603491	0	0	0	0.00275482093663912	0.00152671755725191	0.00181488203266788	0.00817438692098093	0.0025062656641604	0.00469483568075117	0	0	0	0	0	0	0
LOX	chr5:121406385-121406463	-	121409707	121406284	included	0	0	0	0	0	0	0	0	0.024390243902439	0	0.0140845070422535	0.0116279069767442	0	0	0	0	0	0	0.0158730158730159	0.00418410041841004	0	0	0	0	0	0	0	0	0	0	0	0.0112359550561798	0	0.0178571428571429	0.0277777777777778	0	0	0	NA	0	0	0.0031813361611877	0	0.00434153400868307
SAR1B	chr5:133944665-133944823	-	133945260	133944193	included	0	0	0	0	0	0	0	0	0	0	0	0	0	0	0	0	0	0	0	0	0	0	0	0	0	0	0	0	0	0	0	0	0	0	0	0	0	0	0	0	0	0	0	0
ABLIM3	chr5:148578606-148578685	+	148577965	148579878	included	0	NA	0.0114942528735632	0	0	0	0.02	NA	0	0	0	0	0	NA	0	0	0	0	0	0	0	NA	NA	NA	0	0	0.0222222222222222	0	NA	0	0	0	0	0	0	0	0	0	0	0	0	NA	0	0
CSNK1A1	chr5:148909166-148909282	-	148929637	148904734	included	0	0	0.00302114803625378	0	0	0.003584229390681	0	0.00689655172413793	0	0	0	0	0.00210526315789474	0	0	0	0	0.003584229390681	0	0	0	0	0	0	0	0	0	0	0	0	0	0	0	0	0	0	0	0	0	0	0	0	0.0026525198938992	0
RPS14	chr5:149824041-149824204	-	149825171	149823916	included	0.0003269042170644	0	0.000495785820525533	0.000368324125230203	0	0	0	0.000256213169356905	0	0	0	0	0	0	0.000589970501474926	0	0	0	0	0	0	0	0.000145454545454545	0	0	0	0	0	0.000354735721887194	0.000255819902788437	0.000744047619047619	0.000468384074941452	0	0	0	0	0	0	0.00030571690614491	0.0002040399918384	0.00045475216007276	0.000239750659314313	0	0
SLC36A1	chr5:150856415-150856541	+	150856317	150858880	included	0	0	NA	NA	0	0	0	NA	0	0	0	0	0	0	0.0476190476190476	0.0303030303030303	NA	0	0	0	NA	0.0212765957446809	NA	0	NA	NA	0	0	NA	0	0.0476190476190476	0	0.0566037735849057	0.029585798816568	NA	NA	0.0476190476190476	0	0.0857142857142857	0.0344827586206897	NA	0.0232558139534884	0.0526315789473684	0.0136986301369863
GALNT10	chr5:153792051-153792295	+	153789322	153792448	included	0	0	0	0.0555555555555556	0	0	0	0	0.0188679245283019	0.0161290322580645	0	0	0	0.0285714285714286	0	0	0	0	0	0	0	0	NA	0	0.027027027027027	0.0133333333333333	0	0	NA	0	0	0	0	0	0	0	0	0.0133333333333333	0	0	0	0	0	0
SGCD	chr5:155820762-155820875	+	155771687	155935610	included	0	NA	0.037037037037037	NA	0	0	0.04	NA	0	0	0	0	0	NA	0	NA	0	0	NA	0	0	NA	NA	NA	0	0.032258064516129	NA	0	NA	NA	0	NA	0	NA	NA	NA	0	NA	NA	NA	NA	0	NA	NA
ITK	chr5:156640577-156640708	+	156638379	156641201	included	0.027027027027027	NA	NA	0	NA	NA	NA	NA	0.04	0	0.0285714285714286	NA	0	NA	0.0285714285714286	NA	NA	NA	0.166666666666667	NA	NA	NA	NA	NA	NA	NA	0.04	NA	NA	0	0	NA	0	0	0.0769230769230769	0.111111111111111	0.1	0	NA	NA	NA	0	0.0149253731343284	0.0196078431372549
PWWP2A	chr5:159535551-159535621	-	159545811	159521072	included	0.235294117647059	0.28	0.333333333333333	0.2	NA	0.222222222222222	0.333333333333333	NA	NA	0.111111111111111	0.157894736842105	0.2	0.44	NA	0.230769230769231	NA	0	0.0909090909090909	0.375	0.176470588235294	0.268292682926829	NA	NA	0.166666666666667	NA	0.307692307692308	NA	0.0526315789473684	NA	NA	0.170731707317073	0.105263157894737	0.235294117647059	0.4	NA	0.142857142857143	NA	0.111111111111111	0.157894736842105	0.153846153846154	NA	0.230769230769231	0.0769230769230769	0.428571428571429
FABP6	chr5:159655479-159655699	+	159640826	159656552	included	0.0714285714285714	NA	NA	NA	0.0263157894736842	0.3	NA	0.2	NA	0.259259259259259	0.0476190476190476	NA	NA	NA	0.0943396226415094	NA	NA	NA	0.210526315789474	NA	0.116279069767442	NA	NA	NA	0.1	NA	NA	NA	0.317073170731707	NA	0.0204081632653061	0.2	NA	NA	NA	NA	NA	NA	NA	0.133333333333333	NA	0.5	NA	0.04
CDHR2	chr5:175993946-175994115	+	175992744	175995678	included	NA	NA	NA	NA	NA	NA	NA	NA	NA	NA	NA	NA	NA	NA	NA	NA	NA	NA	NA	NA	NA	NA	NA	NA	NA	NA	NA	NA	NA	NA	NA	NA	NA	NA	NA	NA	NA	NA	NA	0.024390243902439	NA	NA	NA	NA
NSD1	chr5:176656765-176656887	+	176639196	176662821	included	0.0434782608695652	0	0.0333333333333333	0	0	0	0.0120481927710843	NA	0.0476190476190476	0	0.0256410256410256	0.0303030303030303	0.0277777777777778	0	0.0133333333333333	0	0.032258064516129	0.0158730158730159	0.024390243902439	0	0	0.024390243902439	NA	0.0136986301369863	0	0	0	0.0212765957446809	NA	0	0.010752688172043	0	0	0	0.0222222222222222	0	0	0	0	0	0	0.00970873786407767	0.0117647058823529	0
DDX41	chr5:176941173-176941289	-	176941701	176940848	included	0	0	0	0	0	0	0	0	0	0	0	0	0	0	0	0.0140845070422535	0	0	0	0	0	0	0	0	0	0	0	0	0	0	0	0	0	0	0	0	0	0	0	0.00540540540540541	0	0	0	0
ZNF354A	chr5:178153075-178153228	-	178153999	178152472	included	0.0303030303030303	0	0	0	0	0	0	0	0	0	NA	NA	0.0196078431372549	0	0.0169491525423729	NA	NA	0	0	NA	0	0	NA	0	0	0.0212765957446809	0	0.0344827586206897	NA	0	0	0	0	0	0.037037037037037	NA	0	0	0.0285714285714286	0	NA	0.107142857142857	0.0256410256410256	0.0232558139534884
SDHA	chr5:220354-220452	+	218533	223596	included	0	0	0.0120481927710843	0	0	0.0175438596491228	0.00680272108843537	0.0144927536231884	0.0315789473684211	0.0126582278481013	0.0072992700729927	0	0.0155440414507772	0	0	0.0192307692307692	0.038961038961039	0	0	0	0.0212765957446809	0.00348432055749129	0	0	0	0	0	0.0099009900990099	0	0	0.00917431192660551	0	0.008	0	0.0344827586206897	0	0	0.0128205128205128	0	0.00523560209424084	0	0	0.008	0
SPEF2	chr5:35702254-35702421	+	35700854	35704655	included	NA	0.0526315789473684	NA	NA	NA	NA	NA	NA	NA	0	0	NA	NA	NA	0	NA	NA	NA	NA	NA	0	NA	NA	NA	0	NA	NA	NA	NA	NA	0	0	NA	NA	NA	NA	0	0	NA	NA	NA	NA	NA	NA
EGFLAM	chr5:38305533-38305719	+	38258953	38337621	included	NA	NA	NA	NA	NA	NA	NA	NA	NA	NA	NA	NA	NA	NA	NA	NA	NA	NA	NA	0	NA	NA	NA	NA	NA	NA	NA	NA	NA	NA	NA	NA	NA	NA	NA	NA	NA	NA	NA	NA	NA	NA	NA	NA
MAP1B	chr5:71412248-71412280	+	71411626	71479569	included	NA	0	NA	NA	NA	0	NA	NA	NA	NA	NA	0	NA	0	NA	NA	NA	0	NA	0	0	NA	NA	NA	NA	NA	NA	NA	NA	NA	NA	NA	NA	NA	0	NA	NA	NA	NA	NA	NA	NA	NA	0
IQGAP2	chr5:75924509-75924577	+	75923325	75927683	included	NA	NA	NA	NA	0	NA	0	NA	NA	NA	NA	NA	NA	NA	NA	NA	NA	NA	NA	NA	NA	NA	NA	0	NA	NA	NA	0	NA	0	NA	NA	0	0	NA	NA	NA	0	NA	0	NA	NA	0	0
ZFYVE16	chr5:79731580-79731673	+	79730036	79732574	included	0	0	0	0	0	0	NA	NA	NA	0	0	0	0	0	0	0	NA	0	0	NA	0	NA	NA	0	0	0	0	0	NA	0	0	0	0	0	0	NA	0	0	0	0.0476190476190476	NA	0	0	0
ZFYVE16	chr5:79739612-79739739	+	79739103	79741081	included	0.0602409638554217	0.032967032967033	0.05	0.0769230769230769	0.072463768115942	0.0285714285714286	0.0181818181818182	0	0.032258064516129	0.0263157894736842	0.0169491525423729	0.0263157894736842	0.010989010989011	0.0588235294117647	0.107142857142857	0.148936170212766	0.0461538461538462	0.0303030303030303	0	0	0	0.107142857142857	NA	0.0606060606060606	0.0731707317073171	0.03125	0.0454545454545455	0.0754716981132075	NA	0.0555555555555556	0.0487804878048781	0.0222222222222222	0.0476190476190476	0.0319634703196347	0.0175438596491228	NA	0.0188679245283019	0.0289017341040462	0.037037037037037	0.0188679245283019	0	0	0.0434782608695652	0.024390243902439
RASGRF2	chr5:80512782-80512813	+	80511774	80513174	included	NA	NA	NA	NA	NA	NA	NA	NA	NA	0	NA	NA	NA	NA	NA	NA	NA	NA	NA	NA	NA	NA	NA	NA	NA	NA	NA	NA	NA	NA	NA	NA	NA	NA	NA	NA	NA	NA	NA	NA	NA	0	NA	0
RASA1	chr5:86662167-86662312	+	86659321	86665629	included	0	0	0	0	0.0158730158730159	0.0285714285714286	0	0	0	0	0	0	0.0120481927710843	0	0.0099009900990099	0.0123456790123457	0	0	0	0	0	0	NA	0	0	0	0.0149253731343284	0	NA	0.0188679245283019	0.0303030303030303	0	0	0.008	0.0188679245283019	0	0.0163934426229508	0	0	0.0140845070422535	0.037037037037037	0	0	0.032967032967033
SEMA5A	chr5:9280900-9280919	-	9318483	9238002	included	0	NA	0	NA	0	NA	0	NA	0	NA	0	NA	0	NA	0	0	0	0	0	0	0	0	NA	NA	0	NA	0.05	NA	NA	NA	0.0422535211267606	NA	0	0	0	NA	0.0566037735849057	0	0	0	NA	NA	NA	0
FAM172A	chr5:93073517-93073646	-	93111864	92956835	included	0	0	0	0	0	0	0	NA	0	0	0	0	0	0	0	0	0	0	0	0	0	0	NA	0	0	0	0	0	NA	NA	0	0	0	0	0	0	0	0	0	NA	NA	0	NA	0
NEDD9	chr6:11200503-11200654	-	11213513	11193925	included	0.00884955752212389	0.008	0.0143540669856459	0	0.00261096605744125	0.0103092783505155	0.00696055684454756	0	0.00606060606060606	0.004149377593361	0.0028169014084507	0	0.00194931773879142	0	0	0	0.00492610837438424	0	0.0024330900243309	0	0	NA	0	0.00900900900900901	0.00793650793650794	0	0.0111358574610245	0.00289855072463768	0	0.00662251655629139	0.0072992700729927	0.00775193798449612	0.004739336492891	0.0028328611898017	0.0245746691871456	0.00833333333333333	0.020460358056266	0	0.00564971751412429	0	0	0	0	0
NT5DC1	chr6:116558621-116558802	+	116558247	116559349	included	0	0.0536585365853659	0.02	0.0337078651685393	0	0.185185185185185	0.0188679245283019	0	0.032258064516129	0.0359712230215827	0.00900900900900901	0	0.033112582781457	0	0.032258064516129	0.0384615384615385	0.0227272727272727	0.087719298245614	0.00934579439252336	0.0204081632653061	0.0184049079754601	0.0117647058823529	0.0114942528735632	0	0.0467289719626168	0.0265486725663717	0.0172413793103448	0.05	0	0.0126582278481013	0	0.0714285714285714	0.0224719101123595	0.0303030303030303	0.0222222222222222	0.0434782608695652	0.0222222222222222	0.0476190476190476	0.00869565217391304	0.00613496932515337	0	0.00970873786407767	0	0.00689655172413793
GPR126	chr6:142726479-142726528	+	142725110	142726824	included	0.0909090909090909	0.0666666666666667	0.103448275862069	0.0714285714285714	0.024390243902439	NA	0.0952380952380952	NA	0.0277777777777778	0	0.0392156862745098	0	0.0140845070422535	0.0285714285714286	0.00884955752212389	0	0.0508474576271186	0.032258064516129	0.0163934426229508	NA	0	NA	NA	0.0769230769230769	0.0232558139534884	0	0.0188679245283019	0.0476190476190476	NA	NA	0.2	0	0.0576923076923077	0	0.0465116279069767	0	0.0967741935483871	0	0.0204081632653061	NA	0	NA	0.0704225352112676	0.0714285714285714
PACRG	chr6:163418437-163418576	+	163235313	163483181	included	NA	NA	NA	NA	0	NA	NA	NA	NA	NA	NA	NA	NA	NA	0	NA	NA	NA	NA	NA	0	NA	NA	NA	0	NA	NA	NA	NA	NA	NA	0	NA	NA	NA	NA	NA	NA	NA	NA	NA	NA	NA	NA
SMOC2	chr6:169056075-169056170	+	169053908	169064753	included	0	0	NA	0	0	0	0	0	0	0	0	0	0	NA	0	0	NA	0	0	0	0	0	0	0	0	0	0	0	0	0	0	0	0	0	0	0	0	NA	NA	0	0	0	0	0
BTN2A1	chr6:26463024-26463125	+	26460056	26463471	included	0.647058823529412	0.636363636363636	0.55	0.673469387755102	0.409090909090909	0.916666666666667	0.552631578947368	0.655172413793103	0.62962962962963	0.608695652173913	0.491228070175439	0.777777777777778	0.628571428571429	0.414634146341463	0.636363636363636	0.443037974683544	0.48936170212766	0.523809523809524	0.607843137254902	0.428571428571429	0.56701030927835	0.375	NA	0.945945945945946	0.381443298969072	0.428571428571429	0.695652173913043	0.714285714285714	0.4	0.753086419753086	0.639344262295082	0.710144927536232	0.641025641025641	0.743589743589744	0.454545454545455	0.540983606557377	0.547169811320755	0.662650602409639	0.466666666666667	0.431578947368421	0.7	0.512820512820513	0.638888888888889	0.581818181818182
HLA-G	chr6:29798329-29798377	+	29798187	29798544	included	NA	NA	NA	NA	NA	NA	NA	NA	NA	NA	NA	NA	NA	NA	NA	NA	NA	NA	NA	NA	NA	NA	NA	NA	NA	NA	NA	NA	NA	NA	NA	NA	NA	0	NA	NA	NA	NA	NA	NA	0	NA	0	NA
NFKBIL1	chr6:31524473-31524560	+	31516216	31525404	included	0	0	0	0	0	0	0	0	0	0	0	0	0	0	0	0	0	0	0	0	0	0	0	0	0	0	0	0	0	0	0	0	0	0	0	0	0	0	0	0	0	0	0	0
HLA-DQA1	chr6:32606688-32607682	+	32605317	32609086	included	0	0	0.000881057268722467	0	NA	0	0.00132100396301189	0.00266311584553928	0.00143472022955524	0	0	0	0	NA	0.00141442715700141	0	0	0	NA	NA	NA	NA	0	NA	NA	NA	0.000703729767769177	0.00180831826401447	0	0	0	0	NA	NA	0.00278164116828929	0.000473709142586452	0	0	0	0	0	0	0	0
IRF4	chr6:406765-406899	+	405130	407454	included	NA	NA	NA	NA	NA	NA	NA	NA	NA	0	NA	0	NA	NA	NA	NA	NA	0	NA	0	NA	NA	NA	NA	NA	NA	NA	0	NA	0	NA	0	NA	0	NA	NA	NA	0	NA	0	NA	0	0	0
TREML4	chr6:41200100-41200242	+	41197860	41204223	included	NA	NA	NA	NA	NA	NA	NA	NA	NA	NA	NA	NA	NA	NA	NA	NA	NA	NA	NA	NA	NA	NA	NA	NA	NA	NA	NA	NA	NA	NA	NA	NA	NA	NA	NA	NA	NA	NA	NA	NA	NA	NA	NA	NA
XPO5	chr6:43515052-43515190	-	43515344	43514489	included	0	0.0105263157894737	0	0.0175438596491228	0.032258064516129	0	0	0.0714285714285714	0	0	0	0.0158730158730159	0	0	0	0	0	0	0	0	0.0588235294117647	0.0114942528735632	NA	0.00645161290322581	NA	0	0.0344827586206897	0	NA	0	0	0.0204081632653061	0	0	NA	0	0	0.032258064516129	0.0303030303030303	0.00460829493087558	0	0	0	0
CAPN11	chr6:44129526-44129661	+	44126601	44134494	included	NA	NA	NA	NA	NA	NA	NA	NA	NA	NA	NA	NA	NA	NA	NA	NA	NA	NA	NA	NA	NA	NA	NA	NA	NA	NA	NA	NA	NA	NA	NA	NA	NA	NA	NA	NA	NA	NA	NA	NA	NA	NA	NA	NA
EYS	chr6:66201249-66201482	-	66204555	66200600	included	NA	NA	NA	NA	NA	NA	NA	NA	NA	NA	NA	NA	NA	NA	NA	NA	NA	NA	NA	NA	NA	NA	NA	NA	NA	NA	NA	NA	NA	NA	NA	NA	NA	NA	NA	NA	NA	NA	NA	NA	NA	NA	NA	NA
SENP6	chr6:76332466-76332574	+	76331341	76333615	included	0.152173913043478	0.15625	0.138461538461538	0.130434782608696	0.0967741935483871	0.2	0.101449275362319	0.1	0.107692307692308	0.225806451612903	0.209302325581395	0.185185185185185	0.173076923076923	0.145454545454545	0.134020618556701	0.189189189189189	0.208333333333333	0.147058823529412	0.257142857142857	0.162790697674419	0.164835164835165	0.0909090909090909	NA	0.2	0.12280701754386	0.2	0.146067415730337	0.12	NA	0.395348837209302	0.211538461538462	0.173913043478261	0.154471544715447	0.152542372881356	0.175257731958763	0.352941176470588	0.2	0.108108108108108	0.107692307692308	0.272727272727273	0.0666666666666667	0.142857142857143	0.195652173913043	0.142857142857143
TTK	chr6:80715821-80715892	+	80715699	80717525	included	NA	NA	NA	NA	NA	NA	NA	NA	NA	NA	NA	NA	NA	0	NA	NA	NA	0.142857142857143	NA	NA	NA	0	NA	NA	NA	NA	NA	NA	NA	0	NA	NA	NA	NA	NA	NA	NA	NA	NA	0	NA	0	NA	NA
SRRT	chr7:100478316-100478390	+	100473333	100478905	included	0.245283018867925	0.137254901960784	0.13953488372093	0.0825688073394495	0.0909090909090909	0.222222222222222	0.116666666666667	0.138686131386861	0.169230769230769	0.217391304347826	0.0804597701149425	0.225806451612903	0.131313131313131	0.0704225352112676	0.109243697478992	0.099236641221374	0.148936170212766	0.078125	0.0612244897959184	0.156626506024096	0.111111111111111	0.0736842105263158	NA	0.0666666666666667	0.105882352941176	0.1875	0.145833333333333	0.156462585034014	0.125	0.0892857142857143	0.131578947368421	0.127272727272727	0.212121212121212	0.151515151515152	0.1	0.116666666666667	0.108695652173913	0.12280701754386	0.1	0.0930232558139535	0.0975609756097561	0.0395480225988701	0.125	0.185714285714286
PUS7	chr7:105102660-105102874	-	105103067	105099706	included	NA	0.0144927536231884	0	0	NA	NA	0	0	NA	NA	0	0	0	0	0	0	0	0	0	0	0	0	NA	0	0	0	0	0	0	0	0	0	0	0	0	0	NA	0	0	0	NA	0	NA	0
ATXN7L1	chr7:105289853-105290007	-	105305512	105283568	included	NA	NA	NA	NA	NA	NA	NA	NA	NA	NA	NA	NA	NA	NA	NA	0	NA	NA	0.111111111111111	NA	0	NA	NA	NA	NA	NA	0.157894736842105	0.0476190476190476	NA	NA	NA	0.0434782608695652	0.04	0	NA	NA	0.0526315789473684	0.1	NA	NA	NA	NA	0.111111111111111	NA
HBP1	chr7:106836734-106836814	+	106836596	106840604	included	0	0	0	0	0	0	0	0	0	0	0	0	0	0.00386100386100386	0	0.00408163265306122	0.00309597523219814	0	0	0	0	0	0	0	0	0	0	0	0	0	0	0	0	0	0	0	0.00227790432801822	0	0	0.003584229390681	0	0	0	0.00240963855421687
MDFIC	chr7:114654516-114654587	+	114619836	114655741	included	0.0448979591836735	0.029585798816568	0.054726368159204	0.0588235294117647	0.0381679389312977	0.010989010989011	0.0434782608695652	0.0236220472440945	0.0279329608938547	0.024390243902439	0.0416666666666667	0.0264550264550265	0.0532915360501567	0	0.0303030303030303	0.0144927536231884	0.0140845070422535	0.0362694300518135	0.0289855072463768	0.020979020979021	0.0169491525423729	0.0588235294117647	0.0666666666666667	0.0476190476190476	0.0263157894736842	0.0172413793103448	0.0666666666666667	0.0503597122302158	0.0212765957446809	0.036144578313253	0.0326086956521739	0.034965034965035	0.0157728706624606	0.0200573065902579	0.0445859872611465	0.0265486725663717	0.0352941176470588	0.0229007633587786	0.027027027027027	0.032258064516129	0.0638297872340425	0.0201342281879195	0.0162162162162162	0.0326797385620915
TSPAN12	chr7:120454058-120454301	-	120455782	120450624	included	0.0259067357512953	0.0161290322580645	0.0862944162436548	0.0136986301369863	0.0289855072463768	0.0606060606060606	0.00645161290322581	0.0476190476190476	0.0228310502283105	0.0454545454545455	0.0220994475138122	0.0512820512820513	0.0359712230215827	0.0678733031674208	0.0256410256410256	0.0416666666666667	0.0354609929078014	0.0275229357798165	0.0125	0.0114942528735632	0.0306122448979592	0	0.04	0.0232558139534884	0.0348258706467662	0.037037037037037	0.0359712230215827	0.040650406504065	0.0153846153846154	0.0303030303030303	0.0303030303030303	0.0384615384615385	0.0297872340425532	0.027027027027027	0.0470588235294118	0.0714285714285714	0.0307692307692308	0.0526315789473684	0.0158730158730159	0.0549450549450549	0.0133333333333333	0.0508474576271186	0.0505050505050505	0.027027027027027
NDUFA5	chr7:123186711-123186871	-	123190523	123185730	included	0.0106761565836299	0.00537634408602151	0.0421052631578947	0.013215859030837	0.0246913580246914	0.0165745856353591	0.0158730158730159	0.00662251655629139	0.0169491525423729	0	0.00862068965517241	0.033112582781457	0.00284900284900285	0.0101694915254237	0.0151975683890578	0.00552486187845304	0.0266666666666667	0.00740740740740741	0.0183150183150183	0.00540540540540541	0.00317460317460317	0.0188679245283019	0.0248756218905473	0.00662251655629139	0.0121457489878543	0.00432900432900433	0.00704225352112676	0.016260162601626	0.00602409638554217	0.00847457627118644	0.00418410041841004	0.0160427807486631	0.0305084745762712	0.00334448160535117	0.0227272727272727	0.00598802395209581	0.0413223140495868	0.00666666666666667	0.00374531835205993	0.0028169014084507	0.00662251655629139	0.00303951367781155	0.00900900900900901	0.0120481927710843
HYAL4	chr7:123516079-123516136	+	123514904	123516807	included	NA	NA	NA	NA	NA	NA	NA	NA	NA	NA	NA	NA	NA	NA	NA	NA	NA	NA	NA	NA	NA	NA	NA	NA	NA	NA	NA	NA	NA	NA	NA	NA	NA	NA	NA	NA	NA	NA	NA	NA	NA	NA	NA	NA
SMO	chr7:128851223-128851351	+	128850954	128851476	included	NA	NA	NA	NA	NA	0.0434782608695652	NA	NA	0.0476190476190476	NA	0	0	0.0434782608695652	NA	NA	0	NA	0.0434782608695652	0	0	0	0	NA	NA	NA	NA	NA	NA	NA	NA	0	NA	NA	NA	NA	NA	NA	NA	NA	NA	0.0476190476190476	0.0112359550561798	NA	0.024390243902439
CPA2	chr7:129913545-129913651	+	129913017	129914988	included	NA	NA	NA	NA	NA	NA	NA	NA	NA	NA	NA	NA	NA	NA	NA	NA	NA	NA	NA	NA	NA	NA	NA	NA	NA	NA	NA	NA	NA	NA	NA	NA	NA	NA	NA	NA	NA	NA	NA	NA	NA	NA	NA	NA
CHCHD3	chr7:132707165-132707255	-	132709305	132660046	included	0	0	0	0	0	0	0	0	0	0	0.00934579439252336	0	0	0	0.00552486187845304	0	0	0	0	0.0075187969924812	0	0	0	0	0	0	0	0	0	0	0	0	0	0	0	0	0	0	0	0.00485436893203883	0	0	0	0
AGBL3	chr7:134735772-134735905	+	134730662	134743919	included	NA	NA	NA	NA	NA	NA	NA	NA	NA	NA	NA	NA	NA	NA	NA	NA	NA	NA	NA	NA	NA	NA	NA	NA	NA	NA	NA	NA	NA	NA	NA	NA	NA	NA	NA	NA	NA	NA	NA	NA	NA	NA	NA	NA
ETV1	chr7:13947417-13947481	-	13949256	13946224	included	0	0	0	0	0	0	0	0	0	0	0	0	0	0	0	0	0	0	0	0	0	NA	0	0	0	0	0	0	0	0	0	0	0	0.0256410256410256	0	0	0	0	0	0	0	0	0	0
BRAF	chr7:140508036-140508116	-	140508691	140507862	included	0.1	0	0.117647058823529	0.142857142857143	0.0909090909090909	NA	0.12	NA	NA	0.103448275862069	NA	0	0.157894736842105	0.037037037037037	0.105263157894737	0.037037037037037	0.0909090909090909	0.032258064516129	NA	0.0344827586206897	NA	0.111111111111111	NA	0.0526315789473684	0	0.25	NA	0.0303030303030303	NA	0.111111111111111	0.0666666666666667	0.103448275862069	0.0256410256410256	0.0204081632653061	0.357142857142857	0.04	0.230769230769231	0.04	NA	0	NA	0.0869565217391304	0.0588235294117647	0.0909090909090909
CHPF2	chr7:150934041-150934258	+	150933676	150934459	included	0.102040816326531	0.0454545454545455	0.0285714285714286	0.0447761194029851	0	0	0.032258064516129	0.0149253731343284	0.0545454545454545	0.0769230769230769	0.037037037037037	0.0208333333333333	0.0163934426229508	0.03125	0	0.038961038961039	0	0.00719424460431655	0.032258064516129	0.0357142857142857	0.0196078431372549	0.0222222222222222	0.0512820512820513	0.072463768115942	0.0555555555555556	0.0967741935483871	0	0	0.0434782608695652	0.027027027027027	0	0.0491803278688525	0.0208333333333333	0	0.0731707317073171	0.0476190476190476	0.0384615384615385	0	0.0285714285714286	0.0138888888888889	0.04	0.00628930817610063	0.05	0.043010752688172
PRKAG2	chr7:151263658-151263699	-	151265801	151262971	included	0.0114942528735632	0	0	0	0	0	0	0	0	0	0	0	0	0	0.0065359477124183	0	0	0.012987012987013	0	0	0	0	0	0	0	0.0120481927710843	0	0.02	0	0.00917431192660551	0	0	0	0.00934579439252336	0	0	0.00763358778625954	0.0072992700729927	0.0144927536231884	0	0	0	0	0
GALNT11	chr7:151813988-151814123	+	151810483	151814241	included	0.0303030303030303	0.0288065843621399	0.0394736842105263	0.0359712230215827	0	0.0201342281879195	0.0136986301369863	0.024390243902439	0.0072992700729927	0.033112582781457	0.00546448087431694	0.00591715976331361	0.0218978102189781	0.0048780487804878	0.0241935483870968	0	0.0126582278481013	0.024390243902439	0.032967032967033	0.0232558139534884	0.019047619047619	0.00826446280991736	0.0442477876106195	0.0526315789473684	0.024	0.0121951219512195	0.0597609561752988	0.00934579439252336	0.0112359550561798	0.028169014084507	0.0152284263959391	0.00847457627118644	0.00826446280991736	0.0114942528735632	0.0481927710843374	0.0140845070422535	0.0352941176470588	0.040983606557377	0	0.027027027027027	0	0.0126582278481013	0.0144927536231884	0.0205761316872428
NCAPG2	chr7:158461087-158461184	-	158464205	158457442	included	0	0	NA	NA	NA	NA	NA	NA	NA	NA	0	0.0769230769230769	NA	0	0	0	NA	0.00934579439252336	NA	0	0	0	NA	NA	NA	NA	0.032258064516129	0	NA	0	NA	NA	0	0	0	NA	NA	0	NA	0	NA	0	0	0
ANKMY2	chr7:16643173-16643285	-	16644345	16642134	included	0	0.0149253731343284	0	0	0	0	0.0123456790123457	0.0204081632653061	0.0149253731343284	0.0158730158730159	0	0	0.010989010989011	0	0.0133333333333333	0	0	0.0410958904109589	0	0	0	0	0	0.0126582278481013	0	0.027027027027027	0	0	0	0	0	0	0	0.0252100840336134	0	0.0740740740740741	0.037037037037037	0.00970873786407767	0.0222222222222222	0.00970873786407767	0.0212765957446809	0	0	0
MPP6	chr7:24706483-24706601	+	24705708	24708117	included	NA	0	NA	NA	NA	NA	NA	NA	NA	NA	NA	0	NA	NA	NA	NA	NA	0	NA	0	NA	0	NA	0	NA	NA	NA	0	NA	NA	NA	NA	NA	0	NA	NA	0	0	NA	0	NA	0	NA	NA
DFNA5	chr7:24755109-24755192	-	24756872	24750007	included	0	0.0384615384615385	NA	NA	0.0163934426229508	0	0	NA	0	NA	0	0	0.0303030303030303	NA	0.0476190476190476	NA	NA	0.0114942528735632	0.0434782608695652	0	0	0	NA	0	0	0	0	0	0.0526315789473684	0	NA	0	0	0	NA	NA	0	0.00401606425702811	NA	NA	0	0	0	0
NOD1	chr7:30468119-30468225	-	30468989	30465326	included	0	0.0119047619047619	0.0422535211267606	0.0425531914893617	0.0188679245283019	0.0574712643678161	0.0179640718562874	0.0422535211267606	0.0515463917525773	0.0582010582010582	0.0440251572327044	0.0612244897959184	0.0393700787401575	NA	0.00719424460431655	0.03125	0.0574712643678161	0.0612244897959184	0.0434782608695652	0.0487804878048781	0.02	0.0232558139534884	0.0185185185185185	0.0847457627118644	0.0754716981132075	0.0810810810810811	0.0571428571428571	0.036144578313253	0.0147058823529412	0.072463768115942	0.0105263157894737	0.0318471337579618	0.0125	0.0348837209302326	0.0632911392405063	0.0466321243523316	0.010752688172043	0.0612244897959184	0	0.0285714285714286	0	0	0.0612244897959184	0.0131578947368421
GARS	chr7:30635439-30635549	+	30634759	30638411	included	0.0117647058823529	0.0111111111111111	0.0333333333333333	0.0454545454545455	0.024390243902439	0	0.0458715596330275	0.0112359550561798	0.0204081632653061	0	0.00934579439252336	0.0149253731343284	0.0198675496688742	0.0160427807486631	0.0363636363636364	0.0123456790123457	0.0344827586206897	0.0175438596491228	0.0099009900990099	0.0116279069767442	0.0212765957446809	0	0	0.0365853658536585	0.0454545454545455	0.0120481927710843	0.0280373831775701	0.00934579439252336	0	0.0175438596491228	0	0.0151515151515152	0.0126582278481013	0.0065359477124183	0.0114942528735632	0.0238095238095238	0	0.00529100529100529	0.00934579439252336	0.00608519269776876	0	0.0124069478908189	0.0238095238095238	0.0303030303030303
GARS	chr7:30666672-30666806	+	30665935	30668175	included	0.00934579439252336	0.00779220779220779	0	0.00523560209424084	0.00763358778625954	0	0.0225563909774436	0.00429184549356223	0	0	0	0	0	0	0.00636942675159236	0.0181818181818182	0	0	0	0.0102389078498294	0.0149253731343284	0.0315789473684211	0.0138248847926267	0	0.0309278350515464	0.0181818181818182	0	0.0196078431372549	0.01	0.0053475935828877	0	0.00869565217391304	0.00892857142857143	0.00890207715133531	0	0.010989010989011	0.00662251655629139	0.0178571428571429	0	0.010752688172043	0	0.00852272727272727	0.0128205128205128	0.00537634408602151
BBS9	chr7:33385838-33385982	+	33384246	33388679	included	0	0.0144927536231884	0	0	0	0	NA	NA	0	0	0	NA	0	0	0	NA	0	0	0	0	0	NA	NA	0	0	NA	0	0	NA	NA	NA	0	NA	0	0	NA	0	0	NA	0	NA	0	0	0
ELMO1	chr7:37072951-37073017	-	37136223	37053040	included	0	0	0	0	0	0	0	NA	0.00952380952380952	0	0	0	0	0	0.0099009900990099	0	0	0	0	0	0.010989010989011	NA	0	0	0	0	0	0	0.0196078431372549	0	0	0	0	0	0	0.0333333333333333	0	0	0.0285714285714286	0.0454545454545455	0	0.0123456790123457	0	0
VPS41	chr7:38767940-38768034	-	38768141	38766588	included	0.028169014084507	0.040650406504065	0.024390243902439	0.0381679389312977	0.0169491525423729	0.0212765957446809	0.0252100840336134	0.0327868852459016	0.0442477876106195	0.0357142857142857	0.0215827338129496	0.00763358778625954	0.00512820512820513	0.0978260869565217	0.0198675496688742	0	0	0.0212765957446809	0.0191082802547771	0.010989010989011	0.0114942528735632	0.0309278350515464	0	0.0202020202020202	0.0236220472440945	0.03125	0.0140845070422535	0.0697674418604651	0	0.00869565217391304	0	0.0193548387096774	0.029126213592233	0.0297872340425532	0.0427350427350427	0.0294117647058824	0.0576923076923077	0.019047619047619	0.0391061452513966	0.0642201834862385	0	0.0276679841897233	0.00854700854700855	0.0133333333333333
RALA	chr7:39737006-39737109	+	39736458	39745721	included	0.00253164556962025	0	0.00617283950617284	0.00598802395209581	0	0.0157068062827225	0.0121212121212121	0	0.0033003300330033	0	0.0019047619047619	0	0	0	0.00235294117647059	0	0	0	0.00363636363636364	0	0	0	0	0	0	0.00934579439252336	0	0.0253807106598985	0	0	0.0138248847926267	0	0.00754716981132075	0	0.00392156862745098	0	0.00826446280991736	0	0	0.00373134328358209	0	0	0.00793650793650794	0
ABCA13	chr7:48282584-48282681	+	48280663	48284172	included	NA	NA	NA	NA	NA	NA	NA	NA	NA	NA	NA	NA	NA	NA	NA	NA	NA	NA	NA	NA	NA	NA	NA	NA	NA	NA	NA	NA	NA	NA	NA	NA	NA	NA	NA	NA	NA	NA	NA	NA	NA	NA	NA	NA
LANCL2	chr7:55447339-55447526	+	55433922	55459485	included	0	0.010989010989011	NA	NA	NA	NA	0	NA	NA	NA	0	NA	NA	0	0	0	NA	0	NA	0	0	NA	NA	NA	NA	NA	0	NA	NA	0	0	NA	0	NA	0	NA	0.04	0.04	NA	0	NA	0.0285714285714286	0.0434782608695652	0
GBAS	chr7:56059520-56059577	+	56052571	56062586	included	0.0251256281407035	0.0214224507283633	0.0375	0.0503597122302158	0.0191082802547771	0.00636942675159236	0.0163934426229508	0.0277777777777778	0.0326797385620915	0.0157068062827225	0.0248756218905473	0.046875	0.0201342281879195	0.0212765957446809	0.0316742081447964	0	0.0128205128205128	0.0111524163568773	0.0188679245283019	0.00636942675159236	0.0583657587548638	0.00892857142857143	0	0	0.0424242424242424	0.024	0.0620689655172414	0.0395480225988701	0.0491803278688525	0.0393700787401575	0.0126582278481013	0.0072992700729927	0.0158730158730159	0.0125786163522013	0.036144578313253	0	0.0695187165775401	0.0344827586206897	0.014218009478673	0.0099009900990099	0.0166666666666667	0.0101522842639594	0.0289017341040462	0.0169491525423729
EIF2AK1	chr7:6097778-6097873	-	6098596	6094335	included	0.0166666666666667	0	0	0.0150753768844221	0.0075187969924812	0	0	0	0	0	0	0	0.0050761421319797	0.0119047619047619	0.0117647058823529	0.00546448087431694	0	0	0	0	0	0	0	0	0	0.00934579439252336	0	0	0	0.00662251655629139	0	0	0	0	0	0	0.0075187969924812	0.0131578947368421	0	0	0	0	0	0
WBSCR28	chr7:73275798-73275921	+	73275596	73279322	included	NA	NA	NA	NA	NA	NA	NA	NA	NA	NA	NA	NA	NA	NA	NA	NA	NA	NA	NA	NA	NA	NA	NA	NA	NA	NA	NA	NA	NA	NA	NA	NA	NA	NA	NA	NA	NA	NA	NA	NA	NA	NA	NA	NA
COL28A1	chr7:7551282-7551475	-	7555444	7550766	included	NA	NA	NA	NA	NA	NA	NA	NA	NA	NA	NA	NA	NA	NA	NA	NA	NA	NA	NA	NA	NA	NA	NA	NA	NA	NA	NA	0.578947368421053	NA	NA	NA	NA	NA	NA	NA	NA	NA	NA	NA	NA	NA	NA	NA	NA
DTX2	chr7:76130583-76130609	+	76129837	76131614	included	NA	0.272727272727273	NA	NA	NA	NA	NA	0.25	NA	NA	NA	NA	NA	0.105263157894737	NA	NA	NA	0	NA	NA	NA	NA	NA	NA	NA	NA	NA	NA	0.111111111111111	0.333333333333333	NA	NA	NA	NA	NA	NA	NA	NA	NA	0.230769230769231	0	0.0566037735849057	NA	0.0416666666666667
PTPN12	chr7:77234195-77234252	+	77230123	77236551	included	0.0258064516129032	0.0106761565836299	0.0365448504983389	0.0212765957446809	0	0.0235294117647059	0.0197368421052632	0	0.0204081632653061	0.0199203187250996	0.0351437699680511	0.0186915887850467	0.0198019801980198	0.00616016427104723	0.0202020202020202	0.00440528634361234	0.0202429149797571	0.00609756097560976	0.0307167235494881	0	0.0497737556561086	0.0377358490566038	0	0.0246085011185682	0.0172413793103448	0.0279329608938547	0.0179640718562874	0.0393013100436681	0.0420168067226891	0.023696682464455	0.0220588235294118	0.0188679245283019	0.0204081632653061	0.028735632183908	0.0259067357512953	0.0196078431372549	0.0282258064516129	0.0318840579710145	0.0168067226890756	0.03125	0.0218978102189781	0.00808625336927224	0.0305343511450382	0.0423940149625935
SRI	chr7:87844109-87844251	-	87846436	87840240	included	0.00726392251815981	0	0.0125	0.00152671755725191	0.00366300366300366	0	0.0116279069767442	0	0.003003003003003	0.002710027100271	0.00255754475703325	0.00175746924428822	0	0	0	0	0	0.00325732899022801	0.00273972602739726	0.0020703933747412	0.00297619047619048	0	0	0.00697350069735007	0.005	0.0025062656641604	0.0232558139534884	0.00198412698412698	0	0	0.00985221674876847	0	0.00631578947368421	0.00186219739292365	0.0146341463414634	0	0.0169491525423729	0	0	0.00413564929693962	0	0.00153139356814701	0.00294985250737463	0.00150375939849624
STEAP1	chr7:89792287-89792424	+	89791392	89793790	included	0	0.0280373831775701	NA	0	NA	0	0	0	0	0	NA	0	0	0.00302114803625378	0	0	0	0.004149377593361	0	0.0232558139534884	NA	0	0	0	0.0476190476190476	0	0	0.0123456790123457	0	0	0	0	0	0	NA	0	NA	0	0	0.00460829493087558	0.0136986301369863	0.00589390962671906	0	0.00432900432900433
ANKIB1	chr7:91955241-91955322	+	91948826	91957096	included	0.0384615384615385	0	0	0	0	0	0	NA	0	0.0476190476190476	0.0508474576271186	0.05	0.037037037037037	0.00558659217877095	0	0	0	0	0.0666666666666667	0	0	0	NA	0	0.037037037037037	0	0	0.0333333333333333	NA	0	0	0.0212765957446809	0	0.0123456790123457	0	NA	0	0	0.0204081632653061	0.0103092783505155	NA	0.0252100840336134	0	0
ANKIB1	chr7:91977260-91977330	+	91974380	91980263	included	0.0352941176470588	0.0188679245283019	0.0434782608695652	0	0.0169491525423729	0	0.0333333333333333	NA	0.04	0.0625	0	0.0175438596491228	0.0149253731343284	0.0232558139534884	0.0810810810810811	0.103448275862069	0.0232558139534884	0.0344827586206897	0	0.0181818181818182	0.0416666666666667	0.0545454545454545	NA	0.0256410256410256	0	0	0	0.0204081632653061	NA	0.166666666666667	0	0.037037037037037	0.0263157894736842	0.0666666666666667	0.037037037037037	0.142857142857143	0.0140845070422535	0.0447761194029851	0.027027027027027	0.0833333333333333	NA	0.0413223140495868	0.0612244897959184	0
CPSF4	chr7:99045395-99045663	+	99042462	99045743	included	0	0	0.0232558139534884	0	0	0.0434782608695652	0.05	0	0	0	0.0196078431372549	0	0.0222222222222222	0.0181818181818182	0.0434782608695652	0	0	0.0333333333333333	0.04	0	0	0	0.04	0	0.027027027027027	0.0434782608695652	0	0.0303030303030303	NA	0.0181818181818182	0.0526315789473684	0.0181818181818182	0.0232558139534884	0.0333333333333333	0	0.0344827586206897	0.128205128205128	0.027027027027027	0	0.0178571428571429	0	0	0	0.0163934426229508
MTMR9	chr8:11155408-11155460	+	11152811	11157531	included	0.111111111111111	NA	0.1	NA	0	0.0526315789473684	NA	NA	0.0256410256410256	0.222222222222222	0.117647058823529	0.037037037037037	0	0	0	NA	NA	0.111111111111111	NA	NA	0	NA	NA	NA	0.0476190476190476	0.0476190476190476	0	0.0810810810810811	NA	NA	NA	NA	0.103448275862069	0.0714285714285714	0.111111111111111	NA	0.176470588235294	0.0833333333333333	NA	0.0476190476190476	NA	0.032258064516129	NA	0.0810810810810811
TNFRSF11B	chr8:119942726-119943007	-	119945169	119941168	included	NA	NA	NA	NA	0	0.027027027027027	NA	0	NA	NA	NA	NA	NA	NA	0	0	NA	NA	NA	0	0	NA	NA	0.0909090909090909	NA	NA	0.032258064516129	0.0434782608695652	NA	NA	0	NA	0.0666666666666667	NA	0.172413793103448	NA	0.04	NA	NA	NA	NA	NA	NA	0
ENPP2	chr8:120630389-120630563	-	120631483	120629803	included	0.00983606557377049	0	0.00540540540540541	0	0.00578034682080925	0	0.00336700336700337	0	0.00302114803625378	0	0	0	0	0	0.00618556701030928	0.00598802395209581	0.0050761421319797	0	0.00452488687782805	0	0	0	0.0188679245283019	0.0175438596491228	0.0103092783505155	0	0.00229885057471264	0.00671140939597315	0	0	0.00961538461538462	0	0	0	0.0193548387096774	0	0	0	0	0	0	0.0163934426229508	0	0
TAF2	chr8:120773847-120774012	-	120774654	120772978	included	0.0819672131147541	0.0819672131147541	0.0454545454545455	0.0451612903225806	0.0454545454545455	0.0740740740740741	0.0357142857142857	0	0.0666666666666667	0.0181818181818182	0.0526315789473684	0.037037037037037	0.0612244897959184	0.0357142857142857	0.04	0.036144578313253	0.116279069767442	0.105882352941176	0	0.04	0.0303030303030303	0.0315789473684211	NA	0.0256410256410256	0	0.0476190476190476	0.0384615384615385	0.0909090909090909	0.032258064516129	0.0212765957446809	0.037037037037037	0.0454545454545455	0.0294117647058824	0.0175438596491228	0.0909090909090909	0.0434782608695652	0.0232558139534884	0.032967032967033	0.0545454545454545	0.0619469026548673	0.0909090909090909	0.0491803278688525	0.0416666666666667	0.0612244897959184
SNTB1	chr8:121667118-121667273	-	121705931	121644891	included	0	0	0	0	0	0	0	0.00763358778625954	0	0	0	0	0	0	0	0	0.0103092783505155	0.00775193798449612	0	0	0	0	NA	0.00145560407569141	0	0	0.0212765957446809	0	0	0	0	0	0	0	0	0	0	0	0	0	0	0	0	0
PDLIM2	chr8:22438474-22438591	+	22438210	22438891	included	0	0	0	0	0	0.0158730158730159	0.00425531914893617	0	0.00429184549356223	0	0	0	0	0	0	0	0.00523560209424084	0	0	0	0	NA	0	0	0.00355871886120996	0	0	0	0	0	0.00355871886120996	0	0.00523560209424084	0	0.0072992700729927	0	0.00943396226415094	0	0	0	0	0	0	0
DOCK5	chr8:25246324-25246457	+	25240294	25246606	included	0.0434782608695652	NA	0	NA	NA	0	0.0833333333333333	NA	0.2	NA	0	0	0	0.142857142857143	0.0714285714285714	NA	NA	NA	NA	NA	NA	0	NA	0.1	NA	NA	0.0909090909090909	0.04	NA	0	0.157894736842105	NA	0.05	0.117647058823529	0.037037037037037	0.0697674418604651	0.111111111111111	0.0666666666666667	NA	0.0714285714285714	NA	0.116279069767442	0.027027027027027	0.0980392156862745
KCNU1	chr8:36780500-36780562	+	36780147	36788468	included	NA	NA	NA	NA	NA	NA	NA	NA	NA	NA	NA	NA	NA	NA	NA	NA	NA	NA	NA	NA	NA	NA	NA	NA	NA	NA	NA	NA	NA	NA	NA	NA	NA	NA	NA	NA	NA	NA	NA	NA	NA	NA	NA	NA
AGPAT6	chr8:41468117-41468140	+	41467474	41468254	included	0.038961038961039	0	0.0454545454545455	0	0.0105263157894737	0.038961038961039	0	0.032258064516129	0	0.0444444444444444	0.032258064516129	0.00884955752212389	0.0201342281879195	0	0.008	0.0072992700729927	0	0	0.0333333333333333	0	0.0112359550561798	0.0188679245283019	0	0.0561797752808989	0	0.105263157894737	0	0.0072992700729927	0.0114942528735632	0.0303030303030303	0.0181818181818182	0.0169491525423729	0.0236220472440945	0.00854700854700855	0	0.038961038961039	0.0317460317460317	0.032258064516129	0.0196078431372549	0	0	0.02	0.00884955752212389	0.0181818181818182
SLC20A2	chr8:42328584-42328719	-	42329619	42323435	included	0	0.241379310344828	0.111111111111111	0.0714285714285714	0.087719298245614	0.0204081632653061	0.037037037037037	NA	0.0833333333333333	0.0666666666666667	0.0545454545454545	0.0232558139534884	0.0980392156862745	0	0.111111111111111	0.0526315789473684	NA	0.106382978723404	0.0232558139534884	0.0833333333333333	0.114754098360656	NA	NA	0.0458715596330275	0.037037037037037	0.0566037735849057	0.0196078431372549	0.0909090909090909	0.1	0.0625	0.0526315789473684	0.170731707317073	0.0769230769230769	0.04	0.0454545454545455	0.0461538461538462	0.0454545454545455	0.0769230769230769	0.0285714285714286	0.0843373493975904	0.12	0.0137931034482759	0.0810810810810811	0.0188679245283019
HOOK3	chr8:42849576-42849635	+	42841938	42852692	included	0.0153846153846154	0.0476190476190476	0	0	NA	0	0	NA	0	0	0	0	0	0	0	0	0.037037037037037	0	0	0	0	NA	NA	0	0	0	0	0	NA	0	0	0.0476190476190476	0	0	0	0	0	0	0	0	NA	0	0	0
OPRK1	chr8:54155298-54155472	-	54163340	54147671	included	NA	NA	NA	NA	NA	NA	NA	NA	NA	NA	NA	NA	NA	NA	NA	NA	NA	NA	NA	NA	NA	NA	NA	NA	NA	NA	NA	NA	NA	NA	NA	NA	NA	NA	NA	NA	NA	NA	NA	NA	NA	NA	NA	NA
C8orf34	chr8:69442827-69442914	+	69434206	69445217	included	NA	NA	NA	0.0810810810810811	NA	NA	0.2	NA	NA	0.111111111111111	NA	0.111111111111111	0.0833333333333333	NA	NA	NA	NA	NA	0.0833333333333333	NA	0.117647058823529	NA	NA	NA	NA	NA	NA	NA	NA	NA	0.111111111111111	0	NA	0.027027027027027	NA	0.142857142857143	NA	NA	NA	NA	NA	NA	0.333333333333333	NA
STAU2	chr8:74473645-74473774	-	74495004	74464554	included	0.0136986301369863	0.00584795321637427	0.0344827586206897	0.0264150943396226	0	0	0.0196078431372549	0	0	0	0	0.0309278350515464	0.0227272727272727	0.0135135135135135	0.0149253731343284	0.02	0	0.0105263157894737	0.0158730158730159	0	0.0099009900990099	0.0967741935483871	0	0	0	0.0212765957446809	0.0120481927710843	0.027027027027027	0	0	0.0114942528735632	0.0158730158730159	0	0	0.0120481927710843	0.0105263157894737	0	0.0101010101010101	0	0.0256410256410256	0	0	0	0
ERI1	chr8:8866541-8866648	+	8865658	8869051	included	0	NA	0.037037037037037	0.0526315789473684	0	0.0666666666666667	0	NA	0.032258064516129	0.105263157894737	0	0	0.0526315789473684	0	0	0	0	0	0.0434782608695652	0	0	NA	0	0.0222222222222222	0	0.0285714285714286	0	0.0196078431372549	0.0526315789473684	0.032258064516129	0.0196078431372549	0.0588235294117647	0.0454545454545455	0	0	0.04	0.0222222222222222	0.0447761194029851	0	0.0144927536231884	NA	0	0.0256410256410256	0
LRRC69	chr8:92218920-92219059	+	92213020	92231117	included	NA	NA	NA	NA	NA	NA	NA	NA	NA	NA	NA	NA	NA	NA	NA	NA	NA	NA	NA	NA	NA	NA	NA	NA	NA	NA	NA	NA	NA	NA	NA	NA	NA	NA	NA	NA	NA	NA	NA	NA	NA	NA	NA	NA
XPA	chr9:100444481-100444712	-	100447204	100437869	included	0.0350877192982456	0.116883116883117	0.0303030303030303	0.0447761194029851	0.0454545454545455	0.0447761194029851	0	0.0461538461538462	0.0684931506849315	0.0181818181818182	0.06	0.0638297872340425	0.0413223140495868	0.0285714285714286	0.0256410256410256	0.0333333333333333	0.0169491525423729	0.225806451612903	0.00970873786407767	0.102040816326531	0.0563380281690141	0.0833333333333333	0.0280373831775701	0.0645161290322581	0.111111111111111	0.116279069767442	0.0204081632653061	0.130434782608696	0.0563380281690141	0.0606060606060606	0.0297029702970297	0.0126582278481013	0.0526315789473684	0.0526315789473684	0.0422535211267606	0.108108108108108	0.0153846153846154	0.0816326530612245	0.0126582278481013	0.0588235294117647	0.03125	0.107692307692308	0.0576923076923077	0.0222222222222222
FKTN	chr9:108365979-108366097	+	108363629	108366495	included	0	NA	NA	NA	NA	NA	NA	NA	NA	NA	NA	0	NA	NA	NA	0.0625	NA	0	NA	NA	NA	0	NA	0.176470588235294	NA	NA	NA	0.181818181818182	NA	NA	NA	NA	NA	0	NA	NA	0	0	NA	0	NA	0.0833333333333333	NA	0.0476190476190476
IKBKAP	chr9:111637912-111638015	-	111640274	111637250	included	0.0133333333333333	0.0186335403726708	0	0.032967032967033	0.0212765957446809	0	0	0.0192307692307692	0.04	0.0352941176470588	0.00719424460431655	0.0105263157894737	0.0196078431372549	0.010752688172043	0	0.00869565217391304	0	0.0252100840336134	0.0185185185185185	0.0144927536231884	0.0186335403726708	0	0	0.0175438596491228	0.0707070707070707	0.0930232558139535	0.0153846153846154	0.0707070707070707	0	0	0	0.0752688172043011	0.00900900900900901	0.0128205128205128	0.0103092783505155	0.00869565217391304	0.0217391304347826	0.0201342281879195	0.0256410256410256	0.00709219858156028	0.0149253731343284	0.00578034682080925	0	0.0236220472440945
SLC31A2	chr9:115920323-115920376	+	115920073	115923788	included	0	NA	0	0	0	0.0222222222222222	0	0	0	0	0	0	0.00215982721382289	0	0	0	0	0	0	0	0	0	0	0	0	0	0	0	0	0	0	0	0	0	0	0	0	0	0	0	0	0	0	0
RABGAP1	chr9:125833690-125833780	+	125832703	125835830	included	0.0337078651685393	0.0120481927710843	0.0169491525423729	0.0181818181818182	0.136363636363636	0.125	0.0357142857142857	0.25	0.04	0.0555555555555556	0.06	0.0140845070422535	0.0485436893203883	0.0280373831775701	0.0222222222222222	0	0.0196078431372549	0.0188679245283019	0.121951219512195	0.0434782608695652	0.00952380952380952	0.0454545454545455	0	0	0.00934579439252336	0.0526315789473684	0.075	0.00840336134453781	0.12	0.0625	0.102564102564103	0.130434782608696	0.0819672131147541	0.0642201834862385	0.0933333333333333	0.0632911392405063	0.0833333333333333	0	0	0.0112359550561798	0.024390243902439	0.0117647058823529	0.0263157894736842	0
STRBP	chr9:125930467-125930537	-	125932180	125923347	included	0.0434782608695652	0.0126582278481013	NA	0	NA	0	0	NA	0	0.0196078431372549	0	0	0	0	0.0196078431372549	0	0	0	0	0	0.0344827586206897	0	NA	0	NA	0.037037037037037	NA	0.0434782608695652	NA	0.0163934426229508	0.0909090909090909	0.0212765957446809	0.102040816326531	0	NA	0	0.176470588235294	0	NA	0	NA	0	0	0.032967032967033
NUP214	chr9:134105049-134105212	+	134103718	134106016	included	0	0	0	0	0	0	0	0.0099009900990099	0	0	0	0	0.0135135135135135	0	0	0	0	0.0144927536231884	0	0	0	0	0	0	0	0	0.0101010101010101	0.0133333333333333	0	0.0114942528735632	0	0	0	0	0	0	0	0	0	0	0	0	0	0
OBP2B	chr9:136083226-136083332	-	136083519	136082723	included	NA	NA	NA	NA	NA	NA	NA	NA	NA	NA	NA	NA	NA	NA	NA	0.866666666666667	NA	NA	NA	NA	NA	NA	NA	NA	NA	NA	NA	NA	NA	NA	NA	NA	NA	NA	NA	NA	NA	NA	NA	NA	NA	NA	NA	NA
BAG1	chr9:33262102-33262244	-	33262699	33261167	included	0.032967032967033	0.0168350168350168	0.0580046403712297	0.0252100840336134	0.0341685649202733	0.0827067669172932	0.0383631713554987	0.0263157894736842	0.0282776349614396	0.018018018018018	0.0163170163170163	0.012987012987013	0.00979020979020979	0.0407523510971787	0.0128205128205128	0.0447761194029851	0.0297619047619048	0.0866666666666667	0.0195121951219512	0.064	0.0211864406779661	0.0591397849462366	0.0458404074702886	0.0465116279069767	0.0282485875706215	0.0447761194029851	0.0224948875255624	0.037593984962406	0.0142857142857143	0.0253521126760563	0.032258064516129	0.0342679127725857	0.0287907869481766	0.0238095238095238	0.073972602739726	0.0141643059490085	0.0529411764705882	0.0450928381962865	0.021505376344086	0.06875	0.0114942528735632	0.0307328605200946	0.0261780104712042	0.0334190231362468
FAM221B	chr9:35821434-35821625	-	35825226	35819997	included	NA	NA	NA	NA	NA	NA	NA	NA	NA	NA	NA	NA	NA	NA	NA	NA	NA	NA	NA	NA	NA	NA	NA	NA	NA	NA	NA	NA	NA	NA	NA	NA	NA	NA	NA	NA	NA	NA	NA	NA	NA	NA	NA	NA
KDM4C	chr9:6981841-6982765	+	6981118	6984165	included	0.0967741935483871	0.179487179487179	0	0.111111111111111	0	0.0476190476190476	0.185185185185185	NA	0.105263157894737	0.0714285714285714	0.0204081632653061	0.0697674418604651	0.0769230769230769	0.259259259259259	0.0588235294117647	0.0294117647058824	0.0833333333333333	0	0	0	0.0285714285714286	0.181818181818182	NA	NA	0.0810810810810811	0.0857142857142857	0.05	0.157894736842105	NA	0	0.0697674418604651	0.125	0.0704225352112676	0.12280701754386	0.0204081632653061	0.0769230769230769	NA	0.217391304347826	0.0714285714285714	0.032258064516129	0.0476190476190476	0.0588235294117647	0.0454545454545455	0.072463768115942
CBWD3	chr9:70885217-70885301	+	70883894	70889797	included	NA	NA	NA	NA	NA	NA	NA	NA	NA	NA	NA	NA	NA	NA	NA	NA	NA	NA	NA	NA	NA	NA	NA	NA	NA	NA	NA	NA	NA	NA	NA	NA	NA	NA	NA	NA	NA	NA	NA	NA	NA	NA	NA	NA
PIP5K1B	chr9:71439011-71439131	+	71437599	71478752	included	0	0	0	NA	0	NA	0	NA	0	NA	0	0	0	NA	0	0	NA	NA	0	NA	0	0	NA	NA	0	0	0	0	NA	0	0	0	0	0	0	NA	0	0	0	0	0	NA	0	0
VPS13A	chr9:79920472-79920553	+	79917978	79922860	included	0	0	NA	0	NA	NA	NA	NA	NA	NA	NA	0	0	0	NA	0	NA	NA	NA	NA	NA	0	NA	0	NA	0	NA	0	NA	NA	0	NA	NA	0	0	NA	NA	NA	NA	NA	NA	NA	0	0
GKAP1	chr9:86407865-86407932	-	86414099	86403593	included	0.181818181818182	0.294117647058824	0.2	0.333333333333333	NA	NA	0.5	NA	0.166666666666667	0.133333333333333	0.4	NA	0.241379310344828	NA	0.25	0.368421052631579	0.428571428571429	NA	0.238095238095238	NA	0.259259259259259	0.153846153846154	NA	0.0909090909090909	0.212121212121212	NA	0.333333333333333	0.3125	0.555555555555556	NA	0.130434782608696	NA	NA	0.28	NA	0.411764705882353	0.4	0.181818181818182	0.157894736842105	NA	NA	NA	NA	0.238095238095238
PTCH1	chr9:98236293-98236425	-	98238315	98232213	included	0	0	0	NA	0.103448275862069	NA	0.0476190476190476	NA	0.0526315789473684	0	0.0144927536231884	0	0	NA	0.0163934426229508	0.0136986301369863	NA	NA	0.0434782608695652	NA	0.05	NA	NA	NA	0	0.024390243902439	0.027027027027027	0.0666666666666667	NA	0	0.0196078431372549	0.111111111111111	0.0256410256410256	NA	NA	0.0285714285714286	0.0625	0	0	NA	0	NA	0.0285714285714286	NA
GLRA4	chrX:102981468-102981606	-	102983060	102979956	included	NA	NA	NA	NA	NA	NA	NA	NA	NA	NA	NA	NA	NA	NA	NA	NA	NA	NA	NA	NA	NA	NA	NA	NA	NA	NA	NA	NA	NA	NA	NA	NA	NA	NA	NA	NA	NA	NA	NA	NA	NA	NA	NA	NA
FMR1NB	chrX:147107430-147107558	+	147106533	147108021	included	NA	NA	NA	NA	NA	NA	NA	NA	NA	NA	NA	NA	NA	NA	NA	NA	NA	NA	NA	NA	NA	NA	NA	NA	NA	NA	NA	NA	NA	NA	NA	NA	NA	NA	NA	NA	NA	NA	NA	NA	NA	NA	NA	NA
ASB11	chrX:15310031-15310149	-	15311291	15307760	included	NA	NA	NA	NA	NA	NA	NA	NA	NA	NA	NA	NA	NA	NA	NA	NA	NA	NA	NA	NA	NA	NA	NA	NA	NA	NA	NA	NA	NA	NA	NA	NA	NA	NA	NA	NA	NA	NA	NA	NA	NA	NA	NA	NA
AKAP17A	chrX:1719030-1719100	+	1718325	1719551	included	0.521739130434783	0.397260273972603	0.388235294117647	0.259259259259259	0.241379310344828	0.254901960784314	0.395348837209302	0.470588235294118	0.36	0.363636363636364	0.464788732394366	0.288888888888889	0.304347826086957	0.25	0.523809523809524	0.2	0.525423728813559	0.12	0.418181818181818	0.126760563380282	0.403508771929825	0.132075471698113	0.62962962962963	0.6	0.238095238095238	0.470588235294118	0.472727272727273	0.444444444444444	0.419354838709677	0.402985074626866	0.491525423728814	0.395348837209302	0.5	0.418181818181818	0.61038961038961	0.282051282051282	0.572519083969466	0.435897435897436	0.473684210526316	0.434782608695652	0.291666666666667	0.127272727272727	0.416666666666667	0.349397590361446
KLF8	chrX:56295345-56295424	+	56292177	56295810	included	NA	0.0476190476190476	0	NA	NA	0.04	0.0476190476190476	NA	0	NA	0	NA	0.0285714285714286	0	0.0434782608695652	NA	0.0909090909090909	0.0232558139534884	0.0476190476190476	NA	0.0769230769230769	NA	NA	NA	NA	NA	0.0857142857142857	0.0476190476190476	NA	NA	0	0.04	0.024390243902439	0.0476190476190476	0.0666666666666667	NA	0	0	0	NA	NA	NA	0.0526315789473684	0
SHOX	chrX:592634-592722	+	591909	595352	included	NA	NA	NA	NA	NA	NA	NA	NA	NA	NA	NA	NA	NA	NA	NA	NA	NA	NA	NA	NA	NA	NA	NA	NA	NA	NA	NA	NA	NA	NA	NA	NA	NA	NA	NA	NA	NA	NA	NA	NA	NA	NA	NA	NA
AR	chrX:66900561-66900845	+	66863249	66905851	included	NA	NA	NA	NA	NA	NA	NA	NA	NA	NA	0	NA	NA	NA	NA	NA	NA	NA	NA	NA	0	NA	NA	NA	NA	NA	NA	NA	NA	NA	NA	NA	NA	NA	NA	NA	NA	NA	NA	NA	NA	NA	NA	NA
[truncated: 100 more columns]
